# Supplementary material for: PathwayPilot: A User-Friendly Tool for Visualizing and Navigating Metabolic Pathways
Source: Mol Cell Proteomics. 2025 Jan 27;24(3):100918. doi: 10.1016/j.mcpro.2025.100918 (PMC11903815; doi:10.1016/j.mcpro.2025.100918)
Supplement: S1 - peptides [file mmc1.xlsx]

## Sheet: AL_3W_1
AAAAAGDITSPLPGTVLK
AAAAGAADPALPNVGQILGTDTVLHK
AAADYLDLPLYK
AAADYLGLPLYK
AAAESLGLPLYSYIGGVNGK
AAAGNIIPSSTGAAK
AAAGNIIPSTTGAAK
AAAINIIPHSTGAAK
AAAINIVPNSTGAAK
AAALKPGEIMLLQNTR
AAANALGTSLYNYIGGVNAK
AAANALGTSLYNYIGGVNAK
AAANATTGTAADVGAVENK
AAANYLDIPLYR
AAANYLDLPLYK
AAANYLDLPLYR
AAAQEWLDGKDDADASK
AAAQNTIPHSTGAAK
AAAVNIVPNSTGAAK
AAAYAPATSNTSAHIASK
AADDAAGLAISEK
AADDAAGLAISEK
AADDAAGLAISEK
AADDAAGLSISEK
AADDAAGLSISEK
AADDAAGLSISEK
AADDAAGLSISEK
AADDAAGLSISEK
AADDAAGLSISEK
AADDAAGLSISESMR
AADDAAGLTISEK
AADDAAGLTISEK
AADDAAGLTISEK
AADIAQYTVDIGTNPDGK
AADIPVIFFNR
AADLPDGTKPTK
AADLPDGTKPTK
AADNAAGLAISEK
AADVGADLVGK
AADVVVAAEGAK
AAEAKPGDEK
AAEIFAEGAK
AAEIPEAIR
AAELIAVPDER
AAENVLFSHLVK
AAEVAEAIR
AAEVGGDMLTVVK
AAEVGGDMLTVVK
AAEVPEAIRK
AAEVTLVGTEK
AAEVVLIGTEK
AAEYVEFNDQLQK
AAFANDNDNTK
AAFEAGVR
AAFEEAEHAAK
AAFEEAEHAAK
AAFEEQTGAK
AAFEGIDQGTVR
AAFEGIDQSAVR
AAFENEFAIAK
AAFFNLEK
AAFSFEVFPPK
AAFSFEVFPPK
AAFTAENGYEASFAYGNPAVGNANEDQVK
AAFVDNWAAEK
AAGAAIGSSRPVAETHK
AAGAAIGSSRPVAETLK
AAGAAIGSSRPVAETLK
AAGAAVIAVTHAAGSPLTK
AAGADGTNAK
AAGADQYLNLENHTWTTDGFIK
AAGAGLGGVLTPTGVGTIIADGK
AAGATIVER
AAGATVIAVTHAAGSPLTK
AAGDGLWTWTR
AAGFDPYEIVK
AAGFENLK
AAGIALTDTFVK
AAGIPIIAYDR
AAGIPTVLINR
AAGIPVIAYDR
AAGLDANPAWQYAAAR
AAGNSNLANTTFK
AAGSPEVETK
AAGYNTIVTYSDNK
AAGYNTIVTYSDNKNDQQVNDIQNMLSK
AAIAEGIVPGGGVAYIR
AAIAEGIVPGGGVAYIR
AAIANVDGAK
AAIDSALER
AAIEAGISVYNR
AAIEEGVVAGGGTTYIR
AAIEFEGPVYLR
AAIGIPEEWLR
AAILYDFLDASK
AAINQVSDIR
AAINQVSDIR
AAINQVSDVR
AAINQVSSVR
AAINTVSDVR
AAINTVSGVR
AAINTVSSTR
AAINYVSDIR
AAINYVSDVR
AAIQAEIGQLMSEVDR
AAIQSAIDR
AAITADEIAK
AAITADEIAK
AALATLDDVK
AALAVQAR
AALDGTVFR
AALDIATDPWGIK
AALEAGVDK
AALEAGVNK
AALEEAEHAAK
AALEEAEHAAK
AALEFGVAASALK
AALESGVNQLADTVR
AALESGVNQLADTVR
AALESGVNQLANTVR
AALESGVNQLSDTVR
AALESGVNQLTDTVR
AALGAVQNR
AALPEASPVLLEPIGELK
AALTADDIAK
AALTADEIAK
AALTADEIAK
AALTAEEIAK
AALVGFSEGK
AAMEHGLK
AAMPEANPVLLEPIGELK
AANAGGVATSALEMSQNSER
AANAGGVATSALEMSQNSER
AANGTNAESDR
AANGTNSVSDR
AANGTQSESDR
AANLDAIHDTVHEMAR
AANLDAIHDTVHEMAR
AANLDAIHDTVHEMAR
AANLDAIHDTVHEMAR
AANVTLVGTEK
AAPHGTGHIK
AAPVLLEPIMK
AAQAELETIGK
AAQGDTPATPAGYSGNITIK
AAQGILTVR
AASEPVLK
AASGNIIPSSTGAAK
AASGNIIPSSTGAAK
AASGNIIPSSTGAAK
AASGNIIPSTTGAAK
AASITANGETVFK
AASQFEQIR
AASQFEQLR
AATDAGAAAAER
AATDELQQAFFAVSEK
AATDTASPQKR
AATETGGAAAAK
AATFIGELGR
AATFVGELGR
AATGNIIPSSTGAAK
AATLNVASSNIFFNNDSTGK
AATLTFNSR
AATNLHVTK
AATNYVSDVR
AATSQFHQTGTTTGR
AATSQFHQTGTTTGR
AAVAATEAAAAAAK
AAVAATTMR
AAVAVATMR
AAVDAGSVAAEK
AAVDYQAKPWLK
AAVEAANAPK
AAVEEGIIAGGGSAYIHAAK
AAVEEGIIAGGGSAYIHASK
AAVEEGIIAGGGSAYIHASK
AAVEEGIIAGGGSAYIHASKK
AAVEEGIIAGGGSAYVHAAK
AAVEEGIIAGGGSAYVHASK
AAVEEGIISGGGSAYIHASK
AAVENAVAGITDK
AAVENAVAGITDK
AAVENAVAGK
AAVENAVAGLTDK
AAVENAVAGLTDK
AAVEYEGPVYIR
AAVPSGASTGENEALELR
AAVPSGASTGVHEACELR
AAVPSGASTGVNEALELR
AAVPVINDRPDYK
AAVQQISDSR
AAVQYDTSDAGHLK
AAWEEAEHAAK
AAWEEAEHAAK
AAYEEAEHAAK
AAYEEAEHAAK
AAYEEAEHASK
AAYEEAEHASK
AAYIAAHPEAAK
AAYIITGQWAK
AAYSNPQYTFINWNWGK
AAYYVDGIAVNEWK
ACGIDGIHLYALNK
ADAAGIISR
ADAANSTHGLTLQIGDTADAFNQLK
ADAASETVQYK
ADADKWIADIEAAGGK
ADAESYLGEK
ADAIADFKK
ADAVLTYLVNSGVSPTR
ADDALWLFPTIVK
ADDALWLFPTVYK
ADDAPIDTPVTK
ADDAPIDTPVTK
ADDSDNPTTATAPAK
ADFDMLDTFIADHAIR
ADFNEETAAK
ADGITVESVK
ADGSATESLTK
ADGSETVTVGPIR
ADGTFQLGASAYEK
ADGVTVTELTPEAAEEFR
ADGVYTLSVIR
ADIALGNTGR
ADIDVIVAAVDK
ADIDYALVEALTK
ADIDYGFAEAATTYGR
ADIDYGFAEADTTYGK
ADIEYGFAEAATTFGR
ADILNEALNIAR
ADILNEALNLAR
ADIVNEIAK
ADIVNEISK
ADIVNEISR
ADIWWLR
ADKESWVATVGTGSAINFK
ADKGGDINVSIPNAFDNAR
ADKGGDINVSIPNAFDNAR
ADKVYGYPFGEIK
ADKVYGYPFGEIK
ADLAAYGITDVK
ADLAEQYLGVK
ADLGAAQNR
ADLGAYQNR
ADLIAYLK
ADLKDVDDANLGLK
ADLKDVDDSNLGLK
ADLTTNAGIQK
ADNVDQWAAAGR
ADPEWNVILLR
ADPLSSSLVDIQENYIK
ADPLSSSLVDIQENYIK
ADPPGSVSIHYGETGFFR
ADPQWNVILLR
ADQAITVYQR
ADQLEDALVSNVTNALSGK
ADQLIILTAVDR
ADQYDTVNHTAPELAGTPENTK
ADSGVNLAALK
ADSSAVADEITVTETK
ADTEALQQAFFAVSEK
ADTEALQQAFYAVSEK
ADTVSAGEDSITVDGK
ADTVSAGEDSITVDGK
ADTYFILK
ADVANYLQLFVNR
ADVATANWATDAAQSR
ADVILAIGTR
ADVQGSVEAVK
ADYTDYSSIDKAPEER
ADYTDYSSIDKAPEER
AEAAAIIYR
AEAAALIYR
AEAAASPTTLVR
AEAAAVIYR
AEAAAVLYR
AEAAVAIAR
AEAAVILTR
AEAAVIVYR
AEAAVLVYR
AEADVNALVK
AEAEPLPAGSEIGWYDEAK
AEAESWYR
AEAGNDAAAIQNK
AEAGVSEEEVK
AEAQGFEVYTAAEAAK
AEAVANTLKK
AEAVTIFYR
AEDTTINVYATSSK
AEDYVSEK
AEEIGLEPEAK
AEEQGFEVYTAAEAAK
AEFATIAAR
AEFATLAAR
AEGAAIIYR
AEGEAAAPR
AEGEAFGKK
AEGGSVIFTSK
AEGSASQIYDTNNWNR
AEGSTTTVTITK
AEGTDSAAIPGSDK
AEGVDLSNDK
AEGVQVILFDR
AEIAALHNR
AEIAGTNFK
AELDKVYSGDIAAAVGFK
AELDLVEAK
AELEGSVFNLTAEEFK
AELGQFDDAAFNK
AELINAVAEK
AELLEANQALAAALAQPK
AEMALHDR
AEMAVVMGK
AEMAVVMGK
AENLAQAQAIEALENRPVVK
AEQIVQSVINSGK
AESGTLSYIGR
AETAAEAWGDNYAATK
AETAQQAWGDNYAATK
AETDAYIAAQK
AEVAAIIYR
AEVAAIIYR
AEVAAIIYR
AEVAAILYR
AEVAAILYR
AEVAAILYR
AEVAALIYR
AEVAALIYR
AEVAALIYR
AEVATIFFR
AEVATIIYR
AEVATILYR
AEVATIVYR
AEVEGDTSK
AEVIEFNPGFTPNDK
AEVPSGASTGENEAVELR
AEVTFEAPVGTEITGLTTK
AEWNGAGYTNATTGVK
AEYDTGTINMTNIR
AFADLGILEDAK
AFAEQLVNLSVK
AFAEQLVNLTVK
AFAEQLVNLTVK
AFAEQLVSLSVK
AFAGESQAR
AFATNFNPEINIR
AFDLGTVPVVR
AFDWPVIIR
AFDWPVILR
AFEEGALSLEDVVAYAK
AFEGLLNR
AFFTEVTGNNVNLR
AFGPINLPGSEPQGGR
AFHQAFGNLK
AFIITGEGR
AFILTGEGR
AFIPQETATQK
AFIPQVTATQK
AFLAANSADVSTYYK
AFNNEVGR
AFNNLATLAYQR
AFSTNETILENLVK
AFTAANVNYK
AFTDVVADELKK
AFTDVVADELKK
AFTDVVGEELKK
AFTSMDQLSSAIR
AFVFPGQGAQFVGMGK
AFVIFPDGTSGEINVK
AFVPLAEMFGYSTDLR
AFVPLAEMFGYSTDLR
AFVPLAEMFGYSTDLR
AGAAFVSPFLGR
AGAAGSDALGETGK
AGAANIVPNSTGAAK
AGAAYVSPFLGR
AGACNIVPNSTGAAK
AGAEGAQIIENPILSNFK
AGAEGGQIIENPIIANFK
AGAEGGQIIENPILANFK
AGAGVNNIPLEK
AGAIEGDAEGTWFK
AGAINIVPNSTGAAK
AGAQNIVPNSTGAAK
AGATFVSPFLGR
AGATYVSPFIGR
AGATYVSPFLGR
AGAVNIVPNSTGAAK
AGDAVSVFK
AGDAVTAYK
AGDDAAGLAISEK
AGDDAAGLAISEK
AGDDAAGLAISEK
AGDDAAGLAISEK
AGDDAAGLAISER
AGDDAAGLTISEK
AGDDANTAFEK
AGDDASGLAVSEK
AGDEIGIHDDDYK
AGDEIGIHDDDYK
AGDILVGK
AGDNAAGLAISEK
AGDNAAGLAISESMR
AGDNAAGLAVSEK
AGDNDTLGK
AGDNIGALLR
AGDNLTVAVK
AGDTVGQVDVGK
AGDVIEVR
AGDVYQALAAAEK
AGDYPDVVHLATGR
AGDYVAVVPYTTDK
AGEALLLENLR
AGEFSDPITWELESAR
AGEGTATATLPAPGK
AGEIPDGWQGLDIGPETIK
AGETVDIVGLTDEKK
AGETVEIVGLSEEKK
AGETVEIVGLTDEKR
AGETVEIVGLTDEKR
AGETVEIVGLTEEK
AGETVEIVGLTEEKK
AGEVTSAIAK
AGFAGDDAPR
AGFNQYDELFSLK
AGFVNIVGNPNVGK
AGGASEVATAK
AGGGATTGVTGAVAAGK
AGGITAVYSGNSLTIGGVK
AGGNIPALTFLSFR
AGGVLVYGIPEFR
AGHPGGSLSAADVFTYLYFK
AGHYAVGQFNINNLEWTK
AGHYAVGQFNINNLEWTK
AGIALNDHFVK
AGIALTDTFVK
AGILDPVK
AGIQLTPTFVK
AGITGVEIAAR
AGIVQGDNSSGK
AGKPGQIFTTR
AGLAVDFR
AGLAVDMFNYGVK
AGLDFAFNLGK
AGLEAALR
AGLENLSDWQK
AGLENLSDWQK
AGLGALQNR
AGLGLVEGVLR
AGLLLDSELGTGK
AGLNFMNVSGSDAK
AGLNFNFNVNEK
AGLNIDAFAPR
AGLSLTDNFVK
AGLSLTDTFVK
AGLVVASVQEITK
AGMGALQNR
AGMGALQNR
AGMQDSENIIAVNK
AGMQDSENIIAVNK
AGMQDSENIIAVNK
AGNIEGGGVLGWTYK
AGNLNFSPNDTR
AGNVADVIVGPTAADDPVVLAAAR
AGNVADVIVGPTAADDPVVLAAAR
AGPVLLEPIMK
AGQAITVYQR
AGQEIAHFQYDK
AGQEIAHFQYDK
AGQVIGQALPASPGAAAGK
AGQVVGQALPASPGAAAGK
AGSTMEGLAK
AGSTMEGLAK
AGTSASQISGYTVELGEHLYNGK
AGTTAESIAK
AGTTLVAQALNK
AGTVTMDVAK
AGTVTMDVAK
AGTVTMDVTK
AGTVTPDVAK
AGTVTPNVTQAVNEIK
AGVAAIFGPGTR
AGVDPELVFQAIK
AGVDPQLVFEAIR
AGVEADLQAVK
AGVLETTFK
AGVLETTFR
AGVNASDCQSWK
AGVPVAPVLNTK
AGVPVGPVISTK
AGVPVGPVLSTK
AGVTAEGIAK
AGVTAEGISK
AGVTAENISK
AGVTIDDIDLVEANEAFAAQSIAVAR
AGVTVESISK
AGVVEGTVYDAK
AGVVYIEGR
AGWDSVLQDAK
AGYFTHYAGEGTVR
AGYTAIVSHR
AGYTAVVSHR
AGYTTDDIQSFADLK
AGYTTDDIQSFADLKK
AGYTVDDIQSFADLKK
AHADELQAK
AHASQVADDTQR
AHASTAGVAAYLPAVSGFLIEK
AHASTAGVADYLPAVSGFLIQK
AHASTAVVADYLPAVSGFLIQK
AHASTVGVTK
AHASVAVVTK
AHASVEGVTK
AHPADGAGQGLIK
AHSIAAQGGINAAK
AHTLTGSK
AIADAIVEATK
AIADLGVDFLAAGIGNIHGK
AIADYVAEGASIAALR
AIADYVAEGASIAALR
AIAEELVNLTVK
AIAEQLVGLTVK
AIAEQLVNLTVK
AIAIGTSHGAYK
AIAIGTSHGAYK
AIASIPSREELLSK
AIATDAGVLMVIK
AIDAGATAFK
AIDAGATAFVK
AIDAGATAYK
AIDAGATAYR
AIDALVPIGR
AIDIGATAFK
AIDKPDVVYNEAR
AIDLGATAFK
AIDLIDEAASK
AIDSMVPIGR
AIDTDKIEATFASDVPADTEITVTK
AIDVVADALQK
AIEFSTLQR
AIEGYGGNVAAAAAVGK
AIELAGYVPGK
AIETGIPK
AIETGLPK
AIETTTSDYDKEK
AIETTTSDYDKEK
AIGAFQNTQFQLADMATK
AIGAFQNTQFQLADMATK
AIGIIINNPEFADVR
AIGIIINNPEFEDVR
AIGIISDR
AIGIISDR
AIGILSDR
AIGILSDR
AIGLVIPELDGK
AIGLVIPELDGK
AIGLVIPELDGK
AIGLVIPELNGK
AIGLVIPELNGK
AIGPDSELK
AIGTIDAALVK
AIGTLDQALMK
AIGTLDQALMK
AIIVNQAVPGTTEAFR
AIIVNQSVPGTAEAFK
AIIVNQSVPGTAEAFTQIK
AIIVNQSVPGTAEAFTQIK
AILAFQKPDK
AILDEATDPWGIK
AILDGTVFR
AILEAGADAVK
AILLTAQELNSPVILGVSEGAGK
AILLTAQELNSPVILGVSEGAGK
AINAAIGQGVK
AINISMLQSLAEAK
AINLDALEALAAAR
AINNVSDVR
AINQVSDLR
AINTVSDVR
AINTVSSYR
AIPDFPEPGIIFR
AIPGGSASALNLDSTK
AIPIYAERDPK
AIQADINR
AIQPDNAPTQGK
AIQTSDLGINPQNDGR
AISAPAALNNYK
AISIGTSHGAYK
AISLAIDR
AISQAEIDQFVLEAR
AISTFVAAVSEALAK
AISTFVAAVSEALAK
AITDAFTADTGISVK
AITDVNGVYTGVQDVDLITK
AITPNEFVAGQAVDTSK
AITVGDTTYVFASK
AIVGLSDLK
AIVIQDENNK
AIVRDPQVFLLDEPLSNLDAK
AIVTLTEDSK
AIWFQPASWFK
AIWGEAIGTGTYQEK
AIYEVTLNK
AKAEAQGLK
AKAESQGLK
AKEVAPVAEK
AKFDELTHDLVEK
AKFDELTHDLVER
AKFDELTHDLVER
AKFDELTSDLVER
AKFEDGILK
AKFEQLASR
AKIENETNNITADVLQTK
AKLEAEGAK
AKLEEVGAK
AKSEAHIK
AKSEAHLK
AKTDAELQPVYNLVK
AKVEAEINEHTR
ALADGGLPAAEVTFR
ALAEKPEAAHAK
ALAEQLVNLTVK
ALAETDATTIIGGGDSAAAVNQLGFGDK
ALALAALSTDAVK
ALASSYAGR
ALAYALAIGGAR
ALAYITEYTDR
ALDEVGDKISESDK
ALDHKDVVGDLGAK
ALDLALAYAAGIGGAR
ALDTAVEDGGAIK
ALDTGLAYAAGIGGAR
ALEAGVNSLADTVK
ALEDAGLTAK
ALEDPNGEWGDK
ALEEANADLEVK
ALEFSTLQR
ALEGIGSTAENLK
ALENVTPQVEVK
ALEQANGELEVK
ALFESYER
ALGASPGAACGK
ALGASPGAASGK
ALGFEDWLTNPDFNTADAR
ALGFEDWLTNPDFNTADAR
ALGIADLDIGTAEK
ALGLQPADLFSTLGR
ALGTSNDPNQDIR
ALGYDQNNEFK
ALIEAELEQQKK
ALIEAGADAVK
ALIGLSQLK
ALINNMYGGTFTNAEHTK
ALIPVLPSEEEFPYAIR
ALKDQVAEK
ALLDEATDPWGIK
ALLDGTVFR
ALLELVGAPFER
ALLEPIATLR
ALLEPIATLR
ALLEPLATLR
ALLEPLATLR
ALLEQVGAPFAR
ALLLLEQEGLIK
ALLLLQSAGLIK
ALLPVLPSEEEFPYAIR
ALLQADPDYRPTLK
ALLTESLDIFK
ALLTQVGAPFAR
ALMVYDLIR
ALMVYDLLR
ALNAALAAAK
ALNAAVEAAR
ALNAINPEVLADLK
ALNALIPFQK
ALNALNPEVLADLK
ALNALNPEVLSDLK
ALNDAALLK
ALNDLAGIK
ALNDLAPIK
ALNDLATIK
ALNELAPIK
ALNEVGDKIDASEK
ALNEVGDKIDASEK
ALNIDALEALAAAK
ALNIDALEALAAAR
ALNLDAIHDTVHEMAR
ALNLDAIHDTVHEMAR
ALNTGIEENGAIK
ALQAFVSQPAAK
ALQAVGLEVTLIK
ALQAVGLEVTMIK
ALQAVGLEVTMIK
ALQGVDFTLR
ALQSGIDQLADTVK
ALSLAAQIIK
ALSLAIDR
ALSQSQIDALNAQLADEKAEIDR
ALTATNAATFDDVGTGYGWAK
ALTATNAATFNDVGTGYGWAK
ALTLQIGDSSDSFNQLK
ALTLQIGDTAESFNQLK
ALTLQIGDTSDDFNQLK
ALTLQIGDTSDSFNQLK
ALTNLGLGEAK
ALTSGVLQIWR
ALTVLELNDLVK
ALTVLELSELVK
ALVAAGPQK
ALVAGGLPAAEVTFR
ALVDGAPGVVK
ALVDGAPSK
ALVFVDNHDNQR
ALVFVDNHDNQR
ALVGLSDLK
ALVTDLIK
ALVTDLLK
ALVTNMYGGR
ALYMLNSELAGR
ALYQFEQTK
ALYTQNTSK
ALYWLNVGAQPTDTVR
ALYWVEVGALPTDTVR
ALYWVEVGAQPTDTVR
ALYWVGVGAEPTETVR
ALYWVNVGAQPTDTVR
AMAATIIAR
AMGIMNSFVNDIFER
AMGIMNSFVNDIFER
AMNLAAEQYK
AMQAVVDAGTNK
AMQDGYITVFTK
AMSVLELNDLVK
ANADGSIDWDYESSK
ANAEGLQNTLK
ANAENVTELR
ANAFSASAK
ANATEAGQANVLVNNIK
ANAVADALVNTYGISR
ANAYGALVSYDASK
ANDALIEIK
ANDDNPNPLGNWLR
ANDYVTNK
ANEAIDHIDNAINK
ANEAIDHIDNAINK
ANEILGFR
ANEKPAEAPAEATEAK
ANEVQAAIAK
ANINTVEDLISK
ANISHGVGK
ANLDGGGFTGQSQALR
ANLEEDGYNSVAK
ANLGMIALQSGDVK
ANLLDTNLPYLK
ANLSNLFFGYNGKPR
ANLTGAVATVDVAR
ANNDVTNTANHYGVIYK
ANNEAIAAQNK
ANNVTTEITVNTK
ANPEANVVIK
ANPVILEPIMK
ANPVLLEPIMK
ANQIHMLDDVTIVATAPATR
ANQVVEELVK
ANSDYNTVNER
ANTFIFPDINAGNIGYK
ANTSDTAYK
ANTTVAASDAVTK
ANTTVAASDAVTKK
ANVDALENAQVELK
ANVDLLEAQLK
ANVEEFNPGFTPDNK
ANVLIFPDLDAGNIGYK
ANVLIFPNLDAGNIGYK
ANVLVFPDLDAGNIGYK
ANVPASGDTPASNR
ANVPTLTSVK
ANVSVYNMEGK
APADYSGDASLK
APAGGYQEFLLNEAR
APAGGYQEFLMNEAR
APAGGYQEFLMNEAR
APAGVVYSLEK
APANEVVR
APAQDQGGSSDAAK
APAQLAYVMDVFGNAK
APAQLAYVMDVFGNAK
APAWENFQDYLK
APDTVTTTVTTGNR
APEGTGIIAGGPAR
APEWIAGK
APGEGVVTGYGTVDGR
APGESTGFMTFNVLK
APIEIPAGVTVQVK
APIELPAGVTVQVK
APLAEMFGYVTALR
APNDEEYAK
APNTAAEGTIEVK
APQWTGGGVVFAPTPR
APQWTGGGVVFAPVPR
APQWTHGGIVFAPKPR
APTAAAELVGK
APTNPYDFK
APVILQVSK
APVILTSR
APVLLTSR
APVSDALSAAYSK
APVTAAANR
APVTAMANQIR
APVYAGDYIEAYGEVTHIGNTSR
AQAAVLVYR
AQADNDNINK
AQAFSAHINAVTLGTGDK
AQAHIDAGAK
AQAHIDGGAK
AQAHIEAGAK
AQAHIEAGAK
AQAHINAGAK
AQAHINAGAR
AQAHLDAGAK
AQAHLEAGAK
AQAHLEAGAK
AQAHVEAGAK
AQATIAPENVGK
AQAVAAENAANR
AQAVADALTGEYGIAASR
AQDIALAYALGIGGAR
AQDIALAYALGIGGAR
AQDIALAYALGIGGAR
AQDLALAYALGIGGAR
AQDLALAYALGIGGAR
AQDLALAYALGIGGAR
AQDMALAYALAIGGAR
AQEMALAYGLAIGGAR
AQEMALAYGLAIGGAR
AQEVDETEEFPR
AQEWLSPAFDADTR
AQFDQAIHQLEELTGK
AQFEAYDSIDKAPEEK
AQGHIDAGAK
AQGHLDAGAK
AQGILNEAAQLIK
AQIAEALEAYK
AQIAQTTSDYDREK
AQIEESTSDYDREK
AQIEETTSDFDKEK
AQIEETTSDFDKEK
AQIEETTSDFDREK
AQIEETTSDYDREK
AQIEETTSEFDKEK
AQIEETTSEFDKEK
AQIEQTTSDYDREK
AQIETTTSDYDKEK
AQIETTTSDYDKEK
AQIETTTSEYDKEK
AQIETTTSNYDKEK
AQIEVTTSEYDKEK
AQIFADVR
AQISGLEAASK
AQISGLNAAQK
AQITGLATAQK
AQITGLDAAQK
AQITGLDAAQK
AQITGLDAATK
AQITGLEAAQK
AQITGLETAQK
AQITGLETAQK
AQITGLNAAQK
AQITGLNAASK
AQITGLNAASK
AQITGLNAATK
AQITGLQTAQK
AQITGLSAAQK
AQITGLTTAQK
AQLEEAGAEVEVK
AQLQEIAETK
AQLVYSNDPTDSTK
AQMVTFLWR
AQMVTFLWR
AQNLWTLYDNVK
AQNVLASFYSGGTK
AQNVLASFYSSGTK
AQNVLASFYSSGTK
AQPGQFIILR
AQQIVQSVIDSGEK
AQQIVQSVITSGK
AQSSDYDNER
AQSVSNYLLSSGLSSAQIQK
AQTFLEDLKK
AQTLAAGDVIK
AQTVTFLYR
AQYAGATGPAYFEGNK
AQYDDIASR
AQYEEIANR
AQYIGDIWR
AREEIAEQIR
ASAAAIEAMK
ASAAGIPVIFFNR
ASAFSASAK
ASAHITAGAK
ASALNLDTTK
ASATTDIQTK
ASDGTVTVSSK
ASDIDEVILVGGSTR
ASDINEEMK
ASDNAQDGISLIQTAEGALEQK
ASDNAQDGISLIQTAEGALEQK
ASDNAQDGISLIQTAEGALEQK
ASDNPQQATMDVR
ASENAVLTSR
ASGAYTGEVSAEMVK
ASGNDIVAPYADKFPGSTFFAGK
ASGNDIVAPYAEK
ASGNDVVAPYADKFPGSTFYAGK
ASGNDVVAPYAEK
ASGNQNSVLSK
ASGSLDLVSETK
ASIDVDGDEYEIVAPGSYK
ASIEKATSDYDKEK
ASIEKATSDYDKEK
ASIGATSSDK
ASIQAEIR
ASIQAEISQLMSEVDR
ASIQAEISQLMSEVDR
ASIYNAMPIEGVEK
ASLDIATDPWGIK
ASLDVATDPWGIK
ASLGAIQNR
ASLGAIQNR
ASLGAIQNR
ASLGALQNR
ASLGALQNR
ASLGALQNR
ASLGAVQNR
ASLGEAFGYPIGTNVEGK
ASLGEISDAIEK
ASLWLGEK
ASLWLGEKDEK
ASLWLGEKDEK
ASLWLGEKDEKGNEK
ASLYNALPIESVK
ASLYNALPLESVK
ASMGALQNR
ASMQTITNPDDMNALEAALK
ASNAGGVATSALEMSQNSER
ASNAPELFAK
ASNGTNALSDR
ASNGVIIITTK
ASNGVILITTK
ASNIGEVCQFAAAGK
ASNIGQVAQFAAAGK
ASNNDVVAPFADK
ASNSLIPLENYK
ASNVVYDR
ASQGILTVR
ASSGNALSEALAR
ASSNAQDGISAVQTAEGALTEVHDMLQR
ASSVLALLSAVK
ASSVLALLSGVK
ASSVVQALQTR
ASTIFPSFVGHTF
ASTSAFQSR
ASTVASIVK
ASTVASLVK
ASVAAVAGASDK
ASVDAGSVAAEK
ASVESGSAAASR
ASVPSGASTGENEALELR
ASVPSGASTGVNEALELR
ATAADIPVIFFNR
ATAATNNEAAAALAAEK
ATAATNNEAAAALAAEKFDENADLVAK
ATAATNNENAAALAAEK
ATADSDFVFYGNPK
ATAEDISGLAK
ATAENEFVALKK
ATANNTNAVR
ATAPDQAGYEFAQTR
ATATDINIVGTNAASAFTTVK
ATATVPTGSGITLVDSKPSTSVTDK
ATDDEGNEVVR
ATEASQSTANAAAK
ATEIPEAIR
ATEIPEAIRK
ATEIPEAIRK
ATEQFVTPSELK
ATETAVDAIAK
ATEVPAAQVTEK
ATFGAAQNR
ATFGAMQNR
ATFGAMQNR
ATFGAVQNR
ATGAVAAGGVGDNDAVK
ATGNTPDGR
ATGYKPLVR
ATHYEEGIWDTPEAK
ATIDSGWLSADHQVGQTGK
ATIDSGWLSADHQVGQTGK
ATIIDPENNPK
ATISGEQITAPVMAIR
ATKPYEIHAANSLIPLENYSNYK
ATLDALLAR
ATLGTDGNTK
ATLIDPENNPK
ATLVDGSYHPVDSSEIAFK
ATLVSALNQYNADQSDANWEIVR
ATLVSALNQYNADQSDANWEIVR
ATLYTGISELK
ATMIEYTGGGNVVAGDAQVNFVQTR
ATMSSATAK
ATMVEYTGGGSVVTPGAPTINFNQTR
ATNIALSDIAAPTVTGVK
ATNIEGATVLGSDNK
ATPGESLLVEAK
ATPIGAIAQFAAGGK
ATPTGAIAQFAAGGK
ATQAAQDGQTETTR
ATQAAQDGQTETTR
ATQAAQDGQTETTRK
ATQAAQDGQTETTRK
ATQDFLWGFVR
ATQGLANYILSVK
ATQTAVDEAIK
ATSFGVVANAGDVLR
ATTLGGQNVFNLYSFDAPIANRPK
ATTQDAEGMIAEGR
ATTQDAEGMIAEGR
ATTVDAEGMIAEGR
ATTVDAEGMIAEGR
ATVALSANAGTLK
ATVEALGLR
ATVEELQGNGETQVEVK
ATVEGAPATIK
ATVEGAPATIK
ATVEGAPATLK
ATVEGAPATLK
ATVEGAPNTLK
ATVEGAPSTLK
ATVKPVAPAANAAAK
ATVLGGQNVFNLYSFDAPIANRPK
ATVLGGQNVFNLYSFDAPIANRPK
ATVTIPQGEEGWNQWK
ATVTVGNDTGKK
AVAAVIDAVTDALK
AVADDIQAK
AVADLGIDMLAAGIGNIHGK
AVAEDIHSR
AVAFGEALQPEWK
AVAGHYAVGQFNINNLEWTK
AVANEAVVTLDLAK
AVASIAVQTPPTK
AVDNILSDIK
AVDNVNNIIAPGIIGIVATNQR
AVDPDGDYSGESWASK
AVEAAVASIK
AVEDATYQAGAR
AVEEIFGVK
AVEELFGVK
AVEILEALR
AVELLEALR
AVENVNTIIAPALK
AVESLADLAK
AVESVNTEIAEALIGTNVLDQTAIDK
AVFDKFPEYR
AVFPSIVGRPR
AVGDNLTADEK
AVGELLQNQYR
AVGFIGPVDTADADHPAPNVIDGK
AVHGGYAIPAFNFNNMEQLQAIIK
AVHGGYAIPAFNFNNMEQLQAIIK
AVIETNNER
AVIEVAGIK
AVIGLDVTDQR
AVINPYGLPISLSEK
AVIVNQSIPGTTEAFR
AVIVNQSVPGTAEAFK
AVLDGDEWVLNGSK
AVLESVGITDVLAK
AVLESVGVK
AVLGIEFGSTR
AVLGLEFGSTR
AVLGVSADYGYLTFLK
AVLLAEPATK
AVLTDIQDGVFAGK
AVLTDIQDGVFAGR
AVLYDGSYHPVDSSEIAFK
AVMAAMGSPLTNK
AVMEAAGVSDIR
AVMEAAIEVK
AVMGGEAFQWPAGTYVK
AVMVYNQAVQK
AVMVYNQAVQK
AVNAGGVATSALEMAQNSER
AVNAGGVAVSALEMSQNSER
AVNAGGVAVSALEMSQNSER
AVNAGGVGVSALEMSQNSER
AVNAGGVGVSALEMSQNSER
AVNAGGVSVSELEMAQNAER
AVNAGGVSVSELEMAQNAER
AVNEGMQVSIDK
AVNYDSFSYK
AVNYDSWSYK
AVQLFGGYGYTR
AVQLHGGYGYIR
AVQLHGGYGYIR
AVSNLIEVLSK
AVSPQDEEAR
AVTGDVTNK
AVTNAVNAGLAYFR
AVVDAGGAGR
AVVDAGWIGVDHQVGQTGK
AVVDALDGMILK
AVVDFIQSSAEK
AVVDSGWKPK
AVVEEFNPGFTPDNK
AVVIQPEGTPADYDMETR
AVVQLFEPSAGINLR
AVVVGGGNVAMDAAR
AVVVGGGNVAMDAAR
AVVVTPAVDQTVVK
AVYDALVNDYGISASR
AVYLDYLR
AVYNQLDGMLPAYALR
AWAESTGHK
AWDESSAVTFTNLANDSITATAGGQGNQAQGVQVR
AWEGGGEYNVIR
AWEHIQEIEK
AWEHLQEIEK
AWIDGSVQTK
AWIIDPVKYER
AWLDAVGINIDDVK
AWLDGSVQTK
AWQEALNTFSK
AYAALQGSLDK
AYAEAINVLTELGVVK
AYAEAINVLTELGVVK
AYANHTYLVK
AYDAGIPTFLVDR
AYDAVMVVNGR
AYDAVMVVNGR
AYDELPAVVEK
AYDGILYDR
AYDHQLIDQAAEK
AYDHQLIDQAAEK
AYDHQLVDASAK
AYDHQVIDQSAEK
AYDQAEVDGLNAK
AYDYFSVLK
AYEMIAQELR
AYEMIAQELR
AYEMIAQELR
AYIAHGEVLPVATR
AYIAQGEVLPVK
AYIDNLNR
AYIIDPVK
AYIIDPVKYER
AYIIDPVKYER
AYILDPVK
AYILDPVKYER
AYILDPVKYER
AYIQAEVK
AYLDANPIVR
AYLEANPIVR
AYLEGSWYLTK
AYLPNEENR
AYLVNTGWNGTGK
AYLVQEGLDAK
AYLYGLPYEYYEK
AYNIPGLSEIDSIEK
AYNLIIDSDVSDASR
AYQYWDLVR
AYSSVQEAIDSLGDYDK
AYTAETGVEVK
AYTLAEAAEK
AYTQETGVEVK
AYVAEGEVLPVATK
AYVAEGEVLPVATR
AYVAQGEVLPVATK
AYVAQGEVLPVATR
AYVEANPGLK
AYVFDALRPTPELSFALR
AYVFESLRPTPELSYAVR
AYVGNMSAEALGLK
AYVVSSTDLADNSIIR
AYYPISEIGAGK
AYYPISEIGAGK
CEVAGYTIPAGTISTFSLQR
CQLVGDDLFVTNVK
CQYEALVETNRR
DAAGADLTAINFQAK
DAALSLENYNR
DAAPALTQFYVYSVSSEK
DAAQIIAR
DAAQIISR
DAASAAIYGAR
DAASAALYGAR
DAASASIYGSR
DAASGAVYGAR
DAASTAIYGAR
DAASTAIYGAR
DAASTALYGAR
DAASTALYGAR
DAATEALAAK
DAATHSYLK
DAAWETGLPTGTAK
DADAPIFDVADYGVVGDLNK
DADAPIFDVADYGVVGDLNK
DADVVIGSVLIPGAATPQLVSTEMVK
DAEGKPAANTEIGVR
DAFDAYLFK
DAGIPIIAYDR
DAGLDVYDQVK
DAGLDVYDQVKK
DAGLDVYEQVK
DAGLDVYEQVKK
DAGLLDADILTNDGK
DAGLNVYDQVK
DAGLSASQIDEVILVGGSTR
DAGLSTSDIDEVILVGGSSR
DAGLTASEIGQVLLVGGSTR
DAGLTNADIGQVLLVGGSTR
DAGLTNADIGQVLLVGGSTR
DAGLTNADIGQVLLVGGSTR
DAGLTNADLGQVLLVGGSTR
DAGLTNADLGQVLLVGGSTR
DAGLTNADLGQVLLVGGSTR
DAGMTVTAR
DAGVEYVIIGHSER
DAGVEYVIIGHSER
DAGYNIMSSVNDSYR
DAHQSLIATR
DAHQSLLATR
DAHQSQAATR
DAIIILPTIDLTGEQK
DAINQVSSVR
DAINYISDVR
DAINYVSDVR
DAINYVSEVR
DAINYVSGIR
DAINYVSSIR
DAINYVSSTR
DAINYVSSVR
DAINYVSSVR
DAIVIQPTIDLSSEQK
DAIVIQPTLDLSSEQK
DALLENVTVAADGK
DALLENVTVDKDGK
DALLENVTVDKDGK
DAMTGLPIGGAK
DAMTGLPIGGAK
DANQSLIATR
DANQSLMATR
DAQAAGTQVILFDR
DAQDATAAAGDSITIGDK
DAQDATAAAGDSITIGDKK
DAQLVAENIALQLENR
DAQLVAENIAQQLENR
DAQSVVIVDYR
DAQSVVLVDYR
DAQTVENAELAGYNK
DASATAIYGSR
DASATALYGSR
DASATAVYGVK
DASEELFK
DASGTSIVFGSEETPAIIK
DASHIGGDFIGYFK
DASNNVNTEK
DASSTAIYGSR
DATAAAWAGLVK
DATLDQLGR
DATSENTVWWTTPEYK
DAVETMEIKK
DAVLSGNTSSLDTTATK
DAVPATSEQILQGITR
DAVTVLNGLEVFK
DAYANAVQIR
DAYSYTIGVGTGDDGVLR
DDAATLPTNETAATNK
DDAIEAFKK
DDASGMAIADSLR
DDGHIYWIPQFGR
DDNIVQFAEEYFNK
DDNYWGQDASMWGK
DDSSIPENR
DEAPALTPLSAWMK
DEDGKTVAK
DESHSVIAVK
DETFAQTQPR
DFAAQLVNLTVK
DFEIQGDFPR
DFESVIER
DFIVKPFKPDR
DFIVKPFKPER
DFIVKPFQAER
DFLLDMSSAGGQVHFK
DFNAVSNEDAR
DFNSLNAFIK
DFPSDPVEQLK
DFPSDPVEQLK
DFQGISPNAFDGR
DFSGILTEGGTIIGTSR
DFSGILTEGGTILGTSR
DFSVNVISK
DFTFLDFAR
DFTWTSAYNVGWNK
DFVDYATTGGEENYIFIIR
DFWIEHSK
DFYYATNNVYAK
DGAEFNGIK
DGAIDPETLTASTK
DGAIVSDPVGTNTDGSATAVQDGEVAGLVVR
DGANIDGTATK
DGDALIYDK
DGDITAYKPTGNTNAK
DGDITAYKPTGNTNAK
DGDWTGLLK
DGETFGLPADAK
DGFILDGFPR
DGFLLDGFPR
DGFVGPGMALNNAWK
DGGTANTTVEGTVAIGTMPTTK
DGHNNTYFIDK
DGIGGATGSSK
DGIHIIDLHK
DGISAIPENR
DGISLVQTAEGALTEVHDMLNR
DGISLVQTAEGALTEVHDMLNR
DGISLVQTAEGALTEVHDMLNR
DGISLVQTAEGALTEVHDMLNR
DGLMTTVHSVTATQK
DGLTNNDPATQTR
DGLTNSDPANETR
DGLTNSDPANETRYDLQELFAGGK
DGLTNTDPANETR
DGLTNTDPATQTR
DGLVLDEPANFR
DGNSYLLKPMDIDK
DGNTLTIGK
DGQAIGIGAGQQSR
DGQNVIDLTDMTVETVK
DGQQSLFATR
DGQYYYNDDWYAITSGR
DGSFNPSGNLTR
DGSGSMTLTWAQTTAGVDEK
DGSGVITDDKR
DGSGVITDDKR
DGSVSGAHVVK
DGSWNIHISPDAGVATLR
DGTALWATK
DGTEIHWIINPNQDGVYQQK
DGTEIHWILNPNQDGVYQQK
DGTGEPPLLLNK
DGTTATGIVDVIVK
DGTVAQVVVQK
DGTYYIAEYIGILDK
DGVILGTGYQLLSEGR
DGVIQSTSYQLLSEGR
DGVITIEESK
DGVITVEESK
DGVPSIVNPFDGYALEAAAR
DGVQNVTYQDLVSYNSR
DGVQNVTYQDLVSYNSR
DGVTTAGVITGTSPK
DGVVQQIGAPLYLYNNPINK
DGVVQQIGAPLYLYNNPINK
DGVVQQVDSPQNLYDRPK
DGVWVDGFTEDAMK
DGYQVEVPDNWLR
DHANITLNVLR
DHAVVEFSTK
DHHDTGGTDSPFR
DIADEDLWGIITK
DIAHPINSDTR
DIAHPINSETR
DIDDYFGLDTLK
DIDDYFGLETLK
DIDEYFGLDTLK
DIDKPFLMPVEDVFSITGR
DIDKPFLMPVEDVFSITGR
DIDKPFLMPVEDVFSITGR
DIEEYFGLDTLK
DIEEYFGLETLK
DIGAHIINK
DIGVVDGSHLIEVAGTLNK
DIIGITDLR
DIILALTADAENLAK
DILDAAGVEVPTTWAELR
DILGITDLR
DILIEAGLLDR
DILIEAGLLDR
DINVLGAVANVMK
DIRPANTGGGGK
DITFVAGTATTGETK
DITPAGELILANITPSAATTEK
DITSAIYNAIQAGSK
DIVNEVDNDTK
DIVTAAYDTATGK
DKAQAHIDAGAK
DKAQAHINAGAR
DKAQAHINAGAR
DKDKNPVMPVTAK
DKDYATGVEK
DKFIVLDDNSKDK
DKFIVMDENSK
DKLDPNPQYMEATIR
DKPALALASAGK
DKPFLMPVEDVFSITGR
DKPLVWFNR
DKPLVWFNR
DKPLVWYNR
DKQEIPLEWGGK
DKQELPLEWGGK
DKVDGTPSTLK
DLADQLAEYGADK
DLAFTITGLGDTGVAAGK
DLATALGVTDITWDQATR
DLDAEVVQGLR
DLEFGTGGLR
DLETFLSWADEVRK
DLEYGLGAGLLNDLR
DLGLFSNEEPIVVK
DLGPTVSAR
DLGTDVTAVLIGSGIK
DLGTDVTAVLLGSGIK
DLIDNSITSVQEGSDIVK
DLIENSITAVR
DLIGITDLR
DLLDADGNIK
DLLDANGNIK
DLLGITDLR
DLNNYYVANDATFTK
DLNTDVTAVLIGSGVK
DLNTDVTAVLLGSGVK
DLNTEVTAVLIGSGIK
DLNVVGTATPGGSVK
DLPTIVYNTNHETLK
DLPTVTVEQR
DLQVGQTGK
DLSEIGAVGHR
DLSQPGQFASEQR
DLSTDVTAVLIGSGVK
DLSTDVTAVLIGSGVK
DLSTFAFAYNK
DLSVGATDWR
DLTDEEVKR
DLTDKDEIQYEEAVAVLNR
DLTDKDEIQYEEAVAVLNR
DLTDSNAVAQALR
DLTPNAGIR
DLVDGAPSTLK
DLVDGAPSTVK
DLVDGAPSVVK
DLVDPTTSGASTALK
DLWAMVLDLQK
DLWAMVLDLQK
DLWAQVLDLQK
DLWAQVLDLQK
DLWDMVLDLQK
DLYANTVLSGGTTMYPGIADR
DLYANTVLSGGTTMYPGIADR
DLYANTVLSGGTTMYPGIADR
DLYANTVLSGGTTMYPGIADR
DLYDLLGSATIR
DLYDLLGSATIR
DLYDLLGSTVIR
DMHAASIGIGDISVADQASAAK
DMHAASIGIGDISVADQASAAK
DMIQALFFDR
DMQDMEFTVENK
DNAGNVSGHTESK
DNEVFTPIDLINAK
DNEVFTPTDLINAK
DNEVFTPVELINAK
DNEVYTVGFDK
DNEYYISALGSK
DNIILAQQVLK
DNIQGITKPAIR
DNIQGITKPAIR
DNLILAQQVLK
DNMLGQQGK
DNNYDAYNNLK
DNPDISDEDKK
DNPQFVNNK
DNSFQTQAETR
DNTAVVVSDLTNSK
DNTISWSNDQGQLIMTGGSR
DNTISWSNDQGQLIMTGGSR
DNTVTVEQYVASVAK
DNTVTVEQYVASVAK
DNVNVVLQYWNR
DNVNVVLQYWNR
DNVNVVLQYWNR
DNYVAVLTDDAKPFFLK
DNYVAVLTDDAKPFFLK
DPQVFLLDEPLSNLDAK
DPTGAAATYAIDSIADAVAR
DPVGEIILSAR
DPVGEILLSAR
DQACQLALNTLK
DQASTASIAK
DQGFIPVLANADK
DQGLSEYNIIHLQGVMGSAAQVGR
DQSEIDNLNDR
DQYEIDALNDR
DRDIAMVFQNYALYPH
DRDIAMVFQNYALYPH
DRPALALASAGK
DRVDDALSATR
DSAGFINLFGLPIK
DSENVIDLTDLEVTDVSK
DSFPTNTSDFSTYLNK
DSKPEIAVK
DSLATDTDDTTHNVSYVR
DSNQDLLGFVHQIPER
DSQISDKDRK
DSSMTNFFVWTK
DSSSDEGSK
DSVYPQSADFTFYGGLYR
DSYPAYYGIK
DSYTTADGKK
DSYVGDEAQSK
DSYVGDEAQSKR
DSYVGDEAQSKR
DTDIAEEMMAYTK
DTDIATEMVK
DTDIATEMVR
DTDIATEMVR
DTDKPFLMPIEDVFSITGR
DTDKPFLMPVEDVFSITGR
DTDKPFLMPVEDVFTITGR
DTDKPFLMPVEDVFTITGR
DTDKPFLMPVEDVFTITGR
DTDKPFLMPVEDVFTITGR
DTDKPFLMPVEDVFTITGR
DTDMANEMMNYTK
DTDMASEMVEYSK
DTDMATEMINYTK
DTDMATEMINYTK
DTDMATEMVK
DTDMATEMVK
DTDMATEMVK
DTDMATEMVK
DTDMATEMVK
DTDMATEMVK
DTDPQIIQYYDDLAK
DTDVADEMMAYTK
DTDVAEEMMAYTK
DTDVAEEMMSYVK
DTGDMVSNNNVINK
DTGDMVSNNNVINK
DTGDMVSNNNVINK
DTHGAVASLSSVSK
DTITLDGVTANIK
DTLGILEAIVEK
DTLLDAQK
DTLLDAQKHPENYPQLTIR
DTLLDAQKHPENYPQLTIR
DTPAADLGAAVIK
DTPATDLGAVVVK
DTPATELGAVVVK
DTPNFGSDDNFAGK
DTPPASVFAVYEELTK
DTPPSSVFAVYEELK
DTPPSSVFAVYK
DTPPSSVFAVYK
DTTGQVSEGIYTK
DTVFPTGTYDMGNVSIK
DTVITVVDLPK
DTVKDGDITAYKPTGNTNAK
DTVLTVVDLPK
DTVWWTSDEFK
DTVWWTSDEFK
DTWFTPEEWEK
DTYADAAQWEEK
DTYADASEWDTK
DTYADPAQWDEK
DTYADPAQWEEK
DTYAEAAQWEEK
DTYANPEQWEEK
DTYLLPVTWK
DTYTSLEGGK
DVADEVVNSTDNTK
DVADIVESYAVGGK
DVALTAGQGVGK
DVDEAYMNKVELESR
DVDKPFLMPVEDVFSITGR
DVDKPFLMPVEDVFSITGR
DVDKPFLMPVEDVFSITGR
DVDKPFLMPVEDVFSITGR
DVDKPFLMPVEDVFSITGR
DVDPEIIEGLR
DVDSTHYGDTLHLASR
DVDVAEEMMAYTK
DVDVTMIAPK
DVIAAENWQAITDK
DVIAGATAPVR
DVLADPIYNNK
DVLADPLYNNK
DVLEALGVFK
DVLSALGIFK
DVNASGNNTALTR
DVNGDALPGGDGIDFTWK
DVNITFTSDIK
DVNTVLPFGNTLSIVK
DVPAGDIGVGGR
DVPFILLMNDGK
DVPFILLMNDGK
DVPGYATLVQK
DVSGEGVQQALLK
DVSVTGAETAEK
DVTDVFGRPAR
DVTDVFGRPAR
DVTGAPTGTDVNLTYDPATR
DVVASMLFR
DVVGDLGAK
DVVIDDTLTFDGK
DVVIQDSTSQQK
DVVTDSNGVLK
DVVVAVADEEIK
DVWGTDDPAEIAK
DVYFGIRPEDIVYSDK
DVYGTAEDVTTVAVGAVVIAR
DVYTNDGSK
DWDAFLATAR
DWDGTSIENVNQLTK
DWDTFNATAATLK
DWDTFNATAITLK
DWLQETYNFTMVQK
DWLQETYNFTMVQK
DWLQETYNFTMVQK
DYAFYPIVIADSR
DYATTFDFLK
DYDKEEFAR
DYDKEEFAR
DYDKEEYAR
DYEAGDANLYNAAAIK
DYIALSSHEAYAR
DYIHVVDLAK
DYIHVVDLAK
DYIHVVDLAVGHVK
DYNFTATNIEK
DYPNEFIQTGVSTIDGLNTLVR
DYSSYYAQIK
DYTPQEISAMILQK
DYTPQEISAMILQK
DYTTDGYTK
DYVTTFDFLK
DYYTSQGGK
EAAADAQTAIEK
EAAAILDITQYLDR
EAAEFEAQDK
EAAEFEAQDKK
EAAEILDITQYLDR
EAAETLDITQYLDR
EAAEVYEKR
EAAEYEAQDK
EAAEYEAQDKK
EAAEYEAQDKK
EAAEYEAQDR
EAAEYEAQDRK
EAAGFVVNR
EAAGNIKEEVAGK
EAAGNIKEEVAGK
EAAKEVFGTDDPAEIQNYVK
EAALTETLTK
EAAQAATVAAENAANTVYYAIGTNK
EAASKEEADEIKTK
EAASKEEAEDLK
EADKEFEINLK
EADKEFEINLK
EAECVEADSGR
EAEQFAAEDAK
EAEQFAAEDKK
EAEQYAAEDAK
EAEQYAAEDAR
EAEQYAAQDKK
EAFAGNLR
EAFITQVAK
EAFYGVENAPVIVGGR
EAFYYFIR
EAGADYVGLDEYIEK
EAGADYVGLDEYLEK
EAGAEANIDLETR
EAGEIAGLK
EAGEIAGLTVK
EAGELAGLK
EAGFDSFPTTWADVEK
EAGGVLDMDTK
EAGGVLDMDTK
EAGIEYTINQIDEYR
EAGINPDTR
EAGIPIIAYDR
EAGLDAIVLTGGR
EAGLNDIILTGGR
EAGLNDIVLTGGR
EAGLTEQFIK
EAGSIGGEMVR
EAGSVGGQMVK
EAGYTAIVSHR
EAIDVVGEALK
EAIDYLTAQGEK
EAIISAVESK
EAINTVSSIR
EAIQSEINQLVTEIDR
EAITKPVELR
EAITKPVELR
EAITNEFEQLK
EALGDLGWAGVEFGK
EALGKDEAEELKK
EALGTWAGSTDPGK
EALIAAIPDTVK
EALPGADFVTTQFR
EAMAMGADK
EAMAMGADK
EANTEEWTSLK
EAPGFVVNR
EAPGLTFELLKPELK
EAPSAAAAGPR
EAQAIYAK
EAQETLEFK
EASGTGNMK
EASTLDVDGQK
EASVYTGITIAEYFR
EATGNITQASK
EATLYTAFK
EATSDLTGER
EATVTYQTVGGDTK
EAVDEAIYAAGPK
EAVDSLSDGIDPNTAVK
EAVEAGYWNIFR
EAVGEIIR
EAVGELLR
EAVGKDEAEELKK
EAVNTAIIK
EAVQAFIESTQK
EAVSKDEAEELK
EAVSKDEAEELK
EAVSKDEAEELKK
EAVSKDEAEELKK
EAVSKEEAEELKK
EAVVNIGYK
EAWSGDMVVK
EAYDLVAPILTK
EAYPGDVFYLHSR
EAYPGDVFYLHSR
EAYSVWSYR
EAYSVWTYR
EDMAEVIEDAFR
EDTLGILEAVVEGK
EDTLGILETIVEGK
EDTTQYFVNYDPIDEYR
EDTTQYFVNYDPIDEYR
EDVDVSITGNSTNPTR
EDVTNIILNLK
EEAALYAFNTLK
EEAALYAFNTLQADLVEYGQR
EEAALYAFNTLQADLVEYGQR
EEAALYAFNTLQADLVEYGQR
EEAALYAFNTLQADLVEYGQR
EEAALYAFNTLQADLVEYGQR
EEAALYAFNTLR
EEAEHAAK
EEALDLFYK
EEAQAQATAAENLANR
EEDGTEKDVVLR
EEGGAEKDVVLR
EEINAAMK
EEINELNR
EELDAFAASSQQK
EELDEFAANSQQK
EELDEFALK
EELDEFGVSSQQK
EELDEFGYNSQK
EELDQFALK
EELIGVNAGIVK
EENVKPIVEAFK
EEQDAFAASSQQK
EEVTEYSGR
EFFDYFYEDAR
EFGADTSDIVLK
EFGAFIEFAPGK
EFGAFIEFAPGK
EFGAFLEFAPGK
EFGAFLEFAPGK
EFGGSDTFATSQILAAAIK
EFGGSDTFATSQILAAAVK
EFGGSDTFATSQILAAAVK
EFGGSDTYATSQIIAAAINR
EFGGSDTYATSQIIAAAVNR
EFGGSDTYATSQIIAAAVNR
EFGGSDTYATSQIIAAAVNR
EFGGSDTYATSQIIAAAVNR
EFGGSDTYATSQILAAAIDK
EFGGSDTYATSQILAAAIDK
EFGGSDTYATSQILAAAVNR
EFGGSDTYATSQILAAAVNR
EFGGSDTYATSQILAAAVNR
EFGGSDTYATSQILAAAVNR
EFGISIPDDQAEK
EFGITIPDEDAEK
EFGLTIPDEDAEK
EFIFTFPNAVK
EFIGAVIGPGGK
EFINTLIK
EFISFFTADAANAEAYANFK
EFISFFTADAANAEAYANFK
EFLLDMSPAGR
EFLLDMSPAGR
EFLMYVGTDDGFLER
EFLMYVGTDDGFLER
EFNNPTNPLLVSVR
EFNVIYAENDDMAK
EFNVIYAENDDMAK
EFNYVSNFVNGGLDK
EFQVGAYSNQTIR
EFTAFFAVPGSEINNDNEVQAK
EFTPQQVEDLYEIR
EFTQLENAYLPFNR
EFVNTYLTLTDNKK
EFVNTYLTLTDNKK
EGADFILGSDPDADR
EGAEKAEAEDIK
EGAGIDYSVNDLIGAEETGNYLDANAGGK
EGAGYISNAIAAGTIK
EGANIVITGR
EGANIVITGR
EGANLVITGR
EGANLVITGR
EGANLVLTGR
EGANLVLTGR
EGASKDEAEELKK
EGASKEEADDIK
EGASKEEADDLK
EGDAIVVSLIDMGGR
EGDEVLYGK
EGDLNVYTGDGKENLKDR
EGDNYAEDFYK
EGDSVLILGANGK
EGDWISLDGSTGNIYGER
EGDYVAGANIAGFLK
EGEIFGLYGLVGAGR
EGETAVNWLK
EGETAVNWLR
EGFAYYIPLR
EGFEQIAALFLK
EGFEQIAALFTK
EGFEQISSIFLK
EGFPELAAK
EGGHTVGSGVVTK
EGGIGVIHK
EGGLGVIHK
EGGNYTNYAR
EGGNYTVKDPEK
EGGNYTVKDPEK
EGGVDYTK
EGHYAVGQFNINNLEWTK
EGIAATLGYK
EGISKDDAEELKK
EGIYVTGFYYPVVPK
EGLAKDEAESLKK
EGLAKDEAESLKK
EGLHFAIDEVTNK
EGLHFAIDEVTNK
EGLHFALDEVTNK
EGLHFALDEVTNK
EGLMTTVHSTTATQK
EGLMTTVHSTTATQK
EGLMTTVHSTTATQK
EGLMTTVHSTTATQK
EGLSKDEAENLKK
EGMSKDEAENLKK
EGMSKDEAENLKK
EGNENSEAVK
EGNENSEGIK
EGNYINYVK
EGPGVAASLIDLGDR
EGQTYADANAFIQAYK
EGSFISTWTSTK
EGSVLTFNDNTYEFVK
EGTNWQDDLFGR
EGTPNLTIAGELFK
EGTTTTPFPEK
EGTVDNNDWENR
EGVAILWK
EGVAKEEAEALKK
EGVDIVQQR
EGVDLSNDK
EGVDPNALVVEPYANPFR
EGVDVSITGNSTNPTR
EGVEALVEFLK
EGVITVDEAK
EGVITVEEAK
EGVPTTSILTITSNVTYGK
EGVPTTSILTITSNVTYGK
EGVPTTSILTITSNVTYGK
EGVSEDEANDIK
EGVSKDDAEALKK
EGVSKEEAEDIKK
EGYDKLPDEALAALEK
EGYEQIAAIFLK
EGYEQIAALFLK
EGYEQIAGLFLK
EGYEQIASLFLK
EGYEQISSIFLK
EGYEQISSIFLK
EGYEQISSLFLK
EGYEQISSLFLK
EGYMSILNTDQK
EGYMSILNTDQK
EGYMSLLNTDQK
EGYMSLLNTDQK
EGYNGDLTSK
EGYNGDLTSR
EGYPEIAEAFK
EGYPEIGEYWR
EGYPEIGLYWEK
EGYPEIGLYWEK
EGYPEVGLYYEK
EHLKDAQDATAAAGDSITIGDKK
EIAEFDNLTR
EIAGLSLGDAK
EIAPTYAER
EIASIVDGPISGEVK
EIDAVGHR
EIDFLGNAVENPVRPFVAILGGAK
EIDFLGNAVENPVRPFVAILGGAK
EIDFLGNAVNNPERPFVAILGGAK
EIDFQLWR
EIDTNTQHK
EIEALLGSSAR
EIEDANTTEVQVVK
EIELADPFENMGAQIVK
EIELADPFENMGAQLVK
EIELDDPFENMGAQLVK
EIELEDAFENMGAQLVK
EIELEDAFENMGAQLVK
EIELEDPFENMGAQLVK
EIELEDPFENMGAQLVK
EIFAKPDVDGGLIGGAALK
EIFVDSILK
EIGFLFGQYK
EIGFLYGQYK
EIGFMFGQYK
EIGFMFGQYK
EIGHGALAER
EIGKEPVEVAEAPGFVVNK
EIGKEPVEVNEAPGFVVNK
EIGLVNTR
EIGVHVDGTAQK
EIGYLFGQYK
EIGYLFGQYR
EIGYLYGEYR
EIGYLYGQYR
EIGYMFGQYK
EIGYMYGQYR
EIGYMYGQYR
EIIFAPTVYK
EIIIAPTIYK
EIIKPGSTVSTSEDGVSTGIIK
EILPDPLYNSVLVTK
EILSDVAVILK
EIMNIPDNYK
EIMTDESLYDGNTLVR
EINANINR
EINEIANEPVGER
EINFLGNAVENPVRPFVAILGGAK
EINPAAFSYGDVTR
EIPTMLDYR
EIPVFAVPLAK
EISAFIVEK
EITALAPSTMK
EITALAPSTMK
EITGLGLAEAK
EITGLGLGEAK
EITGQGLAEAK
EITIYAPGEGFK
EITSIVDGPISGEVK
EITTVGSWVYTLR
EIVAAPVSVFFNIGK
EIVAELLFR
EIVAELLFR
EIVSNAVDATQK
EIVSNAVDATQK
EKAQAHIDAGAK
EKAQAHIEAGAK
EKAQAHLDAGAK
EKAQAHLEAGAK
EKIEALGGK
EKPQIAEVVAVGPGGVVDGK
EKPQQAEVIAVGPGGVVDGK
EKPQQAEVVAVGPGGVVDGK
ELAAFSQFGSELDADTK
ELAALNPGTIVVR
ELADGILPQLR
ELADVLGGVVGASR
ELAFGTGGLR
ELAILNLAPGETLYSGQTR
ELASQEMK
ELASYGDIFVNDAFGTAHR
ELATGGHDAENEFK
[truncated: 7,232 more rows]

## Sheet: AL_3W_2
AAAAAGDITSPLPGTVLK
AAAAGAADPALPNVGQILGTDTVLHK
AAAANIIPSSTGAAK
AAADNAIDVAATAAK
AAADYLDLPLYK
AAADYLGLPLYK
AAAESLGLPLYSYIGGVNGK
AAAGNIIPSSTGAAK
AAAGNIIPSSTGAAK
AAAINIVPNSTGAAK
AAALKPGEIMLLQNTR
AAALSQDDK
AAANALGTSLYNYIGGVNAK
AAANALGTSLYNYIGGVNAK
AAANATTGTAADVGAVENK
AAANATTGTAADVGAVENK
AAANESFGYNDEEIVSSDVIGMR
AAANESFGYNDEEIVSSDVIGMR
AAANESFGYNDEEIVSSDVIGMR
AAANESFGYNDEEIVSSDVIGMR
AAANESFGYNEDEIVSSDVIGMR
AAANESFGYNEDEIVSSDVIGMR
AAANESFGYNEDEIVSSDVIGMR
AAANESFGYNEDEIVSSDVIGMR
AAANYLDIPLYR
AAANYLDLPLYK
AAANYLDLPLYK
AAANYLDLPLYR
AAAQEWLDGKDDADASK
AAAVLNAQEYGNYTYANR
AAAVLNAQEYGNYTYANR
AAAVNIVPNSTGAAK
AAAVNIVPNSTGAAK
AAAYAPATSNTSAHIASK
AAAYAPATSNTSAHIASK
AADAAAAIGEGLQAFCIPGSVADHR
AADDAAGLAISEK
AADDAAGLAISEK
AADDAAGLSISEK
AADDAAGLSISEK
AADDAAGLSISESMR
AADDAAGLTISEK
AADDASGLAISEK
AADGSATHSDFSNGLVIVENTAAPFDSR
AADIAQYTVDIGTNPDGK
AADLPDGTKPTK
AADNAAGLAISEK
AADNAAGLSISEK
AADSDIYYVK
AADSDLYYVK
AADVGADLVGK
AAEAKPGDEK
AAEGTGIIAGGPAR
AAEIFAEGAK
AAEIGGDMLTVVK
AAEIPEAIR
AAEIPEAIRK
AAELIAVPDER
AAELSGDFK
AAEMAAHAQELK
AAEMAAHAQELK
AAESNSYFK
AAEVAEAIR
AAEVAEAIRK
AAEVPEAIR
AAEVPEAIRK
AAEVVLIGTEK
AAEVYPNDAR
AAEYVEFNDQLQK
AAFAQLVELAK
AAFEAGVR
AAFEEAEHAAK
AAFEEAEHAAK
AAFEGIDQNTVR
AAFEGLDQNTVR
AAFENEFAIAK
AAFFNLEK
AAFSFEVFPPK
AAFTAENGYEASFAYGNPAVGNANEDQVK
AAFVDNWAAEK
AAGAAIGSSRPVAETHK
AAGAAIGSSRPVAETLK
AAGAAIGSSRPVAETLK
AAGAAVGSSRPVAETLK
AAGAAVGSSRPVAETLK
AAGADGTNAK
AAGADQYLNLENHTWTTDGFIK
AAGADYVGLEEYIEK
AAGAGLGGVLTPTGVGTIIADGK
AAGASVEINDDNVPK
AAGATVIAVTHAAGSPLTK
AAGDGLWTWTR
AAGFDPYEIVK
AAGFENLK
AAGIPTVLINR
AAGIPVIAYDR
AAGLDANPAWQYAAAR
AAGSGDPAAIK
AAGSPEVETK
AAGSTDPAAVNEALWK
AAGVAAQLMAK
AAGVPEAEGFVGNGWK
AAGYDNLK
AAGYNTIVTYSDNK
AAGYNTIVTYSDNKNDQQVNDIQNMLSK
AAIAEGIVPGGGVAYIR
AAIEAGISVYNR
AAIEAGISVYNR
AAIEAGISVYNR
AAIEAGISVYNR
AAIEFEGPVYLR
AAIGIPEEWLR
AAIISAEGDSK
AAILYDFLDQSK
AAINNGYDMDIK
AAINNGYDMDIK
AAINQVSDIR
AAINQVSDVR
AAINSVSDVR
AAINTVSDVR
AAINTVSGVR
AAINTVSSTR
AAITADEIAK
AAIVEVNSETDFVAK
AALAAQEAAIAAAK
AALAVQAR
AALEAGVDK
AALEEAEHAAK
AALEEAEHAAK
AALEEGIVSGGGLALVDASR
AALEEGIVSGGGLALVDASR
AALEFAVAASALK
AALESGVNQLADTVR
AALESGVNQLANTVR
AALESGVNQLSDTVR
AALESGVNQLTDTVR
AALEYGVAASALK
AALPEANPVLLEPVGELK
AALPEASPVLLEPIGELK
AALTADDIAK
AALTADEIAK
AALTAEEIAK
AALVEVNSETDFVAK
AAMEHGLK
AAMLAIMNPDDKAGLEAALR
AAMPEANPVLLEPVGELK
AANAGGVATSALEMSQNSER
AANAGGVATSALEMSQNSER
AANAGGVATSALEMTQNSER
AANAGGVATSALEMTQNSER
AANAGGVATSALEMTQNSER
AANAGGVATSGLEMSQNSER
AANGTNAESDR
AANGTNSVSDR
AANIPVIAYDR
AANLDAIHDTVHEMAR
AANLDAIHDTVHEMAR
AANLDAIHDTVHEMAR
AANLDAIHDTVHEMAR
AANLDAIHDTVHEMAR
AANLDAIHDTVHEMAR
AANVTLIGTEK
AANVTLVGTEK
AAPHGTGHIK
AAPVLLEPIMK
AAQGILTVR
AASDPETFGYNEDQIVSSDVIGMR
AASEKPLSEGGLK
AASEKPLSEGGLK
AASEPLQK
AASGNIIPSSTGAAK
AASGNIIPSSTGAAK
AASQFEQIR
AASQFEQLR
AASSGVLVDYK
AASVVGLENIK
AATDAGAAAAER
AATDELQQAFFAVSEK
AATDTASPQKR
AATFIGELGR
AATGNIIPSSTGAAK
AATGNIIPSSTGAAK
AATLTFNSR
AATNLHVTK
AATNQMPSLNEIK
AATNQMPSLNEIK
AATNQMPSLNEIK
AATNYVSDVR
AATSQFHQTGTTTGR
AATSQFHQTGTTTGR
AAVAATEAAAAAAK
AAVAATTMR
AAVDAGSVAAEK
AAVEAMKDGDVILLENTR
AAVEAMKDGDVILLENTR
AAVEAMKDGDVILLENTR
AAVEATNAPK
AAVEEGIIAGGGSAYIHAAK
AAVEEGIIAGGGSAYIHASK
AAVEEGIIAGGGSAYIHASK
AAVEEGIIAGGGSAYIHASK
AAVEEGIIAGGGSAYIHASKK
AAVEEGIIAGGGSAYIHASKK
AAVEEGIISGGGSAYIHASK
AAVEHEGPVYLR
AAVENAVAGITDK
AAVENAVAGITDK
AAVENAVAGLTDK
AAVENAVAGLTDK
AAVGGTGFAK
AAVLQTVEK
AAVPSGASTGENEALELR
AAVPSGASTGIYEACELR
AAVPSGASTGVHEACELR
AAVPSGASTGVNEALELR
AAVPVINDRPDYK
AAVQNEAEGR
AAVQQISDSR
AAVTVIDGEK
AAVTVIDGEK
AAWEEAEHAAK
AAWEEAEHAAK
AAYAHEGPVYLR
AAYEEAEHAAK
AAYEEAEHAAK
AAYIITGQWAK
ACFVLDAIR
ACGIDGIHLYALNK
ACSDNGYEVDPEISEFFSTHR
ADADKWIADIEAAGGK
ADADKWIADIEAAGGK
ADAESYLGEK
ADAIADFKK
ADALLGGATYSTADTVRPALQIIK
ADDALWLFPTVYK
ADETAAAAQGDAK
ADGIASAQTVAQQLER
ADGQFVLAGNILYR
ADGQHVLAGNILVR
ADGVTVTELTPEAAEEFR
ADGYSSINER
ADGYSSINER
ADIALGNTGR
ADIDYALVEALTK
ADIDYGFAEAATTYGR
ADIDYGFAEADTTYGK
ADIEYGFAEAATTFGR
ADIFAAGDKVDATAISK
ADIFAAGDKVDATAISK
ADILNEALNIAR
ADILNEALNLAR
ADIVNEISK
ADIVNEISR
ADKESWVATVGTGSAINFK
ADLAANNIEGAMK
ADLAAYGITDVK
ADLAEQSAVR
ADLAEQYLGVK
ADLEVFDR
ADLGAAQNR
ADLGAYQNR
ADLIAYLK
ADLKDVDDANLGLK
ADLKDVDDSNLGLK
ADLNNENLEALEK
ADNSNKDNTIGNNQR
ADNSNKDNTIGNNQR
ADNTEETIR
ADPEWNVILLR
ADPIYNNTVVTK
ADPPGSVSIHYGETGFFR
ADPQWNVILLR
ADSGINLAALK
ADSGVNLAALK
ADTEALQQAFYAVSEK
ADTIQDFATGQTRPTGLPK
ADTVSAGEDSITVDGK
ADTVSAGEDSITVDGK
ADTYVVFAVTTPDIGTR
ADVANYLQLFVNR
ADVLNEALNQAR
ADVQGSVEAVK
ADVTVEGINEAMK
ADYTDYSSIDK
ADYTDYSSIDKAPEER
ADYTDYSSIDKAPEER
AEAAAIIYR
AEAAALIYR
AEAAAVIYR
AEAAAVLYR
AEAAVAIAR
AEAAVIVYR
AEAAVLVYR
AEAAVVIAK
AEAAVVIAK
AEAAVVLAK
AEAAVVLAK
AEAEEIKTK
AEAEPLPAGSEIGWYDEAK
AEAESWYR
AEAQGFEVYTAAEAAK
AEDANSGTVTVLSPK
AEDKYQDVLEEIPR
AEDYTSDAVK
AEEDGLNFNFK
AEEIGLEPEAK
AEEVEHAKEEGIIFK
AEFEAIGGDVK
AEFFIPLMVNK
AEFNEETAAK
AEGAAIIYR
AEGEAFGKK
AEGVANWFK
AEGVDLSGDK
AEGVDLSNDK
AEIAALHNR
AEIAAVLFR
AEIPVLGDDAFPDIDTTR
AEIQVDVGEAR
AEISDDSASGYLMVLDTADGQSSLHNVNVTK
AEITTWGR
AELDLVEAK
AELINAIAEK
AEMALHDK
AEMALHDR
AEMAVVMGK
AEMPATMIR
AEPAPDSIKDK
AEPPQANVGDTVR
AETAAEAWGDNYAATK
AETAQQAWGDNYAATK
AEVAAIIYR
AEVAAIIYR
AEVAAIIYR
AEVAAILYR
AEVAAILYR
AEVAAILYR
AEVAALIYR
AEVAALIYR
AEVAALIYR
AEVATIFFR
AEVATIIYR
AEVATILYR
AEVATIVYR
AEVFPDPDQEILR
AEVIEFNPGFTPNDK
AEVIEFNPGFTPNDK
AEVPSGASTGENEAVELR
AEVSAILYR
AEVSALIYR
AEVVVPDDNTGATVVVK
AEWNGAGYTNATTGVK
AEYPIAVDR
AEYPLAVDR
AFADELEENLK
AFAEQLVNLSVK
AFAEQLVNLTVK
AFAEQLVNLTVK
AFAGESQAR
AFAPNVTDYWSR
AFATNFNPEINIR
AFDLGTVPVVR
AFEEGALSLEDVVAYAK
AFEGLLNR
AFGGAMGGFTTGPK
AFIASDPDLVK
AFIITGEGR
AFILTGEGR
AFIPEYPVGTAADIAK
AFIPEYPVGTAEDIAK
AFIPEYPVGTAEEVAK
AFIPQETATQK
AFIPQVTATQK
AFLAANSADVSTYYK
AFQGLLER
AFTDVVADELK
AFTDVVADELKK
AFTDVVADELKK
AFTDVVADELKK
AFTDVVAEELK
AFTDVVGEELKK
AFTDVVTEELK
AFTERDPQPILQR
AFTGDNLAYVEK
AFTSMDQLSSAIR
AFVDVVTDELK
AFVDVVTDELKK
AFVFPGQGAQFVGMGK
AFVIFPDGTSGEINVK
AFVPLAEMFGYSTDLR
AFVPLAEMFGYSTDLR
AFVPLAEMFGYSTDLR
AFVPLAEMFGYSTDLR
AFVPLAEMFGYSTDLR
AFVPLAEMFGYSTDLR
AFVPLAEMFGYSTDLR
AFVPLAEMFGYSTDLR
AFYVAVGEIK
AGAAFVSPFLGR
AGAAGSDALGETGK
AGAANIVPNSTGAAK
AGAAYVSPFLGR
AGADAVLLVTPYYNK
AGADGLLVVTPYYNK
AGAEGAQIIENPILSNFK
AGAEGGQIIENPIIANFK
AGAEGGQIIENPILANFK
AGAGVNNIPIDK
AGAGVNNIPLDK
AGAINIVPNSTGAAK
AGAQNIVPNSTGAAK
AGATETHAGHENTGIYEWNYNAAANAAGAK
AGATFVSPFLGR
AGATYVSPFIGR
AGATYVSPFLGR
AGAVNIVPNSTGAAK
AGDAVSVFK
AGDAVTAYK
AGDDAAGLAISEK
AGDDAAGLAISEK
AGDDAAGLAISEK
AGDDAAGLAISEK
AGDDAAGLAISEK
AGDDAAGLAISER
AGDDAAGLTISEK
AGDDAAGLTISEK
AGDDANTAFEK
AGDDANTAIEK
AGDDASGLAVSEK
AGDEIGIHDDDYK
AGDEIGIHDDDYK
AGDNAAGLAISEK
AGDNAAGLAVSEK
AGDNIGALLR
AGDNLTVAVK
AGDVIEVK
AGDVVLYAK
AGDVYQALAAAEK
AGDYPDVVHLATGR
AGDYPDVVHLATGR
AGEFSDPITWELESAR
AGEFSDPITWELESAR
AGETVDIVGLTDEKK
AGETVEIVGLTDEKR
AGETVEIVGLTDEKR
AGETVEIVGLTEEKK
AGEVVGLAGLMGAGR
AGFAGDDAPR
AGFLGIPVPK
AGFMGIPVPK
AGFNQYDELFSLK
AGFPDVAQNIYNMLR
AGFPDVAQNIYNMLR
AGFPDVAQNIYNMLR
AGFVLDAIR
AGGGATTGVTGAVAAGK
AGGIAGGSNASSIK
AGGINAAEVTFR
AGGITAVYSGNSLTIGGVK
AGGNIPALTFLSFR
AGHPGGSLSAADVFTYLYFK
AGHYAVGQFNINNLEWTK
AGHYAVGQFNINNLEWTK
AGHYAVGQFNINNLEWTK
AGHYAVGQFNINNLEWTK
AGIALNDHFVK
AGIALTDTFVK
AGIALTDTFVK
AGIIDTTVPEDAK
AGILDPAK
AGILDPVK
AGINTVEELTNK
AGINTVEELTNR
AGIQLTPTFVK
AGITATPLDVK
AGKPGQIFTTR
AGKPGQIFTTR
AGLALNDNFVK
AGLAVDFR
AGLEAALR
AGLENLSDWQK
AGLGALQNR
AGLGLVDGVLR
AGLIALAK
AGLNIDAFAPR
AGLQDAINR
AGLSLTDNFVK
AGLSLTDTFVK
AGLVVASVQEITK
AGLYEVIGK
AGMGALQNR
AGMGNFLEK
AGMQDSENIIAVNK
AGNGVILITTK
AGNIEGGGVLGWTYK
AGNPDWYFNGLLGFK
AGNVADVIVGPTAADDPVVLAAAR
AGNVADVIVGPTAADDPVVLAAAR
AGPVLLEPIMK
AGPVLMEPIMK
AGQAITVYQR
AGQEIAHFQYDK
AGQEIAHFQYDK
AGQNNSVLSK
AGQPVDVPVFVK
AGQVDEAVTDLLNNGK
AGQVIGQALPASPGAAAGK
AGQVVGQALPASPGAAAGK
AGRFDDEIVPVPVK
AGSDAIVER
AGSTMEGLAK
AGTDEASAVR
AGTSASQIAGFTVELGEHLYNGK
AGTTIYLAAGTNAANTDEAK
AGTVTEGSQNK
AGTVTMDVAK
AGTVTPDVAK
AGTVTPNVTQAVNEIK
AGVAAIFGPGTR
AGVDPQLVFEAIR
AGVEADLQAVK
AGVEVGTEK
AGVKPEQVDEVLMGCVIQAAQGQNVAR
AGVKPEQVDEVLMGCVIQAAQGQNVAR
AGVKPEQVDEVLMGCVIQAAQGQNVAR
AGVKPEQVDEVLMGCVIQAAQGQNVAR
AGVKPEQVDEVLMGCVIQAAQGQNVAR
AGVKPEQVDEVLMGCVIQAAQGQNVAR
AGVKPEQVDEVLMGCVIQAAQGQNVAR
AGVLAGYQVVDVK
AGVLETTFR
AGVLQTTFR
AGVNASDCQSWK
AGVPETPYSLAELQNQR
AGVPSIVNPFDTYAQEVGVR
AGVPVGPVISTK
AGVPVGPVLSTK
AGVTAEGIAK
AGVTAEGISK
AGVTAENISK
AGWANLVNVLNNASVGNDVK
AGWDSVLQDAK
AGYFTHYAGEGTVR
AGYFTHYAGEGTVR
AGYTAIVSHR
AGYTAVISHR
AGYTAVVSHR
AGYTVDDIQSFADLKK
AHADELQAK
AHASQVADDTQR
AHASTAGVAAYLPAVSGFLIEK
AHASTAGVADYLPAVSGFLIQK
AHASTAGVADYLPAVSGFLIQK
AHASTAGVTK
AHASTVGVTK
AHASVAGVTK
AHASVAVVTK
AHASVEGVTK
AHDPNVTDATAIDK
AHDPNVTDATAIDK
AIAAQQNTQFK
AIADLGVDFLAAGIGNIHGK
AIADPNWSATLPDETK
AIADYVAEGASIAALR
AIAEELVNLTVK
AIAEELVNLTVK
AIAEHGADK
AIAEQLVGLTVK
AIAEQLVNLTVK
AIAETIFGENSPSGK
AIAISGVQGDGTATAR
AIANVLYADGTTGTISIDR
AIAQILLDEGYIK
AIATDAGVLMVIK
AIDAGATAYK
AIDAGVDAVHK
AIDALVPIGR
AIDSMIPIGR
AIDSMVPIGR
AIDVIADALQK
AIEAAGYVPGK
AIEDMMAR
AIEELAAQGVEVTK
AIEFSTLQR
AIEGNEKEIEDR
AIEGNEKEIEDR
AIEWAAANK
AIGAFQNTQFQLADMATK
AIGAGAGNPPVVVDETANIEK
AIGIIINNPEFADVR
AIGIIINNPEFADVR
AIGIISDR
AIGIISDR
AIGILSDR
AIGILSDR
AIGLVIPELDGK
AIGLVIPELDGK
AIGLVIPELDGK
AIGLVIPELDGK
AIGLVIPELNGK
AIGLVIPELNGK
AIGLVIPELSGK
AIGTIDAALVK
AIGTLDQALMK
AIGTLDQALMK
AIIEAPFYANNVVK
AIIVNQAVPGTTEAFR
AILDEATDPWGIK
AILDGTVFR
AILEAGADAVK
AILPLQEKDFYEIIK
AIMDAAGATDIISK
AINNVSDVR
AINQVSDLR
AINTVSSYR
AIPDFPEPGIIFR
AIPGGSASALNLDSTK
AIQADINR
AIQTSDLGINPQNDGR
AISAPAALNNYK
AISQAEIDQFVLEAR
AISTFVAAVSEALAK
AITDAFTADTGISVK
AITDVNGVYTGVQDVDLITK
AITPNEFVAGQAVDTSK
AIVDGAPATVK
AIVEGVNMVSK
AIVGLSDLK
AIVQLTEDSK
AIVTLTEDSK
AIYAVAENTTADVDGK
AKAEAQGLK
AKDFAEVLYAK
AKDFAEVLYAK
AKDPAEAGNVTFLSGTHYTDAK
AKEVAPVAEK
AKFDELTHDLVEK
AKFDELTHDLVER
AKLEAEGAK
AKTDAELQPVYNLVK
AKVDEAPSVIK
AKVEEAGGKVELK
ALAAGLTANEIAR
ALADVLGATVGASR
ALAEQLVNLTVK
ALAETDATTIIGGGDSAAAVNQLGFGDK
ALALAALSTDAVK
ALASSYAGR
ALAYALAIGGAR
ALAYITEYTDR
ALDTAGLGIK
ALDTAVEDGGAIK
ALDTDKIIEELK
ALDTGLAYAAGIGGAR
ALEAPLYHIVANAGLEGSVIINK
ALEDAGLTAK
ALEDGDKVTIAGK
ALEDPSGEWGDK
ALEDPSSEWGDK
ALEEYKGTNEEAVK
ALEEYKGTNEEAVK
ALEFSTLQR
ALENVTPQVEVK
ALEQANGELEVK
ALESGVNQLADTVR
ALFESYER
ALGASPGAACGK
ALGFEDWLTNPDFNTADAR
ALGFEDWLTNPDFNTADAR
ALGGASGGYTAAR
ALGGASGGYTSAR
ALGIDSLNLGTQEGAQAAVSAIK
ALGTSNDPNQDIR
ALGYDQNNEFK
ALGYEDLSK
ALIEAGADAVK
ALIEVPHTYGPLK
ALIGLSQLK
ALINNMYGGTFTNAEHTK
ALIPVLPSEEEFPYAIR
ALIPVLPSEEEFPYAIR
ALKDQVAEK
ALLAGGINVMEITLR
ALLDEATDPWGIK
ALLDGTVFR
ALLELMGAPFAK
ALLELVGAPFER
ALLEPIATLR
ALLEPIATLR
ALLEPLATLR
ALLEPLATLR
ALLEQVGAPFAR
ALLLASEDNRPILK
ALLLLQSAGLIK
ALLNYLYDR
ALLPVLPSEEEFPYAIR
ALLPVLPSEEEFPYAIR
ALLQADPDYRPTLK
ALLSAADVLEK
ALLTESLDIFK
ALLTQVGAPFAR
ALLYAINGGK
ALMVYDLIR
ALMVYDLLR
ALNAINPEVLADLK
ALNALIPFQK
ALNALNPEVLADLK
ALNDAALLK
ALNDLAGIK
ALNDLAPIK
ALNDLATIK
ALNDYAPIQSGIMSTIHAYTGDQMILDGPHR
ALNDYAPIQSGIMSTIHAYTGDQMILDGPHR
ALNEVGDKIDASEK
ALNEVGDKIDASEK
ALQACGIDVTSIR
ALQACGLEVTSIR
ALQAGTSHYFGDGFAK
ALQAVGLEVTMIK
ALQMFGGYGYTK
ALQNEVDQLNSEINR
ALQSGTSHNFGDGFAK
ALQTVGLEVK
ALSACGLEVTSIR
ALSLAAQIIK
ALSNLAIEDPAAFK
ALSQGQIDALNAQLADSQNENAK
ALSQSQIDALNAQLADEKAEIDR
ALTATNAATFDDVGTGYGWAK
ALTDAGMEVEELNLTR
ALTDPATGTLTAWR
ALTLQIGDSSDSFNQLK
ALTNLGLGEAK
ALTVLELNDLVK
ALTVLELSELVK
ALTVLELSELVK
ALTVLELSELVK
ALVAGGLPAAEVTFR
ALVEGAPK
ALVFVDNHDNQR
ALVFVDNHDNQR
ALVGLSDLK
ALVGNYEGTASR
ALVTDLIK
ALVTDLLK
ALYDNLYPSR
ALYSSVAGLK
ALYWVEVGALPTDTVR
ALYWVEVGAQPTDTVR
ALYWVNVGAQPTDTVR
AMAATIIAR
AMALAALSTDAVK
AMFEFADIR
AMFEFADIR
AMFEFADLR
AMFEFADLR
AMGIMNSFVNDIFER
AMGIMNSFVNDIFER
AMGIMNSFVNDIFER
AMGIMNSFVNDIFER
AMGIMNSFVNDIFER
AMGIMNSFVNDIFER
AMGIMNSFVNDIFER
AMGIMNSFVNDIFER
AMGIMNSFVNDIFER
AMIDLDGTPNK
AMIELDGTPNK
AMIQAMDDINASSETISK
AMLELDGTPNK
AMNLAAEQYK
AMNLAAEQYKK
AMNLAAEQYKK
AMQAVVDAGTNK
AMSVLELNDLVK
AMSVLELNDLVK
AMTVVLPTGEITK
AMYLALENWAK
ANAENVNELR
ANAFSASAK
ANATEAGQANVLVNNIK
ANAYGALVSYDASK
ANDALIEIK
ANDMGIICGVTTNPSLIAK
ANDNWDINLGGAQK
ANDYVTNK
ANEAADKK
ANEAIDHIDNAINK
ANEAIDHIDNAINK
ANEILGFR
ANEVQAAIAK
ANFNGECTEVGMYLAMAR
ANIIHVPIGK
ANINTVEDLISK
ANISHGVGK
ANLDGGGFTGQSQALR
ANLGEPFTAPVLTK
ANLGMIALQSGDVK
ANLTGAVATVDVAR
ANNDVTNTANHYGVIYK
ANNEAIAAQNK
ANNMPNDTIDR
ANNMPNDTIER
ANPEANVVIK
ANPVILEPIMK
ANPVLLEPIMK
ANSASITEVDNMIK
ANSDYNTVNER
ANTFIFPDINAGNIGYK
ANTSDTAYK
ANVDALENAQVELK
ANVEEFNPGFTPDNK
ANVLIFPDLDAGNIGYK
ANVLIFPDLDAGNIGYK
ANVLVFPDLDAGNIGYK
ANVPTLTSVK
ANVSVYNMEGK
ANVSVYNMEGK
ANVVGTPGSGFGPSGEGYFR
APADGYQAFLMNEAR
APADYSGDASLK
APAGGYQEFLLNEAR
APAGGYQEFLMNEAR
APAGGYQEFLMNEAR
APAGVVYSLEK
APANEVVR
APAQLAYVMDVFGNAK
APAQLAYVMDVFGNAK
APAWENFQDYLK
APDTVTTTVTTGNR
APEGTGIIAGGPAR
APGEGVVTGYGTVDGR
APGEGYQAFLMNEAR
APGESTGFMTFNVLK
APIAAGDITKK
APIAIPAGVEIK
APNDEEYAVAMADLEK
APNSPVAGK
APNTAAEGTIEVK
APQLNDPNK
APQWTGGGVVFAPTPR
APQWTGGGVVFAPVPR
APSAIDANFTATTGK
APSAIILVTDGDNNR
APSDGWDLR
APTASTAAAK
APTLIQIGEK
APTLLQIGEK
APTNAGTYTYK
APVILQVSK
APVILTSR
APVLLTSR
APVSDALSAAYSK
APVTAAANR
APVTAMANQIR
APVTAMANQIR
APVYAGDYIEAYGEVTHIGNTSR
AQAAVLVYR
AQADNDNINK
AQAHIDAGAK
AQAHIDAGAKK
AQAHIDGGAK
AQAHIEAGAK
AQAHIEAGAK
AQAHINAGAK
AQAHINAGAR
AQAHLDAGAK
AQAHLDAGAKK
AQAHLEAGAK
AQAHLEAGAK
AQAHVEAGAK
AQATIAPENVGK
AQAVAAENAANR
AQAVIDTITAVK
AQDIALAYALGIGGAR
AQDIYGYLPIEVQK
AQDLALAYALGIGGAR
AQDMALAYALAIGGAR
AQDVPVYNFLK
AQEMALAYGLAIGGAR
AQEVNKEIAK
AQFDQAIHQLEELTGK
AQFNYNWNAGAYR
AQGATIVNTAK
AQGHIDAGAK
AQGHIDAGAKK
AQGHIEAGAK
AQGHLDAGAK
AQGHLDAGAKK
AQGILNEAAQLIK
AQGLDAIHDTVHEMAR
AQGNEIGTSLVDDSK
AQGNEIGTSLVDDSKVDYCK
AQGYVDLQLLGIGR
AQIAEALEAYK
AQIEETTSDFDKEK
AQIEETTSDFDKEK
AQIEETTSEFDKEK
AQIEETTSEFDREK
AQIEQTTSDYDREK
AQIETTTSDFDKEK
AQIETTTSDFDKEK
AQIFANSVDNAR
AQISGLNAAQK
AQITGLATAEK
AQITGLATAQK
AQITGLATAQK
AQITGLDAAQK
AQITGLDAATK
AQITGLDAATK
AQITGLEAAQK
AQITGLETAQK
AQITGLETAQK
AQITGLNAAQK
AQITGLNAASK
AQITGLNAATK
AQITGLQTAQK
AQITGLSAAQK
AQITGLTTAQK
AQIVTFLYR
AQLAATETAK
AQLGLAFDGDADR
AQLQALYDK
AQLQEIAETK
AQLVYSNDPTDSTK
AQMVTFLWR
AQNGAMVITAR
AQNVLASFYSGGTK
AQPGQFIILR
AQQIVQSVIDSGEK
AQQIVQSVIDSGEK
AQSNAQSSELAIDHSK
AQTVTFLYR
AQWFDMLQK
AQYAGATGPAYFEGNK
AQYAGATGPAYFEGNKEFNK
AQYAGATGPAYFEGNKEFNK
AQYDDIASR
AQYEEIANR
AQYIGDIWR
ASAADVPVIFFNR
ASAHITAGAK
ASALGIFR
ASALNLDTTK
ASDNAQDGISLIQTAEGALEQK
ASDNAQDGISLIQTAEGALEQK
ASDNAQDGISLIQTAEGALEQK
ASDNAQDGISLIQTAEGALEQK
ASDVSYGELAEIETR
ASDYEILTSR
ASDYEILTSR
ASENAVLTSR
ASENSVLTAR
ASFGTAGNNR
ASGESILTAAYPSHVADTQYR
ASGFDDIVAEAQTQLDAFR
ASGIAVMTFPK
ASGNDIVAPYADKFPGSTFFAGK
ASGNDIVAPYADKFPGSTFFAGK
ASGNDIVAPYAEK
ASGSDTGIQGVTTDDVNAVFAGWK
ASGSDTGIQGVTTDDVNAVFAGWK
ASGSLDLVSETK
ASGYDVTGVAK
ASIDVDGDEYEIVAPGSYK
ASIEKATSDYDKEK
ASIGVVGNGDHNLINIGK
ASIYNAMPIEGVEK
ASIYNAMPIEGVEK
ASIYNAMPK
ASIYNAMPVEGVEK
ASLATNSFLSAASFQETTK
ASLDVATDPWGIK
ASLDVATDPWGIK
ASLGAIQNR
ASLGAIQNR
ASLGAIQNR
ASLGAIQNR
ASLGAIQNR
ASLGALQNR
ASLGALQNR
ASLGALQNR
ASLGALQNR
ASLGALQNR
ASLGAVQNR
ASLGEISDAIEK
ASLNYDILNDWR
ASLWLGEK
ASLWLGEKDEK
ASLWLGEKDEK
ASLWLGEKDEKGNEK
ASLYNAMPK
ASMQTITNPDDMNALEAALK
ASNAGGVATSALEMSQNSER
ASNAGGVATSALEMSQNSER
ASNAGGVSVSGLEMSQNSER
ASNAPELFAKPDIDGGLIGGASLK
ASNGVIIITTK
ASNGVILITTK
ASNIGEVCQFAAAGK
ASNIGQVAQFAAAGK
ASNIQDKDVILR
ASNIQDKDVILR
ASQGILTVR
ASQGILTVR
ASSVLALLSGVK
ASSVVQALQTR
ASTIFPSFVGHTF
ASTNAEDGVSAVQTAEGALTEVHDMLQR
ASTNAEDGVSAVQTAEGALTEVHDMLQR
ASTNAEDGVSAVQTAEGALTEVHDMLQR
ASTVASIVK
ASTVASLVK
ASVAAVAGASDK
ASVDAGSVAAEK
ASVEELLQTAK
ASVESGSAAASR
ASVNLIDFGK
ASVNLLDFGK
ASVPSGASTGENEALELR
ASVPSGASTGVNEALELR
ASYDQWGFGLSSVR
ASYIAGTTINISGGK
ASYIAGTTLNISGGK
ASYINPYTQK
ATAADIPVIFFNR
ATAATNNEAAAALAAEK
ATAATNNEAAAALAAEK
ATAATNNEAAAALAAEKFDENADLVAK
ATAATNNENAAALAAEK
ATAEALGLR
ATAEDISGLAK
ATAENEFVALKK
ATAGVIVDYK
ATAGVLVDYK
ATAPDQAGYEFAQTR
ATATVPTGSGITLVDSKPSTSVTDK
ATAVMPDGQFK
ATDAAIEAIK
ATDLAQAGVAQSK
ATEGTVLER
ATEIPEAIR
ATEIPEAIRK
ATEIPEAIRK
ATEQFVTPSELK
ATETEGLKR
ATFGAAQNR
ATFGAPTVAGASVEAK
ATFGATQNR
ATFGAVQNR
ATGAVAAGGVGDNDAVK
ATGNTPDGR
ATGTNVTNANDNDKK
ATHYEEGIWDTPEAK
ATIDSGWLSADHQVGQTGK
ATIDSGWLSADHQVGQTGK
ATIGQVGNIDHENIQIGK
ATIGQVGNTDWANIQIGK
ATIIYVTHDQTEAMTLGTR
ATIIYVTHDQTEAMTLGTR
ATILGYMQR
ATINALGGNIR
ATINGFGGQVK
ATISELANLITAQAVTK
ATISGEQITAPVMAIR
ATISVEDYNGSK
ATITGLTNFPAGTEAEPNNR
ATITGLTNFPASTESDPNKR
ATIVDPADDYSVSK
ATLDALLAR
ATLDNGVTVSFPATSAAGSYK
ATLTTDGIEVAR
ATLVDGSYHPVDSSEIAFK
ATLYDTADAIALVK
ATLYTGISELK
ATNELDPSGPCQIVPK
ATNIEGATVLGSDNK
ATPIGAIAQFAAGGK
ATPLAAVAQFAAAGK
ATPTATGTAPQK
ATPTGAIAQFAAAGK
ATPTGAIAQFAAGGK
ATPYTSMDEINNFAK
ATQAAQDGQTETTR
ATQAAQDGQTETTRK
ATQAAQDGQTETTRK
ATQDFLWGFVR
ATQGLANYILSVK
ATQQGLIAHYTQIAQSVK
ATTDLELAFNK
ATTDNEYQHEAAEGQK
ATTDNEYQHEAK
ATTDNEYQHEAK
ATTGEVDLLAANAGNFVGANAIK
ATTHNDEAFWIQAK
ATTHNDEAFWIQAK
ATTLGGQNVFNLYSFDAPIANRPK
ATTQDAEGMIAEGR
ATTQDAEGMIAEGR
ATTVDAEGMIAEGR
ATTVDAEGMIAEGR
ATVEALGLR
ATVEGAPATIK
ATVEGAPATIK
ATVEGAPATLK
ATVEGAPATLK
ATVGVVGNGDHNLINIGK
ATVKPVAPAANAAAK
ATVKPVAPAANAAAK
ATVLGGQNVFNLYSFDAPIANRPK
ATVLGGQNVFNLYSFDAPIANRPK
ATVSIDASTITK
ATVTIPQGEEGWNQWK
ATYAAADDVVFSYILKPTK
AVAAGYWNLFSFNPALK
AVAAGYWNLFSFNPALK
AVAAGYWNLFSYNPALK
AVAAGYWNLFSYNPALK
AVAAITGYDPETAK
AVADLGIDMLAAGIGNIHGK
AVADLGIDMLAAGIGNIHGK
AVADLGIDMLAAGIGNIHGK
AVAEDIHSR
AVAESYGAK
AVAFGEALQPEWK
AVAGHYAVGQFNINNLEWTK
AVANEAVVTLDLAK
AVCEGANMPTTIDATK
AVCEGANMPTTLDATK
AVDCGYWNLFR
AVDFATMLLR
AVDGGTLPQDGVVGSGR
AVDPDGDYSGESWASK
AVEAAVASIK
AVEDATYQAGAR
AVEEIFGVK
AVEEIFGVK
AVEELAAQGIEVTK
AVEELFGVK
AVEELFGVK
AVEILEALR
AVEIPEAIR
AVEIPEAIRK
AVELLEALR
AVEQENLAR
AVEQQNLAR
AVEQTNLAR
AVESLADLAK
AVFGETIANPALTVLDIEK
AVFPSIVGRPR
AVGFIGPVDTADADHPAPNVIDGK
AVGFPDFTVLNSDKK
AVGIIINNPEFADVR
AVGQFNINNLEWTK
AVGQFNINNLEWTK
AVHGGYAIPAFNFNNMEQLQAIIK
AVHGGYAIPAFNFNNMEQLQAIIK
AVHGGYAIPAFNFNNMEQLQAIIK
AVIEGGLEK
AVITNLDSKPR
AVITTTEGR
AVIVNQSIPGTTEAFR
AVIVNQSVPGTAEAFK
AVLDALVDPK
AVLDGDEWVLNGSK
AVLEGDEWVLNGSK
AVLESAGITDVLAK
AVLESVGITDVLAK
AVLESVGVK
AVLESVGVTDVLAK
AVLGIEFGSTR
AVLGLEFGSTR
AVLSDIQDGTFAGK
AVLTDIQDGVFAGK
AVLTDIQDGVFAGR
AVLYDGSYHPVDSSEIAFK
AVLYDGSYHPVDSSEMAFK
AVMAAMGSPLTNK
AVMGGEAFQWPAGTYVK
AVNAGGVATSALEMAQNSER
AVNAGGVATSALEMAQNSER
AVNAGGVAVSALEMAQNSMR
AVNAGGVAVSALEMSQNSER
AVNAGGVAVSALEMSQNSER
AVNAGGVGVSALEMSQNSER
AVNAGGVGVSALEMSQNSER
AVNAGGVGVSALEMSQNSER
AVNAGGVSVSELEMAQNAER
AVNAGGVSVSELEMAQNAER
AVNPINLYGGTK
AVNSEVPIIFLTAK
AVQLFGGYGYTR
AVQLFGGYGYTR
AVQLHGGYGYIR
AVQLHGGYGYIR
AVQLHGGYGYIR
AVQLHGGYGYTR
AVQVGFVDKK
AVSNTVDIMDAK
AVTNAVNAGLAYFR
AVVDAELASGK
AVVDALDGMILK
AVVEAAGIK
AVVEDIHAR
AVVEEFNPGFTPDNK
AVVGANWGDEGK
AVVGANWGDEGKGK
AVVINTSLMK
AVVIQPEGTPADYDMETR
AVVQLFEPSAGINLR
AVVVSDGKR
AVVVTPEVNQTIVR
AVYDALVNDYGISASR
AVYLDYLR
AVYNQLDGMLPAYALR
AVYQSLIDK
AWADLPLAEK
AWDESSAVTFTNLANDSITATAGGQGNQAQGVQVR
AWDESSAVTFTNLANDSITATAGGQGNQAQGVQVR
AWEGGGEYNVIR
AWEGGGEYNVIR
AWEGGGEYNVVR
AWEHIQEIEK
AWEHLQEIEK
AWFDWDDPSR
AWIDGSVQTK
AWLDAVGINIDDVK
AWLDGSVQTK
AWQEALNTFSK
AWVVANSNDK
AYAIVVLR
AYALTDDEVK
AYANHTYLVK
AYANHTYLVK
AYDAGIPTFLVDR
AYDAGIPTFLVDR
AYDELPAVVSK
AYDELPAVVSK
AYDHELIDASAK
AYDHQLIDQAAEK
AYDHQLIDQAAEK
AYDHQLVDASAK
AYDHQLVDASAK
AYDHQVIDQSAEK
AYDHQVIDQSAGK
AYDHQVIDQSAYK
AYDQAEVDGLNAK
AYGMTLWK
AYIAHGEVLPVATR
AYIAMEVK
AYIAQGEVLPVATK
AYIAQGEVLPVATR
AYIAQGEVLPVK
AYIIAPEGLK
AYIIDPVK
AYIIDPVKYER
AYIIDPVKYER
AYILAPEGLK
AYILDPVK
AYILDPVKYER
AYILDPVKYER
AYITGNEIAEK
AYLDANPIVR
AYLEGSWYLTK
AYLEGSWYLTKDEDGK
AYLVNTGWNGTGK
AYLVNTGWNGTGKR
AYLVQEGLDAK
AYLYGLPYEYYEK
AYNFSQGLAR
AYNIPGLSEIDSIEK
AYPDAFKENVK
AYQYWDLVR
AYSSVQEAIDSLGDYDK
AYTVGDTTYVFAAK
AYVAEGEVLPVATK
AYVAEGEVLPVATK
AYVAEGEVLPVATR
AYVAQGEVLPVATK
AYVAQGEVLPVATR
AYVEANPGLK
AYVFDALRPTPELSFALR
AYVFESLRPTPELSFALR
AYVFESLRPTPELSYAVR
AYVFESLRPTPELSYAVR
AYVFESLRPTPELSYAVR
AYVGNMSAEALGLK
AYVVLNDNDEK
AYVVLNDNDEK
AYYEVVENGK
AYYPISEIGAGK
AYYPISEIGAGK
AYYPISEIGK
AYYPLSEIGK
CCITAAPYR
CDFNVPIK
CDFNVPLK
CHPFYTGQQK
CNAIAPGFLVSNQNR
CQLVGDDLFVTNVK
CQYEALVETNRR
CQYEALVETNRR
CVFESTIK
CYGADDVR
DAAAAAIYGAR
DAAAAALYGAR
DAAGADLTAINFQAK
DAAPALTQFYVYSVSSEK
DAAQIIAR
DAAQIISR
DAASAAIYGAR
DAASAALYGAR
DAASTAIYGAR
DAASTALYGAR
DAATHSYLK
DAATHSYLKK
DADAPIFDVADYGVVGDLNK
DADAPIFDVADYGVVGDLNK
DADGNWYGIYK
DAEGKPAANTEIGVR
DAEGKPAANTEIGVR
DAFDAYLFK
DAGIPVILVDR
DAGIPVLIVDR
DAGLDGVLSEGATK
DAGLDGVLSEGATK
DAGLDVYDQVK
DAGLDVYDQVK
DAGLDVYDQVKK
DAGLDVYDQVKK
DAGLDVYEQVK
DAGLDVYEQVK
DAGLDVYEQVKK
DAGLDVYEQVKK
DAGLDVYEQVKK
DAGLDVYNQVK
DAGLNVYDQIK
DAGLNVYDQVK
DAGLPVDQVDQAIEYIR
DAGLTASEIGQVLLVGGSTR
DAGLTNADIGQVLLVGGSTR
DAGLTNADIGQVLLVGGSTR
DAGLTNADIGQVLLVGGSTR
DAGLTNADLGQVLLVGGSTR
DAGLTNADLGQVLLVGGSTR
DAGLTNADLGQVLLVGGSTR
DAGMTVTAR
DAGQAVYNAVVLEEVAK
DAGQSDWAGLIR
DAGQSDWAGLIR
DAGTIAGLNVLR
DAGVEYVIIGHSER
DAGYNIMSSVNDSYR
DAHEAVHNAVVLEEVAK
DAHQSLIATR
DAHQSLLATR
DAHQSQAATR
DAIIILPTIDLTGEQK
DAINNVSSVR
DAINSVSSTR
DAINYISDVR
DAINYVSDAR
DAINYVSEVR
DAINYVSGVR
DAINYVSQER
DAINYVSSIR
DAINYVSSVR
DAIVIQPTIDLSSEQK
DAIVIQPTLDLSSEQK
DALALPTR
DALDTANMWWR
DALENIDGDYVTGR
DALEVLDELK
DALGIVVDEVK
DALLENVTVDAEGK
DALLENVTVDEAGK
DALLENVTVDKDGK
DALLENVTVDKDGK
DAMTGLPIGGAK
DAMTGLPIGGAK
DAMTGLPIGGAK
DANIPTVLINR
DANKIEIAK
DANMFDVVR
DANQSLIATR
DAQDNWAGNLANMGAGR
DAQGNVVYLDK
DAQLVAENIALQLENR
DAQLVAENIALQLENR
DAQLVAENIAQQLENR
DAQLVAENIAQQLENR
DAQSVVIVDYR
DAQSVVLVDYR
DAQSVVVVDYR
DAQTVENAELAGYNK
DASATAIYGSR
DASATALYGSR
DASATAVYGVK
DASEELFK
DASEELFKR
DASGTSIVFGSEETPAIIK
DASGYYVTVAGAR
DASHIGGDFIGYFK
DASHIGGDFIGYFK
DASNNVNTEK
DASSTAIYGSR
DASTIVAINNR
DATAAAWAGLVK
DATATYDAQAK
DATDNFIQYAK
DATLDQLGR
DATPVWLGGTAVNNATTIVNGSLWNK
DAVAAALGVAEVK
DAVLSGQTSSLDTTAAK
DAVMAQLDEIIR
DAVTVLNGLEVFK
DAWGGESVLEIR
DDAATLPTNETAATNK
DDASGMAIADSLR
DDDKPETVK
DDDKPETVQK
DDNYWGQDASMWGK
DDSSIPENR
DDTFTLEVR
DEDGKTVAK
DESHSVIAVK
DETFAQTQPR
DFAAQLVNLTVK
DFEIQGDFPR
DFENPWGLK
DFIVKPFKPDR
DFIVKPFQADR
DFIVKPFQADR
DFIVKPFQAER
DFIVKPFQAER
DFIVKPFQAER
DFNAITNEDAR
DFNAVSNEDAR
DFPSDPVEQLK
DFQGISPNAFDGR
DFSDLSVLPR
DFSVNVISK
DGAIDPETLTASTK
DGAYLDEQFK
DGDALIYDK
DGDVILLENTR
DGDVVLLENTR
DGDWTGLLK
DGELLVPFR
DGETFYYYFNK
DGFAQPNMADAMQR
DGFILDGFPR
DGFLLDGFPR
DGFQTLVAAAGDVK
DGFVGPGMALNNAWK
DGGVLEFVAPK
DGHDFTVGIPADTPIAQAER
DGHNNTYFIDK
DGIAWLHK
DGIIQQVDSPQK
DGINWDINEER
DGINWDINEER
DGIPATVIGIEYDPNR
DGISLVQTAEGALTEVHDMLNR
DGISLVQTAEGALTEVHDMLNR
DGISLVQTAEGALTEVHDMLNR
DGISLVQTAEGALTEVHDMLNR
DGISLVQTAEGALTEVHDMLNR
DGISLVQTAEGALTEVHDMLNR
DGISLVQTAEGALTEVHDMLNR
DGISVGAER
DGKTETLTYVK
DGLITEIR
DGLMTTVHSTTATQK
DGLMTTVHSVTATQK
DGLSVGAER
DGLTNNDPATQTR
DGLTNSDPANETR
DGLTNTDPANETR
DGLTNTDPATQTR
DGLVLDEPANFR
DGQAIGIGAGQQSR
DGQNYFAELADNAK
DGQQSLFATR
DGQVYHQLYR
DGSFNPSGNLTR
DGSGVITDDKR
DGSGVITDDKR
DGSTLTIGDTTYTFAVGK
DGSWNIHISPDAGVATLR
DGTALWATK
DGTEVTVSGK
DGTFDNLSK
DGTGEPPLLLNK
DGTGSWVAQFAAICDK
DGTLTINGTEYTVR
DGTTTYFWGIPR
DGVASAEETAAGIIAEAEKK
DGVASYVDAAGNEVITLGVCEAHDFHQGR
DGVILGTGYQLLSEGR
DGVIQSTSYQLLSEGR
DGVITIEESK
DGVVQQIGAPLYLYNNPINK
DGVVQQIGAPLYLYNNPINK
DGVYWVDQQGR
DGWDGDWFVR
DGYDFSVGIPIDTPIAQAER
DGYQVEVPDNWLK
DGYVLDGFPR
DHANITLNVLR
DHSQDPWTVFTSTYQVGDTANVR
DHVIDENIGR
DIADEDLWGIITK
DIAHPINSDTR
DIAHPINSNTR
DIAHPINSNTR
DIAMQIAALNPR
DIDDYFGLETLK
DIDEYFGLDTLK
DIDEYFGLETLK
DIDKPFLMPVEDVFSITGR
DIDKPFLMPVEDVFSITGR
DIDKPFLMPVEDVFSITGR
DIDNYFGLDTLK
DIEEYFGLDTLK
DIEEYFGLETLK
DIELDDAFENMGAQLVK
DIFGTQPDASYVTDTVK
DIFIVTNFNK
DIGAHIINK
DIGMQALR
DIGMQALR
DIIGITDLR
DIKPTYQGFGDSADALQDGK
DILGITDLR
DILIEAGLLDR
DILIEAGLLDR
DILIEAGLLDR
DILIEAGLLDR
DILIEAGLLDR
DILIEAGLLDR
DILIEAGLLDR
DILIEAGLLDR
DILNAWTPENTNTDVPR
DINDALIQAAEAR
DINEVILVGGSTR
DINGLPMNPAAR
DINVLGAVANVMK
DIQFNGFTEVK
DIRPANTGGGGK
DISGFTHGVGWCAPQQGACK
DITSAIYNAIQAGSK
DITYGYTNEQIK
DIVNEVDNDTK
DKAQAHIDAGAK
DKAQAHIDGGAK
DKAQAHINAGAR
DKAQAHINAGAR
DKDYATGVEK
DKFIVMDENSK
DKLDPNPQYMEATIR
DKLDPNPQYMEATIR
DKLDPNPQYMEATIR
DKPLVWYNR
DKVDGTPSTLK
DLADQLAEYGADK
DLAMQIAALNPR
DLASICDVFVNDAFGTAHR
DLASLCDVFVNDAFGTAHR
DLFIVTNFNK
DLGDKIPADK
DLGLFSNEEPIVVK
DLGNIYEGDELMTEYAK
DLGPTVSAR
DLIDGSITAVNEGAEVVNK
DLIDNSITSVQEGSDIVK
DLIGITDLR
DLLDANGNIK
DLLGITDLR
DLLSFTIDPAK
DLLSQYEYDGDNTPIIR
DLLSSYDYDGDNTPIIR
DLLVVTALGSK
DLMLGEVFYR
DLMNIPDNYK
DLNLDGIIAEVK
DLNMDCIVAEIK
DLNNAGANFTYDR
DLNTDVTAVLIGSGVK
DLNTDVTAVLLGSGVK
DLNVVGTATPGGSVK
DLPTIVYNTNHETLK
DLPTVTVEQR
DLQRPEFGDPAFQNR
DLSSEEGWVEIK
DLSTDVTAVLIGSGVK
DLSTFAFAYNK
DLSVGAQDWR
DLSVGATDWR
DLTAITGQK
DLTDEEVKR
DLTDKDEIQYEEAVAVLNR
DLTDKDEIQYEEAVAVLNR
DLTDKDEIQYEEAVAVLNR
DLTDSTVIR
DLTDSTVLR
DLTFEPGDAR
DLTFKNPVLIGGQDQFQILK
DLTVGVPYR
DLTYNIFLDK
DLVADKKPAGSK
DLVADKKPAGSK
DLVDGAPSK
DLVDGAPSTLK
DLVDGAPSTVK
DLVNDTGALDNNK
DLWAQVLDLQK
DLWAQVLDLQK
DLWAQVLDLQK
DLWDMVLDLQK
DLWDMVLDLQK
DLYANTVLSGGTTMYPGIADR
DLYANTVLSGGTTMYPGIADR
DLYANTVLSGGTTMYPGIADR
DLYANTVLSGGTTMYPGIADR
DLYDLLGSATIR
DMAGLLVPYK
DMAGLLVPYR
DMDDYFGLETLK
DMGGQALQIQQR
DMGYAVAVIADSTSR
DMGYDVAVIADSTSR
DMGYDVAVIADSTSR
DMGYDVAVLADSTSR
DMGYDVAVLADSTSR
DMHAASIGIGDISVADQASAAK
DMLSIYNLGAGR
DMQDMEFTVEHGK
DMQDMEFTVENK
DMQDMEFTVENK
DMQDMEFTVENK
DMQDMEFTVENKK
DMVAGFIR
DNAGNVSGHTESK
DNDSVIFFNFRPDR
DNEVFTPIDLINAK
DNEVPKTWEDLATFAK
DNEYYISALGSK
DNGFNVIVGQR
DNGTPAAGVGDEGGYAPNLK
DNIQGITKPAIR
DNIQGITKPAIR
DNLLLIASLK
DNMAFGLK
DNMLGQQGK
DNTISWSNDEGQIIMTGGSR
DNTISWSNDQGQLIMTGGSR
DNTISWSNDQGQLIMTGGSR
DNTISWSNDQGQLIMTGGSR
DNVIDYKDVNK
DNVNVVLQYWNR
DNVNVVLQYWNR
DPFASVGTGVFLHK
DPSGGYSSHQTK
DPTIPPVVK
DPTLPPVVK
DPVGEIILSAR
DPVGEILLSAR
DPVGEVILSAR
DPVSVLPSYMVNGAIAR
DQAEIDGLNAR
DQASTASIAK
DQGLSEYNIIHLQGVMGSAAQVGR
DQGLSEYNIIHLQGVMGSAAQVGR
DQGLSEYNIIHLQGVMGSAAQVGR
DRDIAMVFQNYALYPH
DRPALALASAGK
DRVDDALSATR
DSAGFINLFGLPIK
DSEAATTWSK
DSENVIDLTDLEVTDVSK
DSENVIDLTDLEVTDVSK
DSFPTNTSDFSTYLNK
DSGFADNTPK
DSGFADTTPK
DSLLQDGEFTMDLR
DSNQDLLGFVHQIPER
DSSMTNFFVWTK
DSTFDQVNAAGGNFK
DSTITLLR
DSYGNALVELGK
DSYGQGEGDYFMYADDVK
DSYVGDEAQSK
DSYVGDEAQSKR
DSYVGDEAQSKR
DTDAALAAK
DTDIAEEMMAYTK
DTDKPFLMPVEDVFSITGR
DTDKPFLMPVEDVFSITGR
DTDKPFLMPVEDVFSITGR
DTDKPFLMPVEDVFSITGR
DTDKPFLMPVEDVFSITGR
DTDKPFLMPVEDVFTITGR
DTDKPFLMPVEDVFTITGR
DTDKPFLMPVEDVFTITGR
DTDKPFLMPVEDVFTITGR
DTDKPFLMPVEDVFTITGR
DTDKPFLMPVEDVFTITGR
DTDKPFLMPVEDVFTITGR
DTDKPFLMPVEDVFTITGR
DTDKPFLMPVEDVFTITGR
DTDMADEITAFTK
DTDMASEMVEYSK
DTDMASEMVEYSK
DTDMATEMINYTK
DTDMATEMVK
DTDMATEMVK
DTDMATEMVK
DTDMATEMVK
DTDMATEMVK
DTDMATEMVR
DTDVAAEMMAYTK
DTDVAEEMMAYTK
DTDVAEEMMSYVK
DTGDMVSNNNVINK
DTGDMVSNNNVINK
DTHGAVASLSSVSK
DTHGAVASLSSVSK
DTLGILEAIVEK
DTLGILEAIVEK
DTLGILEAIVEK
DTLGILEAIVEKK
DTLGILEAIVEKK
DTLGYASLK
DTLKDEAYLK
DTLLDAQK
DTLLDAQKHPENYPQLTIR
DTLVDVLFR
DTLVFPNQFR
DTMITAIDLK
DTPAADLGAVVIK
DTPATELGAVVVK
DTPNFGSDDNFAGK
DTPPSSVFAIYK
DTPPSSVFAVYEELK
DTPPSSVFAVYK
DTPPSSVFAVYK
DTQEIPLAWGGK
DTQELPLAWGGK
DTSVEEITELYK
DTSVEELTELYK
DTTPAQIISVFK
DTVLMQANYATAK
DTVMIQTPTADIR
DTWFTPEEWEK
DTYADAAQWDEK
DTYADASEWDTK
DTYAEAAQWEEK
DTYTLDGEER
DTYTSLEGGK
DVADEVVNSTDNTK
DVASALGAEVGSSR
DVATNYTYVADMGYGR
DVAVTDFLAYSER
DVDDSNIGLAGSPTK
DVDDSNLGLAGSPTK
DVDEAYMNKVELESR
DVDEAYMNKVELESR
DVDKPFLMPVEDVFSITGR
DVDKPFLMPVEDVFSITGR
DVDKPFLMPVEDVFTITGR
DVDSTHYGDTLHLASR
DVDVAEEMMAYTK
DVDVTMIAPK
DVDVTMIAPK
DVEAGVTGLILAK
DVFGITFEQGR
DVHSSELGAAAAK
DVHSSELGAAAAK
DVHYSHYGR
DVIIMGFDCNK
DVIIMGFDCNK
DVILFPTMK
DVLADPIYNNK
DVLADPLYNNK
DVLEALGVFK
DVLLFPTMK
DVLPDPIYNSK
DVLPDPLYNSK
DVLSALGIFK
DVNGDALPGGDGIDFTWK
DVNTVLPFGNTLSIVK
DVPFILLMNDGK
DVPFILLMNDGK
DVPGYATLVQK
DVQTALGILAYNPR
DVSGEGVQQALLK
DVSVTGAETAEK
DVTDVFGRPAR
DVTGAPTGTDVNLTYDPATR
DVTLQPAER
DVVASMLFR
DVVIQDSTSQQK
DVWGTDDPAEIAK
DVWGTDDPAEIAKK
DVWVFCEQR
DVYFGIRPEDIVYSDK
DVYFGIRPEDIVYSDK
DWDAFLATAR
DWDGTSIENVNQLTK
DWDTFNATAATLK
DWLQETYNFTMVQK
DWLQETYNFTMVQK
DWLQETYNFTMVQK
DWQIAEEAEK
DYAFYPIVIADSR
DYAFYPIVIADSR
DYATTFDFLK
DYDKEEFAR
DYDKEEYAR
DYDTIALWYNK
DYFKEDDALLNKK
DYIALSSHEAYAR
DYIEANIDSIDR
DYIHVVDLAK
DYIHVVDLAK
DYIHVVDLAVGHVK
DYLGLEVEER
DYNLASAASSDVATYFNPLLHTAVFR
DYNLDIASTLDDIGESR
DYSYAEGEFHLKPSPNDPNTVWK
DYTPQEISAMILQK
DYTTDGYTK
DYVSDETYAK
DYVTTFDFLK
DYYEVLGVSK
EAAADAQTAIEK
EAAAILDITQYLER
EAAEEMLDYK
EAAEFEAQDKK
EAAEILDITQYLDR
EAAEILDITQYLDR
EAAEILDITQYLDR
EAAEILDITQYLER
EAAETLDITQYLDR
EAAEVYEKR
EAAEYEAQDK
EAAEYEAQDKK
EAAEYEAQDR
EAAEYEAQDRK
EAAGFVVNR
EAAGIKGDEVSPK
EAASKEEAEDLKAK
EADKEFEINLK
EADKEFEINLK
EAEAQGFVNLK
EAECVEADSGR
EAEGEAEAILK
EAEGQAEAILK
EAEIVAQAGK
EAEQFAAEDAK
EAEQYAAEDAR
EAFITQVAK
EAFPGDVFYLHSR
EAFYGVENAPVIVGGR
EAFYYFIR
EAGADQYLDLATR
EAGADYVGLDEYINK
EAGAEANIDLDTR
EAGASVIALTDAK
EAGEIAGLK
EAGEIAGLTVK
EAGELAGLK
EAGFDSFPTTWADVEK
EAGGVLDMDTK
EAGGVLDMDTK
EAGGVLDMDTK
EAGIAYTINQIDEYR
EAGIDDVILTGGR
EAGIPIIAYDR
EAGLNDIILTGGR
EAGLTEQFIK
EAGSIGGEMVR
EAGSVGGQMVK
EAGSVGGQMVK
EAGVNPDTR
EAGVNYFVEK
EAIAMGADK
EAIEAAGGK
EAIEQEFNALK
EAINTVSSIR
EAIYTEATK
EAKDVVDGAPK
EALAMGADK
EALGKDEAEELKK
EALGMVETK
EALGTWAGSTDPGK
EAMAMGADK
EAMAMGADK
EANKQNEVVK
EAPGFVVNR
EAPGFVVNR
EAQAIYAK
EASAEAEDSYFFIK
EASGNISQVAK
EASGTGNMK
EASTLDVDGQK
EATGNITQASK
EATLEQCGR
EATSDLTGER
EATYNVAGMDVK
EAVDSLSDGIDPNTAVK
EAVGEIIR
EAVGELLR
EAVGKDEAEELKK
EAVIAYEPIWAIGTGK
EAVQAFIESTQK
EAVQAFVTSTQK
EAVSKDEAEELK
EAVSKDEAEELK
EAVSKDEAEELKK
EAVSKDEAEELKK
EAVVNIGYK
EAYLYGLPYEYYEK
EAYPGDVFYLHSR
EAYPGDVFYLHSR
ECGQEFVFTAGEQEFYAER
ECIEQGKK
ECLEQGKK
ECPDMVVGVGTVLNIDQAK
EDGTLTPVDMAYNTLK
EDMAEVIEDAFR
EDMAEVVEDAFR
EDTEELSNLQADITK
EDTLGILETIVEGK
EDTLGILETIVEGK
EDTLGILETIVEGK
EDTTQYFVNYDPIDEYR
EDVTEIIMNIK
EDVTEIIMNLK
EDVTNIILNLK
EEAALYAFNTLQADLVEYGQR
EEAALYAFNTLQADLVEYGQR
EEAALYAFNTLQADLVEYGQR
EEAALYAFNTLQADLVEYGQR
EEAALYAFNTLR
EEACQLALNTLK
EEAEHAAK
EEGFEAIAK
EEGGAEKDVVLR
EEGGAEKDVVLR
EEGLNVIHLPK
EEGLNVIHLPK
EEGLNVITLPK
EEGLNVVTLPK
EEINAAMK
EELDAFAASSQQK
EELDAFGVSSQQK
EELDEFAASSQQK
EELDEFALK
EELDEFGVSSQQK
EELDEFGYNSQK
EELDQFALK
EELIGVNAGIVK
EEPVDLDGLNYLAGK
EETPLTIYGVAQETVSK
EFAQELEEHGR
EFFDYFYEDTR
EFGADTSDIVLK
EFGGSDTFATSQILAAAVK
EFGGSDTYATSQIIAAAVNR
EFGGSDTYATSQIIAAAVNR
EFGGSDTYATSQILAAAIDK
EFGGSDTYATSQILAAAVNR
EFGGSDTYATSQILAAAVNR
EFGISIPDDQAEK
EFGITIPDEDAEK
EFGLTIPDEDAEK
EFIFTFPNAVK
EFIFTFPNAVK
EFIGAVIGPGGK
EFINTLIK
EFKVEANVGAPQVAYK
EFLLDMSPAGR
EFLLDMSPAGR
EFLMYVGTDDGFLER
EFLMYVGTDDGFLER
EFLMYVGTDDGFLER
EFLMYVGTDDGFLER
EFNVIYAENDDMAK
EFNVIYAENDDMAK
EFPELVDPR
EFQVGAYSNQTIR
EFTEAINAANAAQAGDVFK
EFTGPSWQVQVANVTR
EFTPQQVEDLYEIR
EFTQLENAYLPFNR
EFVNTYLTLTDNK
EFVNTYLTLTDNKK
EFVNTYLTLTDNKK
EGADFILGSDPDADR
[truncated: 8,113 more rows]

## Sheet: AL_3W_3
AAAAAGDITSPLPGTVLK
AAAAGAADPALPNVGQILGTDTVLHK
AAAASGNENYK
AAAAYLDIPLYR
AAADYLDLPLYK
AAADYLGLPLYK
AAAESLGLPLYSYIGGVNGK
AAAESMGTSLYNYIGGVNAK
AAAGNIIPSSTGAAK
AAAIDLAGR
AAAINIVPNSTGAAK
AAALKPGEIMLLQNTR
AAANALGTSLYNYIGGVNAK
AAANATTGTAADVGAVENK
AAANESFGYNDEEIVSSDVIGMR
AAANESFGYNEDEIVSSDVIGMR
AAANESFGYNEDEIVSSDVIGMR
AAANYLDIPLYR
AAANYLDLPLYK
AAANYLDLPLYR
AAAPSTDAADAGK
AAAQEWLDGKDDADASK
AAATEQAAAEK
AAAVLNAQEYGNYTYANR
AAAVLNAQEYGNYTYANR
AAAVNIVPNSTGAAK
AAAVNIVPNSTGAAK
AADAAAAIGEGLQAFCIPGSVADHR
AADDAAGLAISEK
AADDAAGLAISEK
AADDAAGLSISEK
AADDAAGLSISEK
AADDAAGLSISEK
AADDAAGLSISESMR
AADDAAGLSISESMR
AADDAAGLTISEK
AADDAAGLTISEK
AADDAAGLTISEK
AADELESQLGDALNEK
AADIAQYTVDIGTNPDGK
AADIAQYTVDIGTNPDGK
AADIIATYDQAR
AADSDIYYVK
AADSDLYYVK
AADSDLYYVSK
AAEAKPGDEK
AAEEGAEGTTEIAQR
AAEGTGLEGK
AAEIGGDMLTVVK
AAEIPEAIR
AAEIPEAIRK
AAEMAAHAQELK
AAESNSYFK
AAEVAEAIR
AAEVPEAIRK
AAEVTLVGTEK
AAEVVLIGTEK
AAFAQLVELAK
AAFEAGVR
AAFEEAEHAAK
AAFEEAEHAAK
AAFEGIDQGTVR
AAFEGIDQSAVR
AAFENEFAIAK
AAFEPNCLLPSGGDFSGDSK
AAFFNLEK
AAFSFEVFPPK
AAFSFEVFPPK
AAFSFEVFPPK
AAFTAENGYEASFAYGNPAVGNANEDQVK
AAGAAIGSSRPVAETLK
AAGAAVIAVTHAAGSPLTK
AAGADQYLNLENHTWTTDGFIK
AAGAGLGGVLTPTGVGTIIADGK
AAGDGLWTWTR
AAGGTLPATIAGK
AAGIPIIAYDR
AAGIPTVLINR
AAGIPVIAYDR
AAGSPEVETK
AAGVSCVIAETFAR
AAGYDNLK
AAGYNTIVTYSDNKNDQQVNDIQNMLSK
AAIAEGIVPGGGVAYIR
AAIANVDGAK
AAIEAGISVYNR
AAIEEGVVAGGGTTYIR
AAIEFEGPVYLR
AAIEMEGPVYLR
AAILYDFLDQSK
AAINNGYDMDIK
AAINNGYDMDIK
AAINQVSDIR
AAINQVSDIR
AAINQVSDVR
AAINTVSDVR
AAINTVSSTR
AAINYVSDVR
AAITADEIAK
AAIVEVNSETDFVAK
AALEAGVDK
AALEAGVNK
AALEEAEHAAK
AALEEAEHAAK
AALEEGIVSGGGLALVDASR
AALEFGVAASALK
AALESGVNQLADTVR
AALESGVNQLANTVR
AALESGVNQLSDTVR
AALGAVQNR
AALPEASPVLLEPIGELK
AALQAASLNVFINTK
AALTADDIAK
AALTADEIAK
AALTAEEIAK
AALVEVNSETDFVAK
AALVGFSEGK
AAMEHGLK
AAMLAIMNPDDK
AAMLAIMNPDDK
AAMLAIMNPDDKAGLEAALR
AAMLAIMNPDDKAGLEAALR
AAMLAIMNPDDKAGLEAALR
AAMNNQHFR
AANAGGVATSALEMSQNSER
AANAGGVATSALEMSQNSER
AANAGGVATSALEMTQNSER
AANAGGVATSALEMTQNSER
AANAGGVATSGLEMSQNSER
AANASGSVDAATK
AANEANDVKSEAVETAEK
AANGTMSESDR
AANGTNSVSDR
AANLDAIHDTVHEMAK
AANLDAIHDTVHEMAR
AANLDAIHDTVHEMAR
AANLDAIHDTVHEMAR
AANLDAIHDTVHEMAR
AANLDAIHDTVHEMAR
AANLDAIHDTVHEMAR
AANLDAIHDTVHEMAR
AANPTQGPLENSSGK
AANVALVGTEK
AANVTLIGTEK
AANVTLVGTEK
AANVVLVGTEK
AANYDSFSYK
AAPAILEPIMK
AAPALLEPIMK
AAPHGTGHIK
AAPVLLEPIMK
AAQGDTPATPAGYSGNITIK
AAQGILTVR
AASATINPNK
AASEKPLSEGGLK
AASEPLQK
AASGLTIESVSDQAK
AASGNIIPSSTGAAK
AASGNIIPSSTGAAK
AASGNIIPSTTGAAK
AASITANGETVFK
AASSLDRENYLK
AATAVSTAATK
AATDELQQAFFAVSEK
AATDELQQAFFAVSEK
AATETGGAAAAK
AATGNIIPSSTGAAK
AATNLHVTK
AATNQMPSLNEIK
AATNQMPSLNEIK
AATNQMPSLNEIK
AATNQMPSLNEIKSDVESSLK
AATNYVSDVR
AATSQFHQTGTTTGR
AATSQFHQTGTTTGR
AAVAAATMR
AAVAATEAAAAAAK
AAVEAANAPK
AAVEADLNALK
AAVEAGSTSASR
AAVEAMKDGDVILLENTR
AAVEAMKDGDVILLENTR
AAVEAMKDGDVILLENTR
AAVEEGIIAGGGSAYIHAAK
AAVEEGIIAGGGSAYIHAAK
AAVEEGIIAGGGSAYIHASK
AAVEEGIIAGGGSAYIHASK
AAVEEGIIAGGGSAYIHASK
AAVEEGIIAGGGSAYIHASK
AAVEEGIIAGGGSAYIHASKK
AAVEEGIIAGGGSAYIHASKK
AAVEEGIISGGGSAYIHASK
AAVENAVAGITDK
AAVENAVAGLTDK
AAVPSGASTGENEALELR
AAVPSGASTGIYEACELR
AAVPSGASTGVHEACELR
AAVPSGASTGVNEALELR
AAVPVINDRPDYK
AAVQQISDSR
AAVTVIDGEK
AAWEEAEHAAK
AAWEEAEHAAK
AAYEEAEHAAK
AAYEEAEHAAK
AAYEEAEHASK
AAYEFLVLSGVNPNQLEIISYGK
AAYFCTNDAHTEPLLK
ACAAYDKK
ACFVLDAIR
ACGIDGIHLYALNK
ACSDNGYEVDPEISEFFSTHR
ACTWIVNPQYTAIDQR
ACVNMDQGGAIVDLRPYVAK
ADAANSTHGLTLQIGDTADAFNQLK
ADADKWIADIEAAGGK
ADADKWIADIEAAGGK
ADAESYLGEK
ADAIADFKK
ADALLGGATYSTADTVRPALQIIK
ADANLDVYR
ADANLQYVITDK
ADAVEASTTTTK
ADAVLTYLVNSGVSPTR
ADDALWLFPTVYK
ADDAPIDTPVTK
ADDSDNPTTATAPAK
ADFNEETAAK
ADGTFQLGASAYEK
ADGVTVTELTPEAAEEFR
ADGVYTLSVIR
ADIALGNTGR
ADIDYGFAEADTTYGK
ADIEYGFAEAATTFGR
ADIFAAGDKVDATAISK
ADIFAAGDKVDATAISK
ADIGLAGMTVTEER
ADINYGFAEAATTYGR
ADIVNEISR
ADKESWVATVGTGSAINFK
ADLAEQYLGVK
ADLGAAQNR
ADLGALQNR
ADLGAYQNR
ADLIAYLK
ADLIAYLKK
ADLKDVDDANLGLK
ADLKDVEDSNLGLK
ADNDAILAAAK
ADPEWNVILLR
ADPIYNNTVVTK
ADPLSSSLVDIQENYIK
ADPLSSSLVDIQENYIK
ADPLSSSLVDIQENYIK
ADPLSSSLVDIQENYIK
ADPLSSSLVDIQENYIKEYK
ADPLSSSLVDIQENYIKEYK
ADPPGSVSIHYGETGFFR
ADPQWNVILLR
ADSPTLTYNTIGR
ADTEALQQAFFAVSEK
ADTEALQQAFYAVSEK
ADTVSAGEDSITVDGK
ADTYVVFAVTTPDIGTR
ADVATANWATDAAQSR
ADVILAIGTR
ADVQGSVEAVK
ADYTDYSSIDK
ADYTDYSSIDKAPEER
ADYTDYSSIDKAPEER
ADYWEVEPALNNSHFR
AEAAASPTTLVR
AEAAAVIYR
AEAAAVLYR
AEAAVILTR
AEAAVIVYR
AEAAVLVYR
AEAAVVIAK
AEAAVVLAK
AEADVNALVK
AEAEPLPAGSEIGWYDEAK
AEAESWYR
AEAQGFEVYTAAEAAK
AEDKYQDVLEEIPR
AEDKYQDVLEEIPR
AEDTTINVYATSSK
AEEIGLEPEAK
AEFAAIAAR
AEFAALAAR
AEFATAETEWNLAK
AEFEAIGGDVK
AEGEAFGKK
AEGSTTTVTITK
AEGVANWFK
AEGVDLSNDK
AEGVDVSITGNSTNPTR
AEGVQVILFDR
AEIAALHNR
AEIAGTNFK
AEIQVDVGEAR
AELDKVYSGDIAAAVGFK
AELGQFDDAAFNK
AEMPATMIR
AEMYPDVK
AENDTIAGFSELSASGR
AEPAPDSIKDK
AEPAPDSIKDK
AEQIVQSVINSGK
AEQNDIIIDYR
AEQTYYLNASDNMAYK
AETAAEAWGDNYAATK
AETAQQAWGDNYAATK
AETECQNTEYQQLLDIK
AEVAAIIYR
AEVAAIIYR
AEVAAILYR
AEVAAILYR
AEVAALIYR
AEVAALIYR
AEVATIIYR
AEVATILYR
AEVIEFNPGFTPNDK
AEVMTIVNR
AEVMTLVNR
AEVPSGASTGENEAVELR
AEVTFEAPVGTEITGLTTK
AEWNGAGYTNATTGVK
AEYDTGTINMTNIR
AFAEQLVNLSVK
AFAEQLVNLTVK
AFAQTGEWTVALCDIK
AFAQVDGYEVALCDIK
AFATNFNPEINIR
AFDLGTVPVVR
AFEGLLNR
AFIEDVYVVGR
AFIITGEGR
AFILTGEGR
AFIPQETATQK
AFNNLATLAYQR
AFSSMDDMMAAIK
AFTAANVNYK
AFTAANVNYK
AFTDVVADELKK
AFTDVVADELKK
AFTDVVAEELKK
AFTDVVAEELKK
AFTDVVEAELKK
AFTDVVEAELKK
AFTSMDGLTSAIR
AFTSMDQLSSAIR
AFVDVVTDELK
AFVFPGQGAQFVGMGK
AFVPLAEMFGYSTDLR
AFVPLAEMFGYSTDLR
AFVPLAEMFGYSTDLR
AFVPLAEMFGYSTDLR
AFVPLAEMFGYSTDLR
AFVPLAEMFGYSTDLR
AGAAFVSPFLGR
AGAANIVPNSTGAAK
AGACNIVPNSTGAAK
AGADGLLVVTPYYNK
AGAGTNNIPVDR
AGAGVNNIPLEK
AGAINIVPNSTGAAK
AGAQNIVPNSTGAAK
AGATFVSPFLGR
AGATYVSPFIGR
AGATYVSPFLGR
AGAVNIVPNSTGAAK
AGDATACEDAIK
AGDAVSVFK
AGDDAAGLAISEK
AGDDAAGLAISEK
AGDDAAGLAISEK
AGDDAAGLAISEK
AGDDAAGLAISER
AGDDAAGLTISEK
AGDDANTAFEK
AGDDANTAIEK
AGDDASGLAVSEK
AGDEIGIHDDDYK
AGDEIGIHDDDYK
AGDEISDLVFAFR
AGDITGGLPR
AGDNAAGLAISEK
AGDNAAGLAISESMR
AGDNAAGLAVSEK
AGDNIGALLR
AGDVIEVR
AGDVVLYAK
AGDYPDVVHLATGR
AGDYPDVVHLATGR
AGEFSDPITWELESAR
AGELLVPFR
AGENAMQMK
AGETVDIVGLTDEKK
AGETVEIVGLSEEKK
AGETVEIVGLTDEKR
AGETVEIVGLTDEKR
AGFAGDDAPR
AGFLGIPVPK
AGFLGIPVPK
AGFMGIPVPK
AGGGATTGVTGAVAAGK
AGGNYGEIWGTTFTR
AGHYAVGQFNINNLEWTK
AGHYAVGQFNINNLEWTK
AGHYAVGQFNINNLEWTK
AGHYAVGQFNINNLEWTK
AGIALNDHFVK
AGIALTDTFVK
AGIIDTTVPEDAK
AGILDPAK
AGILDPVK
AGINTVEELTNR
AGIPLPVGEGDYQPIK
AGIQLTPTFVK
AGIQQEIR
AGIVQGDNSSGK
AGKPGQIFTTR
AGKPGQIFTTR
AGLAVDFR
AGLDFAFNLGK
AGLDPIAGYSLR
AGLEAALR
AGLENLSDWQK
AGLGADVAIANADMSR
AGLGALQNR
AGLIALAK
AGLNIDAFAPR
AGLSLTDNFVK
AGLSLTDTFVK
AGMQDSECIIAVNK
AGMQDSENIIAVNK
AGMQDSENIIAVNK
AGQAITVYQR
AGQVVGQALPASPGAAAGK
AGSGATSFAGK
AGSTMEGLAK
AGTGIIAGGPVR
AGTIITEVIR
AGTSASQIAGFTVELGEHLYNGK
AGTTIYLAAGTNAANTDEAK
AGTTLVAQALNK
AGTVTMDVAK
AGTVTMDVTK
AGTVTMDVTK
AGTVTPDVAK
AGVAAIFGPGTR
AGVDPELVFQAIK
AGVGEDTDKLYAALK
AGVKPEQVDEVLMGCVIQAAQGQNVAR
AGVKPEQVDEVLMGCVIQAAQGQNVAR
AGVKPEQVDEVLMGCVIQAAQGQNVAR
AGVKPEQVDEVLMGCVIQAAQGQNVAR
AGVKPEQVDEVLMGCVIQAAQGQNVAR
AGVKPEQVDEVLMGCVIQAAQGQNVAR
AGVLESSFVAEVK
AGVLETTFR
AGVNASDCQSWK
AGVPSIVNPFDTYAQEVGVR
AGVPVGPVISTK
AGVPVGPVLSTK
AGVTAEGIAK
AGVTAENISK
AGVTVESISK
AGWANLVNVLNNASVGNDVK
AGWDSVLQDAK
AGYFTHYAGEGTIR
AGYFTHYAGEGTLR
AGYTAIVSHR
AGYTDLHEAVDGADAVEK
AGYTTDDIQSFADLK
AGYTVDDIQSFADLKK
AHADELQAK
AHASQVADDTQR
AHASTAGVAAYLPAVSGFLIEK
AHASTAGVADYLPAVSGFLIQK
AHASTAVVADYLPAVSGFLIQK
AHASTVGVTK
AHASVAGVTK
AHASVAVVTK
AHASVEGVTK
AHDPNVTDATAIDK
AHDPNVTDATAIDK
AHGLENDFK
AHLDATTVLSR
AHSIAAQGGINAAK
AHVDCPGHADYVK
AIADLGIDFLAAGIGNIHGK
AIADLGIDFLAAGIGNIHGK
AIADLGVDFLAAGIGNIHGK
AIADVQQGNAQMK
AIADYVAEGASIAALR
AIAEELVNLTVK
AIAEQLVNLTVK
AIAISGVQGDGTATAR
AIAQILLDEGYIK
AIASDEAEVEDR
AIATDAGVLMVIK
AIDAGATAFK
AIDAGVDAVHK
AIDDLTLEYTLEQK
AIDVIADALQK
AIDVVADALQK
AIEAGITEVVFDR
AIEDYIPFANLR
AIEFSTLQR
AIEGNEKEIEDR
AIEGNEKEIEDR
AIEGNEKEIEDR
AIEGNEKEIEDR
AIEGVAGVTSEIK
AIELSTLQR
AIETGIPK
AIETGLPK
AIETTTSDYDKEK
AIETTTSDYDKEK
AIGAFQNTQFQLADMATK
AIGIIINNPEFADVR
AIGIIINNPEFEDVR
AIGIISDR
AIGILSDR
AIGLVIPELDGK
AIGLVIPELDGK
AIGLVIPELDGK
AIGLVIPELDGK
AIGLVIPELNGK
AIGLVIPELNGK
AIGLVIPELNGKLIGSAQR
AIGTIDAALVK
AIGTLDQALMK
AIGTLDQALMK
AIGYDKNNEFTGSNWQIQTAATAR
AIIEAGFYGNNVVK
AIIGLSDLK
AIIVNQAVPGTTEAFR
AIIVNQSVPGTAEAFK
AIIVNQSVPGTAEAFTQIK
AILDEATDPWGIK
AILDGTVFR
AILEAGADAVK
AILLTAEELK
AILLTAQELNSPVILGVSEGAGK
AILPLQEKDFYEIIK
AILTAAEETKSPVILGVSEGAGK
AIMDAAGATDIISK
AIMNPDDKAGLEAALR
AINDANIGK
AINNVSDVR
AINTVSSYR
AIPDFPEPGIIFR
AIPGGSASALNLDSTK
AIPIYAERDPK
AIPTGEIAPVAGTPMDFTTAK
AIQADINR
AIQTELDR
AIQTSDLGINPQNDGR
AISAPAALNNYK
AISLAIDR
AISQAEIDQFVLEAR
AISTFVAAVSEALAK
AITDAFTADTGISVK
AITDVNGVYTGVQDVDLITK
AITLTADQLTAAK
AITLTADQLTAAK
AITPNEFVAGQAVDTSK
AIVEDETVK
AIVGLSDLK
AIVIQDENNK
AKAEAQGLK
AKDFAEVLYAK
AKDPAEAGNVTFLSGTHYTDAK
AKDPMHCAPYAEK
AKEEFESAEGK
AKEEFESAEGK
AKEGVDLSNDKMALQR
AKEVAPMAEK
AKFDELTHDLVEK
AKFDELTHDLVER
AKFDELTSDLVER
AKIENETNNITADVLQTK
AKLEAEGAK
AKQDMACLLK
AKTDAELQPVYNLVK
AKVDEAPSILK
AKVDEAPSVIK
ALAAELEACK
ALAAELEACK
ALAASDGDMDK
ALAEQLVNLTVK
ALAETDATTIIGGGDSAAAVNQLGFGDK
ALAITQALTAK
ALALAALSTDAVK
ALAYALAIGGAR
ALDNPLVIGTQGWISR
ALDTAGLGIK
ALDTAVEDGGAIK
ALDTAVEEGGAIK
ALDTDKIIEELK
ALDTDKIIEELK
ALEAFQAAADGK
ALEAGITEVVFDR
ALEDGDKVTIAGK
ALEDGDKVTIAGK
ALEDPKSEWGDK
ALEDPSSEWGDK
ALEESNYELEGK
ALEEVGASLDAADK
ALEFSTLQR
ALENVTPQVEVK
ALEQANGELEVK
ALFEDVNIK
ALFENVAELGQAHAK
ALFESYER
ALGASPGAASGK
ALGDNEVVTNTDK
ALGETNGDMEAAVEYLR
ALGGERPVK
ALGGYGANK
ALGIDSLNLGTQEGAQAAVSAIK
ALGIDSLNLGTQEGAQAAVSAIK
ALGTSNDPNQDIR
ALIDGGLPCAEVTFR
ALIEAGADAVK
ALIEAGADCVK
ALILSCTDVDVAK
ALLDEATDPWGIK
ALLDGGLPCAEVTFR
ALLDGTVFR
ALLELVGAPFER
ALLEMDPEFRPALK
ALLEPIATLR
ALLEPLATLR
ALLEQVGAPFAR
ALLLLEQEGLIK
ALLLLQSAGLIK
ALLQADPDYRPTLK
ALLSSATEEAK
ALLTESLDIFK
ALMVYDLIR
ALMVYDLLR
ALNAAVEAAR
ALNAINPEVLADLK
ALNALIPFQK
ALNALNPEVLADLK
ALNDAALLK
ALNDANAAALGEMWQGGGK
ALNDLAGIK
ALNDLATIK
ALNEVGDKIDASEK
ALNLDAIHDTVHEMAR
ALNLDAIHDTVHEMAR
ALNLDAIHDTVHEMAR
ALNTGIEENGAIK
ALPEYTSNAVSEMDGVR
ALQAFVSQPAAK
ALQAVGLEVTLIK
ALQAVGLEVTMIK
ALQAVGLEVTMIK
ALQGDKEAQEQILK
ALQGVDFTLR
ALQNEVDQLNSEINR
ALQNVDFTLR
ALQSGIDQLADTVK
ALQSGIDQLADTVK
ALSLAAQIIK
ALSLAIDR
ALSNLAIEDPAAFK
ALSQGQIDALNAQLADSQNENAK
ALSQSQIDALNAQLADEKAEIDR
ALTATNAATFDDVGTGYGWAK
ALTATNAATFNDVGTGYGWAK
ALTDAGMEVEELNLTR
ALTDAGMEVEQLNLTR
ALTDAGVEVEQLNLTR
ALTLQIGDSSDSFNQLK
ALTLQIGDTADDFNQLK
ALTNLGLGEAK
ALTVLELNDLVK
ALTVLELSELVK
ALTVLELSELVK
ALVAAGPQK
ALVAGGLPAAEVTFR
ALVDGAPGVVK
ALVEGAPK
ALVFVDNHDNQR
ALVFVDNHDNQR
ALVFVDNHDNQR
ALVFVDNHDNQR
ALVGLSDLK
ALVTDLIK
ALVTDLLK
ALYWVEVGAQPTDTVR
ALYWVNVGAQPTDTVR
AMALAALSTDAVK
AMETDNVSEIK
AMFEFADIR
AMFEFADLR
AMFEFADVR
AMGGSSAGSAQSK
AMGIMNSFVNDIFER
AMGIMNSFVNDIFER
AMGIMNSFVNDIFER
AMGIMNSFVNDIFER
AMIELDGTPNK
AMLELDGTPNK
AMNLAAEQYK
AMNLAAEQYK
AMNLAAEQYKK
AMNLAAEQYKK
AMNLAAEQYKK
AMNLAAEQYKK
AMQAVVDAGTNK
AMQAVVDAGTNK
AMSVLELNDLVK
ANAAGVPVIFFNR
ANADGSIDWDYESSK
ANAFSASAK
ANALTCTPENGK
ANAVASSADK
ANAYGALVSYDASK
ANDALIEIK
ANDMGVICGVTTNPSLIAK
ANDMGVICGVTTNPSLIAK
ANDNWDINLGGAQK
ANDYVTNK
ANEAIDHIDNAINK
ANEAIDHIDNAINK
ANEEAKLEK
ANEFETVQDAYDFIK
ANEVQAAIAK
ANFEGECSEVGMYLAMAR
ANFNGECTEVGMYLAMAR
ANGDTPQNAK
ANGLSGDAFVLVK
ANINTVEDLISK
ANISHGVGK
ANLDGGGFTGQSQALR
ANLEEDGYNSVAK
ANLGMIALQSGDVK
ANLSNLFFGYNGKPR
ANLTGAVATVDVAR
ANMLSILETYGVR
ANNEAIAAQNK
ANPVILEPIMK
ANPVLLEPIMK
ANQIHMLDDVTIVATAPATR
ANSALDESVVSAVDEIKK
ANSANNNEWGK
ANTFIFPDINAGNIGYK
ANTIQAQTER
ANTSDTAYK
ANTVFEIR
ANVEEFNPGFTPDNK
ANVEEFNPGFTPDNK
ANVLIFPDLDAGNIGYK
ANVLVFPDLDAGNIGYK
ANVLVNNVK
ANVPASGDTPASNR
ANVPTLTSVK
ANVSVYNMEGK
ANVVGTPGSGFGPSGEGYFR
APAGGYQEFLLNEAR
APAGGYQEFLMNEAR
APAGGYQEFLMNEAR
APAGVVYSLEK
APANEVVR
APAQLAYVMDVFGNAK
APAWENFQDYLK
APAYALDYFVGNTR
APDGWIYEIR
APDTVTTTVTTGNR
APEGTGIIAGGPAR
APEGTGVIAGGPAR
APGEGVVTGYGTVDGR
APIAAGDITKK
APNDEEYAIAMEDLKK
APNDEEYAK
APNTAAEGTIEVK
APQTDDSYK
APQWTGGGVVFAPTPR
APQWTGGGVVFAPVPR
APQWTHGGIVFAPKPR
APSAIDANFTATTGK
APSDGWDLR
APTGYNQLKDPVDVEVK
APTLIQIGEK
APTLLQIGEK
APVAGTLLR
APVILQVSK
APVSDALSAAYSK
APVTAAANR
APVTAMANQIR
APVTAMANQIR
APVYAGDYIEAYGEVTHIGNTSR
AQADNDNINK
AQAFSAHINAVTLGTGDK
AQAHIDAGAK
AQAHIDAGAKK
AQAHIDGGAK
AQAHIEAGAK
AQAHINAGAK
AQAHINAGAR
AQAHLDAGAK
AQAHLDAGAKK
AQAHLEAGAK
AQATIAPENVGK
AQDGGVGQVQTAQEK
AQDIALAYALGIGGAR
AQDIALAYALGIGGAR
AQDIALAYALGIGGAR
AQDIYGYLPIEVQK
AQDLALAYALGIGGAR
AQDLALAYALGIGGAR
AQDLALAYALGIGGAR
AQDMALAYALAIGGAR
AQFDQAIHQLEELTGK
AQFEAYDSIDKAPEEK
AQFSTADGSLTYIGSEGK
AQGAGVPVVFFNR
AQGHIDAGAK
AQGHIDAGAKK
AQGHIEAGAK
AQGHLDAGAK
AQGHLDAGAKK
AQGILNEAAQLIK
AQGLDAIHDTVHEMAR
AQGNEIGTSLVDDSK
AQGYVDLQLLGIGR
AQIAEALEAYK
AQIEESTSDYDREK
AQIEETTSDFDKEK
AQIEETTSDFDKEK
AQIEETTSDFDREK
AQIEETTSDYDREK
AQIEETTSEFDKEK
AQIEETTSEFDKEK
AQIETTTSDFDKEK
AQIETTTSEYDKEK
AQIEVTTSEYDKEK
AQIFADVR
AQIFANSVDNAR
AQILTDTVTTAK
AQINPYGMPVK
AQINPYGMPVK
AQISGLNAAQK
AQITGLATAQK
AQITGLATAQK
AQITGLDAAQK
AQITGLDAAQK
AQITGLEAAQK
AQITGLETAQK
AQITGLETAQK
AQITGLNAAQK
AQITGLNAASK
AQITGLNAATK
AQITGLQTAQK
AQITGLSAAQK
AQITGLTTAQK
AQIVDDGTAPK
AQLQALYDK
AQLQEIAETK
AQLVYSNDPTDSTKTEESPK
AQMVTFLWR
AQNVLASFYSGGTK
AQNVLASFYSSGTK
AQPGQFIILR
AQQIVQSVIDSGEK
AQSFAEEYIK
AQSSDYDNER
AQTVTFLYR
AQYAGATGPAYFEGNK
AQYAGATGPAYFEGNKEFNK
AQYDDIASR
AQYDDVASR
AQYEDIAQK
AQYEEIANR
AQYEEIAQR
AQYEEVAR
AQYEEVAR
AQYIGDIWR
ARLECEINTYR
ARLECEINTYR
ASAADVPVIFFNR
ASAAGIPVIFFNR
ASADYLEAR
ASALNLDTTK
ASATTDIQTK
ASDINEEMK
ASDNAQDGISLIQTAEGALEQK
ASDNAQDGISLIQTAEGALEQK
ASDTIISAASCTTNCLAPMADALNK
ASDYEILTSR
ASENAILTSR
ASFGNIYAGTEDEER
ASGNDIVAPYADKFPGSTFFAGK
ASGNDIVAPYAEK
ASGNDIVAPYAEK
ASGNDVVAPYAEK
ASGSIDNVVSGIK
ASGSLDLVSETK
ASGTTINEK
ASIDALITAMNR
ASIEKATSDYDKEK
ASIEKATSDYDKEK
ASIGATSSDK
ASINYVSSVR
ASIQAEIR
ASIYNAMPIEGVEK
ASIYNAMPIEGVEK
ASIYNAMPVEGVEK
ASLATNSFLSAASFQETTK
ASLDIATDPWGIK
ASLDVATDPWGIK
ASLGAIQNR
ASLGAIQNR
ASLGAIQNR
ASLGALQNR
ASLGALQNR
ASLGALQNR
ASLGAVQNR
ASLGEISDACEAVVGR
ASLGEISDAIEK
ASLWLGEK
ASLWLGEKDEK
ASLWLGEKDEK
ASLWLGEKDEK
ASLWLGEKDEKGNEK
ASMQTITNPDDMNALEAALK
ASNAGGVATSALEMSQNSER
ASNAGGVAVSGLEMSQNSER
ASNGTMSESDR
ASNIGEVCQFAAAGK
ASNIGQVAQFAAAGK
ASNSLIPLENYK
ASQGILTVR
ASSVLALLSAVK
ASSVLALLSGVK
ASSVLALLYGVR
ASTSAFQSR
ASTVASIVK
ASTVASLVK
ASTWQCCPGLLVYR
ASVDAGSVAAEK
ASVESGSAAASR
ASVPSGASTGENEALELR
ASVPSGASTGVNEALELR
ATAADIPVIFFNR
ATAATNNEAAAALAAEKFDENADLVAK
ATAEDISGLAK
ATAENEFVALKK
ATANNTNAVR
ATAPDQAGYEFAQTR
ATATVPTGSGITLVDSKPSTSVTDK
ATDAAIEAIK
ATDGNVIYK
ATDKPFLMPVEDVFTITGR
ATDLAQAGVAQSK
ATDTAVEAIAK
ATEGTVLER
ATEIHGVVAK
ATEIPEAIR
ATEIPEAIRK
ATEQFVTPSELK
ATETAVAAIAK
ATFGAAQNR
ATFGAVQNR
ATIDSGWLSADHQVGQTGK
ATIGQVGNTDWANIQIGK
ATIIYVTHDQTEAMTLGTR
ATIIYVTHDQTEAMTLGTR
ATINALGGNIR
ATISGEQITAPVMAIR
ATLDNGVTVSFPATSAAGSYK
ATLDNGVTVSFPATSAAGSYK
ATLDNGVTVSFPATSAAGSYKNPK
ATLVDGSYHPVDSSEIAFK
ATMSSATAK
ATNIALSDIAAPTVTGVK
ATPIAVTAKPSK
ATPTGAIAQFAAGGK
ATQAAQDGQTETTR
ATQAAQDGQTETTRK
ATQAAQDGQTETTRK
ATQDFLWGFVR
ATQGLANYIIK
ATQGLANYILK
ATQGLANYILSVK
ATQTAVDEAIK
ATSNEQGGYVATIDMDAEAVK
ATTLGGQNVFNLYSFDAPIANRPK
ATTQDAEGMIAEGR
ATTQDAEGMIAEGR
ATTTDGTEYADSYVR
ATTVDAEGMIAEGR
ATTVDAEGMIAEGR
ATTWNAADFGYFR
ATVEGAPATIK
ATVEGAPATLK
ATVEGAPNTLK
ATVLGGQNVFNLYSFDAPIANRPK
ATYEQIVSDLTDAK
AVAAGYWNLFSFNPALK
AVAAGYWNLFSFNPALK
AVAAGYWNLFSFNPALK
AVAAGYWNLFSFNPALKAEGK
AVADLGIDMLAAGIGNIHGK
AVADLGIDMLAAGIGNIHGK
AVADLGIDMLAAGIGNIHGK
AVAEDIHSR
AVAESYGAK
AVAFGEALQPEFK
AVAGHYAVGQFNINNLEWTK
AVAGHYAVGQFNINNLEWTK
AVANEAVVTLDLAK
AVANVNGPIAEALK
AVAVAVANK
AVCEGANMPTTIDATK
AVCEGANMPTTLDATK
AVDCGYWNLFR
AVDFATMLLR
AVDFIVSDEMK
AVDGVYDSDPK
AVEAAVASIK
AVEAAVGSIK
AVEAVDACVGR
AVECGYWNLFR
AVEEENLAR
AVEEIFGVK
AVEELFGVK
AVEGDEDEGK
AVEGDEDEGKVLGSYDK
AVEGDEEEGQVLGSYDK
AVEILEALR
AVELAFEGFR
AVELLEALR
AVESLADLAK
AVFPSIVGRPR
AVGDNLTADEK
AVGELLQNQYR
AVGFIGPVDTADADHPAPNVIDGK
AVGQFNINNLEWTK
AVHGGYAIPAFNFNNMEQLQAIIK
AVHGGYAIPAFNFNNMEQLQAIIK
AVIGLSGLK
AVISVPAYFDDIQR
AVISVPAYFDDLQR
AVITTTEGR
AVIVNQSIPGTTEAFR
AVIVNQSVPGTAEAFK
AVIVNQSVPGTAEAFK
AVLDGDEWVLNGSK
AVLESVGITDVLAK
AVLGIEFGSTR
AVLGLEFGSTR
AVLIGEDNTPIASGAHDWENR
AVLTDIQDGVFAGK
AVLTDIQDGVFAGR
AVLYDGSYHPVDSSEIAFK
AVLYDGSYHPVDSSEMAFK
AVMEAIGIK
AVMGGEAFQWPAGTYVK
AVNAGGVATSALEMAQNSER
AVNAGGVATSALEMAQNSER
AVNAGGVAVSALEMSQNSER
AVNAGGVAVSALEMSQNSER
AVNAGGVGVSALEMSQNSER
AVNAGGVGVSALEMSQNSER
AVNAGGVSVSELEMAQNAER
AVNAGGVSVSELEMAQNAER
AVNAGGVSVSELEMAQNAER
AVNEGMQVSIDK
AVQLFGGYGYTR
AVQLHGGYGYIR
AVQLHGGYGYIR
AVQLHGGYGYTR
AVSDTVDQANLSKPDDDATKK
AVSTQTPDDAAR
AVTGDVTNK
AVTNAVNAGLAYFR
AVTNTVDIMDAK
AVVDAELASGK
AVVDAGGAGR
AVVDAGWIGADHQVGQTGK
AVVDAGWIGVDHQVGQTGK
AVVDSGWKPK
AVVEAAGIK
AVVEDIHAR
AVVEEFNPGFTPDNK
AVVEEFNPGFTPNDK
AVVGANWGDEGK
AVVQLFEPSAGINLR
AVVVGGGNVAMDAAR
AVVVSDGKR
AVYDALVNDYGISASR
AVYEVTLNK
AVYLDYLR
AVYQSLIDK
AWEGGGEYNVIR
AWEHIQEIEK
AWEHLQEIEK
AWGSFDDFVLTPQK
AWIDGSVQTK
AWIIDPVK
AWIIDPVKYER
AWLDGSVQTK
AWNDQADTNK
AWQEALNTFSK
AYANHTYLVK
AYANHTYLVK
AYCIFEGTNQIQK
AYDGILYDR
AYDHELIDASAK
AYDHELIDASAKK
AYDHQLIDQAAEK
AYDHQLVDASAK
AYDHQLVDASAK
AYDHQVIDQSAEK
AYDHQVIDQSAEK
AYDQAEVDGLNAK
AYDSYIFR
AYGMTLWK
AYIAHGEVLPVATR
AYIDNLNR
AYIIDPVKYER
AYIIDPVKYER
AYILDPVKYER
AYILDPVKYER
AYITGNEIAEK
AYLDANPIVR
AYLEANPIVR
AYLETVEER
AYLPNEENR
AYLVNTGWNGTGK
AYLVNTGWNGTGKR
AYLVQEGLDAK
AYNLIIDSDVSDASR
AYPDAFKENVK
AYQYWDLVR
AYSSVQEAIDSLGDYDK
AYTQETGVEVK
AYVAEGEVLPVATK
AYVAEGEVLPVATR
AYVAQGEVLPVATK
AYVEANPGLK
AYVFDALRPTPELSFALR
AYVFESLRPTPELSYAVR
AYVFESLRPTPELSYAVR
AYVGNMSAEALGLK
AYVTVAEGQK
AYYEGLIK
AYYEVVENGK
AYYPISEIGAGK
CCESNVEPLFEGYIETLR
CCITAAPYR
CDFNVPIK
CDFNVPLK
CGPCNSFVR
CQFNGAIGPYK
CQLVGDDLFVTNVK
CQYEALVETNR
CQYEALVETNRR
CQYEALVETNRR
CQYETLVENNRR
CYGADDVR
DAAASSLSSFEINLR
DAAGADLTAINFQAK
DAAPALTQFYVYSVSSEK
DAAQIIAR
DAASTAIYGAR
DAASTALYGAR
DAATHSYLK
DADAPIFDVADYGVVGDLNK
DADGNWYGIYK
DAEANAASDK
DAEAWFNEK
DAFGTDDPEEVGQK
DAGAAAIANAGTVSEVR
DAGIPIIAYDR
DAGIPVILVDR
DAGIPVLIVDR
DAGLDVYDQVK
DAGLDVYDQVKK
DAGLDVYDQVKK
DAGLDVYEQVK
DAGLDVYEQVKK
DAGLDVYNQVK
DAGLTNADIGQVLLVGGSTR
DAGLTNADIGQVLLVGGSTR
DAGLTNADLGQVLLVGGSTR
DAGLTNADLGQVLLVGGSTR
DAGLTNGDITK
DAGLTNSDIGQVLLVGGSTR
DAGLTNSDLGQVLLVGGSTR
DAGQSDWAGLIR
DAGQSDWAGLIR
DAGTQVILFDR
DAGVEYVIIGHSER
DAHEAVHNAVVLEEVAK
DAHQSLIATR
DAHQSLLATR
DAHQSQAATR
DAIAAFEQNFAEVEK
DAIGVPEDQLR
DAIIILPTIDLTGEQK
DAINQVSSVR
DAINSVSSTR
DAINYVSDAR
DAINYVSGIR
DAINYVSGVR
DAINYVSSIR
DAINYVSSTR
DAINYVSSVR
DAISEVIFDR
DAITEQHAK
DAIVIQPTIDLSSEQK
DAIVIQPTLDLSSEQK
DALENIDGDYVTGR
DALGIVVDEVK
DALLENVTVAADGK
DALLSQADDR
DAMTGLPIGGAK
DANQSLIATR
DAQAAGTQVILFDR
DAQGNVVYLDK
DAQLVAENIALQLENR
DAQLVAENIAQQLENR
DAQLVAENIAQQLENR
DAQSVVIVDYR
DAQSVVIVDYR
DAQSVVLVDYR
DAQSVVLVDYR
DAQTVENAELAGYNK
DASATAIYGSR
DASATALYGSR
DASEELFK
DASEELFKR
DASHIGGDFIGYFK
DASHIGGDFIGYFK
DATLDQLGR
DATNVGDEGGFAPNILENK
DATPMFVCGVNFDKYEK
DAVAYEQSDSEAAK
DAVLSGNTSSLDTTASK
DAVTIDKIDLTSADSAR
DAVTVLNGLEVFK
DDASGMAIADSLR
DDDKPETVQK
DDDKPETVQK
DDGHIYWIPQFGR
DDSSIPENR
DEGGNAYVNAK
DEGPGFPFFLPK
DELGGLANAFR
DFEIQGDFPR
DFHGINPNSFDGR
DFIVKPFKPDR
DFIVKPFKPER
DFIVKPFQADR
DFIVKPFQAER
DFIVKPFQAER
DFNAITNEDAR
DFNAVSNEDAR
DFPSDPVEQLK
DFQGISPNAFDGR
DFSDLSVLPR
DFVTPVGTYVGFVSAK
DGALNLDGLSDVYK
DGANIDGTATK
DGAYLDEQFK
DGDVILLENTR
DGDWTGLLK
DGETFYYYFNK
DGFILDGFPR
DGFLLDGFPR
DGFVGPGMALNNAWK
DGGTAQPINGGK
DGGTFQYTVSLDDGTSK
DGHNNTYFIDK
DGINAMKPENQPK
DGINWDINEER
DGISLVQTAEGALTEVHDMLNR
DGLTNNDPATQTR
DGLTNSDPANETR
DGLTNSDPATQTR
DGLTNTDPANETR
DGLTNTDPATQTR
DGLVLDEPANFR
DGQQSLFATR
DGQVPAITIYDTDPLK
DGSGSMTLTWAQTTAGVDEK
DGSGVITDDKR
DGSGVITDDKR
DGSTLTIGDTTYTFAVGK
DGTEIHWIINPNQDGVYQQK
DGTEIHWIINPNQDGVYQQK
DGTEIHWILNPNQDGVYQQK
DGTEIHWILNPNQDGVYQQK
DGTEVTVSGK
DGTGGYTGGEYR
DGTLTINGTEYTVR
DGVAQTLANADLTIADK
DGVASAEETAAGIIAEAEKK
DGVASYVDAAGNEVITLGVCEAHDFHQGR
DGVILGTGYQLLSEGR
DGVIQSTSYQLLSEGR
DGVITIEESK
DGVITVEESK
DGVVQQIGAPLYLYNNPINK
DGVVQQVDSPQNLYDRPK
DGVYDYTWK
DGVYWVDQQGR
DGYLMESK
DGYNGDLTSR
DIADEDLWGIITK
DIAHPINSETR
DIDDYFGLETLK
DIDEYFGLDTLK
DIEEYFGLDTLK
DIEEYFGLETLK
DIGAHIINK
DIIGITDLR
DIILALTADAENLAK
DIILALTADAENLAK
DIILSLTADSENLAK
DIKPTYQGFGDSADALQDGK
DILDAAGVEVPTTWAELR
DILEASGVDKVPATWAELK
DILEPVGR
DILEYGGAK
DILGITDLR
DILIEAGLLDR
DILIEAGLLDR
DILIEAGLLDR
DINVLGAVANVMK
DISGFTHGVGWCAPQQGACK
DITSAIYNAIQAGSK
DITVNGDGYQR
DIVNEVDNDTK
DKAQAHINAGAR
DKAQAHINAGAR
DKDYATGVEK
DKEFSDKEK
DKFIVMDENSK
DKGYGIVSGDGDIWHAVENSSDQGWIVDGK
DKPLVWFNR
DKPLVWYNR
DKVASGVADTNYTGK
DKVDGTPSTLK
DLADQLAEYGADK
DLASICDVFVNDAFGTAHR
DLASICDVFVNDAFGTAHR
DLASICDVFVNDAFGTAHR
DLASLCDVFVNDAFGTAHR
DLASLCDVFVNDAFGTAHR
DLASLCDVFVNDAFGTAHR
DLDAEVVQGLR
DLDTLTAQDFIDVVR
DLDVPVVLVNVQK
DLEAQADQASK
DLEFGTGGLR
DLETFLSWADEVRK
DLGAAIVSQCK
DLGIDPDTDLADQYEFTK
DLGLVNTR
DLGPTVSAR
DLGTDVTAVLIGSGIK
DLGTDVTAVLLGSGIK
DLGTGKEQHITITAGSNMSDDEIDR
DLIDHSINSVK
DLIDNSITSVQEGSDIVK
DLIGITDLR
DLIWLSNYNTAGTAK
DLLDANGNIK
DLLGITDLR
DLNLDGIIAEVK
DLNMDCIVAEIK
DLNMDCIVAEIK
DLNMDCVVAEIK
DLNTDVTAVLIGSGVK
DLNTDVTAVLLGSGVK
DLNVVGTATPGGSVK
DLPEVTNWTWK
DLPTIVYNTNHETLK
DLPTIVYNTNHETLK
DLPTVTVEQR
DLQVGQTGK
DLSSEEGWVEIK
DLSTDVTAVLIGSGVK
DLSVGAQDWR
DLSVGATDWR
DLTDEEVKR
DLTDKDEIQYEEAVAVLNR
DLTDSNAVAQALR
DLTPNAGIR
DLVDGAPSK
DLVDGAPSTLK
DLVDGAPSTVK
DLWAQVLDLQK
DLWDMVLDLQK
DLWDMVLDLQK
DLYANTVLSGGTTMYPGIADR
DLYANTVLSGGTTMYPGIADR
DLYDLLGSATIR
DMAGLLVPQEADTLVR
DMHAASIGIGDISVADQASAAK
DMIQALFFDR
DMLSIYNLGAGR
DMLSIYNLGAGR
DMQDMEFTVENK
DMQDMEFTVENK
DMQDMEFTVENKK
DMQDMEFTVENKK
DNAGNVSGHTESK
DNAMFDVSVDNSGK
DNDSVIFFNFRPDR
DNEVFTPTDLINAK
DNEVPKTWEDLATFAK
DNEVYTVGFDK
DNGFNVIVGQR
DNIILAQQVLK
DNIQGITKPAIR
DNIQGITKPAIR
DNLILAQQVLK
DNNYDAYNTLK
DNRYEIVELR
DNTAVVVSDLTNSK
DNTGAIIDYEYTSDNTK
DNTGAIIDYEYTSDNTKDR
DNTISWSNDQGQLIMTGGSR
DNTISWSNDQGQLIMTGGSR
DNTISWSNDQGQLIMTGGSR
DNTVTVEQYVASVAK
DPTGAAATYAIDSIADAVAR
DPTGAAATYAIDSIADAVAR
DPTGAAATYAIDSIADAVAR
DQACQLALNTLK
DQAEIDGLNAR
DQGLSEYNIIHLQGVMGSAAQVGR
DQGLSEYNIIHLQGVMGSAAQVGR
DRDIAMVFQNYALYPH
DRPALALASAGK
DRVDDALSATR
DRVEDALNATR
DSDGAIHILPAGNLAFNGWK
DSEAATTWSK
DSENVIDLTDLEVTDVSK
DSFTVELTEPGSAK
DSGLDVSYALR
DSGVFFASGSAAEVNTTAHR
DSGVFFASGSAAEVNTTAHR
DSGVSATGIANQK
DSKDLVDGAPK
DSLENTLTESEAR
DSNQDLLGFVHQIPER
DSSMTNFFVWTK
DSVYPQSADFTFYGGLYR
DSYVGDEAQSK
DSYVGDEAQSKR
DTDAALAAK
DTDIAEEMMAYTK
DTDIAEEMMSYTK
DTDIATEMVK
DTDIATEMVK
DTDKPFLMPIEDVFSITGR
DTDKPFLMPIEDVFSITGR
DTDKPFLMPIEDVFSITGR
DTDKPFLMPVEDVFSITGR
DTDKPFLMPVEDVFTITGR
DTDKPFLMPVEDVFTITGR
DTDKPFLMPVEDVFTITGR
DTDKPFLMPVEDVFTITGR
DTDKPFLMPVEDVFTITGR
DTDKPFLMPVEDVFTITGR
DTDKPFLMPVEDVFTITGR
DTDMADEITAFTK
DTDMASEMVK
DTDMASEMVK
DTDMASEMVK
DTDMASEMVK
DTDMATEMVK
DTDMATEMVK
DTDMATEMVK
DTDMATEMVK
DTDMATEMVK
DTDMATEMVK
DTDPQIIQYYDDLAK
DTDVAAEMMAYTK
DTDVADEMMAYTK
DTDVAEEMMAYTK
DTDVAEEMMSYVK
DTEATITVNAAR
DTGDMVSNNNVINK
DTGDMVSNNNVINK
DTGDMVSNNNVINK
DTHGAVASLSSVSK
DTITLDGVTANIK
DTLGILEAIVEK
DTLGILEAIVEK
DTLLDAQK
DTPATDLGAVVVK
DTPATELGAVVVK
DTPNFGSDDNFAGK
DTPPSSVFAVYK
DTPPSSVFAVYK
DTTITSVEVAPIVTGFATFK
DTVFPTGTYDMGNVSIK
DTVMIQTPTADIR
DTVWWTSDEFK
DTWFTPEEWEK
DTYADAAQWDEK
DTYADAAQWEEK
DTYADASEWDTK
DTYAEAAQWEEK
DTYTSLEGGK
DVAKLADTLEGDEK
DVAKLADTLEGDEK
DVASFLPLEAQK
DVDCAYLR
DVDDSNLGLK
DVDEAYMNK
DVDEAYMNKVELESR
DVDGAYMTK
DVDKPFLMPVEDVFSITGR
DVDKPFLMPVEDVFSITGR
DVDKPFLMPVEDVFSITGR
DVDKPFLMPVEDVFSITGR
DVDKPFLMPVEDVFTITGR
DVDMATEMVEYSK
DVDSTHYGDTLHLASR
DVDVAEEMMAYTK
DVDVTMIAPK
DVDVTMIAPK
DVEAGVTGLILAK
DVFGITFEQGR
DVHYSHYGR
DVIAGATAPVR
DVIIMGFDCNK
DVIIMGFDCNK
DVILFPTMK
DVLADPIYNNK
DVLADPLYNNK
DVLGTDDPAEVQSK
DVLLFPTMK
DVLSALGIFK
DVNGDALPGGDGIDFTWK
DVNTVLPFGNTLSIVK
DVPANNQFAGYIAYCQSR
DVPFILLMNDGK
DVPGYATLVQK
DVPGYATLVSK
DVPVNNQFAGYIAYCQAK
DVSGEGVQQALLK
DVSVTGAETAEK
DVTDVFGRPAR
DVTDVFGRPAR
DVVTDSNGVLK
DVWGTDDPAEIAK
DVWGTDDPAEIAKK
DVWVFCEQR
DVYFGIRPEDIVYSDK
DWDAFLATAR
DWDGTSIENVNQLTK
DWDTFNATAATLK
DWDTFNATAITLK
DWLQETYNFTMVQK
DWLQETYNFTMVQK
DWLQETYNFTMVQK
DYATALQTLSK
DYATTFDFLK
DYDKEEYAR
DYFKEDDALLNKK
DYFSGEGIDTIAFGNSGK
DYIALSSHEAYAR
DYIALSSHEAYAR
DYIEANIDSIDR
DYIHVVDLAK
DYIHVVDLAK
DYIHVVDLAVGHVK
DYNLDIASTLDDIGESR
DYNLDIASTLDDIGESR
DYQELMNTK
DYQELMNTK
DYSSYYAQIK
DYTTDGYTK
EAAADAQTAIEK
EAAEEMLDYK
EAAEFEAQDK
EAAEFEAQDKK
EAAEILDITQYLDR
EAAEYEAQDK
EAAEYEAQDKK
EAAEYEAQDKK
EAAEYEAQDRK
EAAIIDGANIFQQIK
EAALTETLTK
EAALYASK
EAASKEEAEDVK
EAATEALAAK
EADKEFEINLK
EADKEFEINLK
EADNLVVLDADLAEATK
EAECVEADSGR
EAEGEAEAILK
EAEGQAEAILK
EAEQFAAEDAK
EAEQFAAEDAK
EAEQFAAEDKK
EAEQYAAEDAR
EAEQYAAQDKK
EAFAENGYNVK
EAFAGNLR
EAFLDLSK
EAFYGVENAPVIVGGR
EAFYYFIR
EAGADYVGLDEYIEK
EAGADYVGLDEYLEK
EAGAEANIDLETR
EAGFDSFPTTWADVEK
EAGGVLDMDTK
EAGGVLDMDTK
EAGIAYTINQIDEYR
EAGIDEDEPYDLQADGK
EAGIEYTINQIDEYR
EAGIPIIAYDR
EAGLDAIHDTVHEMAR
EAGLTEQFIK
EAGSDMTYK
EAGSIGGEMVK
EAGSIGGEMVR
EAGSVGGQMVK
EAGYTAIVSHR
EAGYTAIVSHR
EAIDVVGEALK
EAIDYLTAQGEK
EAIEAAGGK
EAIISAVESK
EAINTVSSIR
EAKDVVDGAPK
EALGKDEAEELKK
EALGMVETR
EALGTWAGSTDPGK
EALSFYDSNNSNK
EAMAMGADK
EAMAMGADK
EANPNINLVENVLANDEYK
EAPGFVVNR
EAPSAAAAGPR
EAQAIYAK
EAQETLEFK
EASGTGNMK
EATGNITQASK
EATSDLTGER
EAVGEIIR
EAVGELLR
EAVNTAIIK
EAVQAFVESTQK
EAVSKDEAEELK
EAVSKDEAEELK
EAVSKDEAEELKK
EAVSKDEAEELKK
EAYDLVAPILTK
EAYLYGVPYEYYEK
EAYPGDVFYLHSR
EAYPGDVFYLHSR
EAYSVWSYR
EDALKEAQETLEFK
EDALKEAQETLEFK
EDGTLTPVDMAYNTLK
EDICNAMK
EDMAEVIEDAFR
EDMAEVIEDAFR
EDTEELSNLQADITK
EDTLGILETIVEGK
EDTTINVYATSSK
EDTTQYFVNYDPIDEYR
EDVDVSITGNSTNPTR
EDVTEIIMNIK
EDVTEIIMNLK
EDVTNIILNLK
EEAALYAFNTLQADLVEYGQR
EEAALYAFNTLR
EEAEHAAK
EEALDLFYK
EEAVDLDGLNYLAGK
EEDGTEKDVVLR
EEDGTEKDVVLR
EEGLNVIHLPK
EEGLTYSR
EEGLTYSR
EEINAAMK
EEINELNR
EELDAFAASSQQK
EELDAFGVSSQQK
EELDEFAANSQQK
EELDEFALK
EELDEFGYNSQK
EELDEFSANSQQK
EELIGVNAGIVK
EEPVDLDGLNYLAGK
EFGADTSDIVLK
EFGAFIEFAPGK
EFGAFLEFAPGK
EFGGSDTFATSQILAAAIK
EFGGSDTFATSQILAAAVK
EFGGSDTYATSQIIAAAVNR
EFGGSDTYATSQIIAAAVNR
EFGGSDTYATSQILAAAIDK
EFGGSDTYATSQILAAAIDK
EFGGSDTYATSQILAAAVNR
EFGGSDTYATSQILAAAVNR
EFGISIPDDQAEK
EFGITIPDEDAEK
EFGLTIPDEDAEK
EFGVSIPDDQAEK
EFIGAVIGPGGK
EFKVEANVGAPQVAYK
EFKVEANVGAPQVAYK
EFLLDMSPAGR
EFLLDMSPAGR
EFLMYVGTDDGFLER
EFLMYVGTDDGFLER
EFLMYVGTDDGFLER
EFLTEEEWDKLR
EFNVIYAENDDMAK
EFNVIYAENDDMAK
EFQVGAYSNQTIR
EFTPQQVEDLYEIR
EFVNTYLTLTDNKK
EFVNTYLTLTDNKK
EGAAKEEAEEIK
EGAAKEEAEELK
EGAAKEEAEELKK
EGADFILGSDPDADR
EGAEKAEAEDIK
EGAGIDYSVNDLIGAEETGNYLDANAGGK
EGAGYISNAIGLGTIK
EGANIVITGR
EGANIVITGR
EGANLQYVITDK
EGANLVITGR
EGANLVITGR
EGANLVLTGR
EGANLVLTGR
EGASKDDAEALKK
EGASKDEAEELKK
EGASKEDAEAIKEK
EGASKEEADDIK
EGASKEEADDIK
EGASKEEADDIKAK
EGASKEEADDLK
EGASKEEADDLK
EGASKEEADDLKAK
EGATKEEAEALKK
EGDLNVYTGDGKENLKDR
EGDLNVYTGDGKENLKDR
EGDNYAEDFYK
EGDSVLILGANGK
EGDVVLLQNTR
EGDYVAGANIAGFEK
EGDYVAGANIAGFLK
EGEIFGLYGLVGAGR
EGETAVNWLK
EGETAVNWLR
EGETAVNWLR
EGFAYYIPLR
EGFEQIAALFLK
EGFEQIAALFTK
EGFPEIGLYWEK
EGFPELAAK
EGGIGVIHK
EGGLGVIHK
EGGLWAAQQAGSGAK
EGGNYTVKDPEK
EGGNYTVKDPEK
EGGVDYTK
EGHYAVGQFNINNLEWTK
EGIKKEDADAIK
EGISKDDAEALKK
EGLAKDEAESLKK
EGLHFAIDEVTNK
EGLHFAIDEVTNK
EGLHFAIDEVTNK
EGLHFAIDEVTNK
EGLHFALDEVTNK
EGLHFALDEVTNK
EGLHFALDEVTNK
EGLHFALDEVTNK
EGLMTTVHSTTATQK
EGLMTTVHSTTATQK
EGLMTTVHSTTATQK
EGLMTTVHSTTATQK
EGLSKDEAENLKK
EGLTVTSAMK
EGLTVTSAMK
EGMSKDEAENLKK
EGMSKDEAENLKK
EGNTVTVK
EGPGVAASLIDLGDR
EGQTYADANAFIQAYK
EGSAFLVLK
EGSGIHFR
EGSVLTFNDNTYEFVK
EGTENANYTVSAWVK
EGTILTVAR
EGTPNLTIAGELFK
EGTTTTPFPEK
EGTVDNNDWENR
EGVASNTLTTSGSNAGLRPGAVK
EGVDPNALVVEPYANPFR
EGVDVSITGNSTNPTR
EGVEALVEFLK
EGVITVDEAK
EGVITVEEAK
EGVPTTSILTITSNVTYGK
EGVSEDEANDIK
EGVSKDDAEALKK
EGYDKLPDEALAALEK
EGYDKLPDEALEALKK
EGYEQIAAIFLK
EGYEQIAALFLK
EGYEQIAGLFLK
EGYEQISSIFLK
EGYEQISSLFLK
EGYLTISASSSK
EGYMSILNTDQK
EGYMSLLNTDQK
EGYNGDLTSK
EGYNGDLTSR
EGYPEIGEYWR
EGYPEIGLYWEK
EGYPEIGLYWEK
EGYPEIGLYWEK
EGYPEVGLYYEK
EHIDKPSDVLK
EHQEEVEVLR
EIAEFDNLTR
EIAPTYAER
EIASIVDGPISGEVK
EICEAAGMDK
EICLVDQVYVK
EIDAVGHR
EIDDAMSEQETASR
EIDFLGNAVENPVRPFVAILGGAK
EIDFLGNAVENPVRPFVAILGGAK
EIDFLGNAVENPVRPFVAILGGAK
EIDHYYHVK
EIDLNLGSNVK
EIDSQGQTSGISK
EIDTNTQHK
EIEDANTTEVQVVK
EIELADPYENMGAQFVR
EIELDDPFENMGAQLVK
EIELDDPFENMGAQLVK
EIELEDAFENMGAQLVK
EIELEDPFENMGAQLVK
EIELEDPFENMGAQLVK
EIELEDPFENMGAQLVK
EIELEDPFENMGAQLVK
EIETYHNLLEGGQEDFESSGAGK
EIFIFDGFAGADPK
EIFVDSILK
EIGANTIR
EIGANTLR
EIGFLFGQYK
EIGFMFGQYK
EIGFMFGQYK
EIGKEPVEVAEAPGFVVNK
EIGKEPVEVNEAPGFVVNK
EIGYLFGQYK
EIGYLFGQYR
EIGYLYGQYK
EIGYLYGQYR
EIGYMFGQYK
EIGYMFGQYK
EIGYMYGQYK
EIGYMYGQYR
EIIAGIEEEGMK
EIIANESQER
EIIFAPTVYK
EIIIAPTIYK
EILAFELTK
EILPDPLYNSVLVTK
EILSDVAVILK
EIMNIPDNYK
EINEEIQGQINEYIVK
EINEIANEPVGER
EINFLGNAVENPVRPFVAILGGAK
EINPDSIVFEAR
EINYMYGQYR
EIPIFAVPLAK
EIPVFAVPLAK
EISAFIVEK
EISAFIVEK
EISDGNSSAER
EITALAPSTMK
EITALAPSTMK
EITGLGLAEAK
EITGLGLGEAK
EITGQGLAEAK
EITSIVDGPISGEVK
EITTVGSWVYTLR
EITVNFSEAVLPTSYCDSAAENK
EIVAAPVSVFFNIGK
EIVATDITK
EIVPGTTDAAVEK
EKAQAHIDAGAK
EKAQAHIEAGAK
EKAQAHLDAGAK
EKAQAHLEAGAK
EKDNFEEVTVK
EKDNYEEVTVK
EKGEDFPQDPQK
EKIEALGGK
EKMELFGSVGK
EKPEVAEVIAVGPGGVVDGK
EKPQQAEVIAVGPGGVVDGK
ELAADFVCFAK
ELAAFSQFGSELDADTK
ELADGILPQLR
ELADVLGGVVGASR
ELALGGTAVGTGLNAPK
ELASQEMK
ELASYGDIFVNDAFGTAHR
ELAVESANGTYDNPTDR
ELAVQAANDTNTSEDR
ELAVQSANGIYSDEDR
ELAVQSSNGIYTDEDR
ELDFIGGALANPK
ELEEAGAEVELK
ELEHLVDDITAK
ELEKDAPKPR
ELEKDAPKPR
ELEKDEPKPR
ELEKDEPKPR
ELEQLYIR
ELFLQIVYGR
ELGAEGIGLCR
ELGANTIR
ELGANTLR
ELGFDMSK
ELGGTSVAAGFLGGNAGR
ELGGYGADGVYVCDHPLLK
ELGILNNVNAAEDLGKPATR
ELGILNNVTGDLGSYATR
ELGLDAIHDTVHEMAR
ELGLNSETAAIFNITSR
ELGLNSETAAIFNITSR
ELGVFGDDYDTPDGTGVR
ELGVPLVTR
ELIVAAFTDK
ELLAFELTK
ELLTFANAGASIITTR
ELLYQVPEGGK
ELMDAVDNYIPTPDR
ELMDAVDNYIPTPDRK
ELMDAVDSYIPTPDR
ELMDAVDSYIPTPDRK
ELMNIPDNYK
ELNVPIIR
ELPGVAAANDK
ELPGVVAADDK
ELPQSWEELLEAAK
ELQNQSNVINTTAAK
ELQSLALDVR
ELQSLGLDVR
ELQVGQTGK
ELSSATTTNINLPFITATAEGPK
ELSSATTTNINLPFITATAEGPK
ELSVLELNDLVK
ELSVLELNELVK
ELTETQGEEAAK
ELTGGIYFGER
ELTGGIYFGK
ELTGGLYFGER
ELTGGLYFGK
ELTLNAGSSK
ELTVIELNDLVK
ELTVLELNDLVK
ELVAAAHAK
ELVDGAPNTIK
ELVDGAPNTLK
ELVDGAPSTIK
ELVDGAPSTLK
ELVDGAPSVVK
ELVDNAPSK
ELVEAAHAK
ELVESAPK
ELVNLQYSTYNR
ELVPGTTDAAVEK
ELVTNMYGGTFTNADHTK
EMAASGNEQMK
EMAGNTNYNLYLDK
EMDQLNAEINR
EMGITLDWIR
EMGITLDWIR
EMGVTMDWIR
[truncated: 6,714 more rows]

## Sheet: AL_5W_1
AAAAAGDITSPLPGTVLK
AAADYLDLPLYK
AAADYLGLPLYK
AAAESLGLPLYSYIGGVNGK
AAAGNIIPSSTGAAK
AAAIIDDAK
AAAINIIPHSTGAAK
AAAINIVPNSTGAAK
AAANALGTSLYNYIGGVNAK
AAANATTGTAADVGAVENK
AAANYLDIPLYR
AAANYLDLPLYK
AAANYLDLPLYR
AAAVNIVPNSTGAAK
AAAYAPATSNTSAHIASK
AAAYAPATSNTSAHIASK
AADDAAGLAISEK
AADDAAGLSISEK
AADDAAGLSISEK
AADDAAGLSISEK
AADDAAGLTISEK
AADDASGLAISEK
AADGSATHSDFSNGLVIVENTAAPFDSR
AADIAQYTVDIGTNPDGK
AADIPVIFFNR
AADNAAGLAISEK
AADNAAGLSISEK
AADSDIYYVK
AADSDLYYVK
AADVTGTTFNSYK
AAEAGLFDR
AAEGTGIIAGGPAR
AAEIYAEGAK
AAELIAVPDER
AAELSGDFK
AAEVAEAIR
AAEVAEAIRK
AAEVPEAIR
AAEVPEAIRK
AAEYVEFNDQLQK
AAFANDNDNTK
AAFAQLVELAK
AAFEAGVR
AAFEEAEHAAK
AAFEEAEHAAK
AAFEEQTGAK
AAFEGIDQNAVR
AAFEGIDQNTVR
AAFEGLDQNTVR
AAFENEFAIAK
AAFFNLEK
AAFSFEVFPPK
AAFVDNWAAEK
AAGAAIGSSRPVAETLK
AAGAAVIAVTHAAGSPLTK
AAGADGTNAK
AAGADQYLNLENHTWTTDGFIK
AAGADYVGLEEYIEK
AAGATVIAVTHAAGSPLTK
AAGDGLWTWTR
AAGFDPYEIVK
AAGFENLK
AAGIGNIHGK
AAGIPIIAYDR
AAGIPTVLINR
AAGIPVIAYDR
AAGLDANPAWQYAAAR
AAGSPEVETK
AAGTTLADSDELLGK
AAGTTLADSDELLGK
AAGVDITSSERPGTIGSIR
AAGYDNLK
AAGYNTIVTYSDNK
AAIAEGIVPGGGVAYIR
AAIEAGISVYNR
AAIEAGISVYNR
AAIEAGISVYNR
AAIEEGVVAGGGTTYIR
AAILYDFLDQSK
AAINQVSDVR
AAINQVSSVR
AAINTVSDVR
AAINTVSSQR
AAINYVSDIR
AAINYVSDVR
AAITADEIAK
AALAIVDGEK
AALATLDDVK
AALAVQAR
AALEAGVDK
AALEAGVNQLADTVR
AALEEAEHAAK
AALEEAEHAAK
AALEEGIVSGGGLALVDASR
AALESGVNQLADTVR
AALESGVNQLSDTVR
AALESGVNQLTDTVR
AALEYGVAASALK
AALPEASPVLLEPIGELK
AALTADDIAK
AALTADEIAK
AAMEHGLK
AAMGGFVFTAERPDVVFQATDELPEVTFK
AAMPEANPVLLEPIGELK
AANAGGVATSALEMSQNSER
AANAGGVATSALEMSQNSER
AANAGGVATSGLEMAQNSER
AANAGGVATSGLEMSQNSER
AANATDNTDDIK
AANDIISYK
AANGTNSVSDR
AANLDAIHDTVHEMAR
AANLDAIHDTVHEMAR
AANLDAIHDTVHEMAR
AANLDAIHDTVHEMAR
AANLDAIHDTVHEMAR
AANVTLIGTEK
AAPHGTGHIK
AAPVLLEPIMK
AAQGILTVR
AASEKPLSEGGLK
AASFEFER
AASGNIIPSSTGAAK
AASGNIIPSSTGAAK
AASGNIIPSSTGAAK
AASSGVLVDYK
AATDAGAAAAER
AATFIGELGR
AATGNIIPSSTGAAK
AATGNIIPSSTGAAK
AATGNIIPSSTGAAK
AATLNVASSNIFFNNDSTGK
AATLTFNSR
AATNQMPSLNEIK
AATNQMPSLNEIK
AATNQMPSLNEIK
AATNYVSDVR
AATSQFHQTGTTTGR
AATSQFHQTGTTTGR
AATYIGELGR
AAVAATEAAAAAAK
AAVDAGSVAAEK
AAVDYQAKPWLK
AAVEEGIIAGGGSAYIHAAK
AAVEEGIIAGGGSAYIHASK
AAVEEGIIAGGGSAYIHASK
AAVEEGIISGGGSAYIHASK
AAVENAVAGITDK
AAVENAVAGITDK
AAVENAVAGLTDK
AAVENAVAGLTDK
AAVGGTGFAK
AAVPSGASTGENEALELR
AAVPSGASTGIYEACELR
AAVPSGASTGVHEACELR
AAVPSGASTGVNEALELR
AAVPVINDRPDYK
AAVQQISDSR
AAVTVIDGEK
AAWEEAEHAAK
AAWEEAEHAAK
AAWQNPGYTAVSDTDVK
AAYAVAQNTAK
AAYEEAEHAAK
AAYEEAEHAAK
AAYEFLVLSGVNPNQLEIISYGK
AAYHAQVVGEDNK
AAYTETIR
ACFVLDAIR
ACTWIVNPQYTAIDQR
ADAAEEKEEGAAEATPGK
ADAANSTHGLTLQIGDTADAFNQLK
ADADKWIADIEAAGGK
ADAELTLADFDTTK
ADANLQYVITDK
ADAVYDAVK
ADFNEETAAK
ADGSAVADEITVTETK
ADGVYTLSVIR
ADIALGNTGR
ADIDYALVEALTK
ADIDYGFAEAATTYGR
ADIDYGFAEADTTYGK
ADIEYGFAEAATTFGR
ADIEYGFAEAATTFGR
ADIEYGFAEAATTFGR
ADIFAAGDKVDATAISK
ADIVNEIAK
ADIVNEISK
ADIVNEISR
ADKESWVATVGTGSAINFK
ADLAANNIEGAMK
ADLAAYGITDVK
ADLAEQSAVR
ADLAEQSAVR
ADLAEQYLGVK
ADLGAAQNR
ADLGAYQNR
ADLGNENLEALEK
ADLIAYLK
ADLIAYLKK
ADLNNENLEALEK
ADLTTQEGVQK
ADMQDNTVK
ADNVDQWAAAGR
ADPEWNVILLR
ADQAITVYQR
ADQLIILTAVDR
ADQMVFQGR
ADSGVNLAALK
ADTEALQQAFYAVSEK
ADTEALQQAFYAVSEK
ADTVNLTPETASFTSGFQR
ADTVSAGEDSITVDGK
ADVILAIGTR
ADVQGSVEAVK
ADYTDYSSIDKAPEER
ADYTDYSSIDKAPEER
AEAAAIIYR
AEAAAIIYR
AEAAALIYR
AEAAALIYR
AEAAAVIYR
AEAAAVLYR
AEAAGIPVIFFNR
AEAATLLTTMTIGDAAK
AEAAVAIAR
AEAAVIVYR
AEAAVIVYR
AEAAVLVYR
AEAAVLVYR
AEADVNALVK
AEAEPLPAGSEIGWYDEAK
AEAESWYR
AEAQGFEVYTAAEAAK
AEAVANTLKK
AEAVTIFYR
AEDTTINVYATSSK
AEDYTSDAVK
AEEVEHAKEEGIIFK
AEFATAEAEWTLAK
AEFATIAAR
AEFATLAAR
AEFEAIGGDVK
AEFNEETAAK
AEFTVYTK
AEGAAIIYR
AEGEAAAPR
AEGEAFGKK
AEGVDVSITGNSTNPTR
AEIAALHNR
AELDLVEAK
AELINAVAEK
AELVSEVAAK
AEMALHDR
AEMAVVMGK
AEMPATMIR
AEPAVADLSSVIVITSTDGAHYGR
AEPPQANVGDTVR
AETAAIIYR
AETAQQAWGDNYAATK
AEVAAIIYR
AEVAAIIYR
AEVAAIIYR
AEVAAILYR
AEVAAILYR
AEVAAILYR
AEVAALIYR
AEVAALIYR
AEVAALIYR
AEVAAVLQR
AEVATIFFR
AEVATIIYR
AEVATILYR
AEVATIVYR
AEVEGDTSK
AEVIEFNPGFTPNDK
AEVPSGASTGENEAVELR
AEWNGAGYTNATTGVK
AEYPIAVER
AEYPLAVER
AFADELEENLK
AFADLGILEDAK
AFAEQLVNLSVK
AFAEQLVNLTVK
AFAEQLVNLTVK
AFAEQLVNLTVK
AFAEQLVNLTVK
AFAEQLVNLTVK
AFAEQLVNLTVK
AFAGESQAR
AFAPNVTDYWSR
AFATNFNPEINIR
AFDLGTVPVVR
AFEGLLNR
AFFNIPVR
AFIASDPDLVK
AFIITGEGR
AFILTGEGR
AFIPEYPVGTAADIAK
AFIPEYPVGTAEEVAK
AFIPQETATQK
AFIPQVTATQK
AFNLQIPDADAENIK
AFQGLLER
AFTDVVADELKK
AFTDVVADELKK
AFTDVVGEELKK
AFTSMDQLSSAIR
AGAAFVSPFLGR
AGAANIVPNSTGAAK
AGAAYVSPFLGR
AGAEGGQIIENPIIANFK
AGAEGGQIIENPILANFK
AGAIEGDAEGTWFK
AGAINIVPNSTGAAK
AGANEIVIPVER
AGAPNYGFTDLTK
AGAQNIVPNSTGAAK
AGATYVSPFIGR
AGATYVSPFLGR
AGAVNIVPNSTGAAK
AGDDAAGLAISEK
AGDDAAGLAISEK
AGDDAAGLAISEK
AGDDAAGLAISER
AGDDAAGLTISEK
AGDDASGLAVSEK
AGDEAVKEYNVGSGSDGNFAAR
AGDEIGIHDDDYK
AGDEIGIHDDDYK
AGDILVGK
AGDNAAGLAISEK
AGDNAAGLAVSEK
AGDNDTLGK
AGDNIGALLR
AGDTVGQVDVGK
AGDVIEVK
AGDVYQALAAAEK
AGDYPDVVHLATGR
AGDYVAVVPYTPDNAK
AGEFSDPITWELESAR
AGEFSDPITWELESAR
AGEFSDPITWELESAR
AGEFSDPITWELESAR
AGEGTATATLPAPGK
AGEGTATATLPAPGK
AGETVEIVGLSEEK
AGETVEIVGLTDEK
AGETVEIVGLTDEK
AGETVEIVGLTDEKR
AGETVEIVGLTDEKR
AGETVEIVGLTEEK
AGETVEIVGLTEEKK
AGFAGDDAPR
AGFAGDDAPRAVFPSIVGRPR
AGFAGDDAPRAVFPSIVGRPR
AGFLGIPVPK
AGGAFEIPADVK
AGGAFEIPADVK
AGGGATTGVTGAVAAGK
AGGITAVYSGNSLTIGGVK
AGGNYGEIWGTTFTR
AGHPGGSLSAADVFTYLYFK
AGHPGGSLSAADVFTYLYFK
AGHPGGSLSAADVFTYLYFK
AGHYAVGQFNINNLEWTK
AGHYAVGQFNINNLEWTK
AGHYAVGQFNINNLEWTK
AGHYAVGQFNINNLEWTK
AGHYAVGQFNINNLEWTK
AGHYAVGQFNINNLEWTK
AGHYAVGQFNINNLEWTK
AGIALNDHFVK
AGIALTDTFVK
AGIALTDTFVK
AGIELDESLSPAEK
AGILDPVK
AGINTVEELTNK
AGIPYGTTINFTFPGELVHMFDKETEK
AGIQLTPTFVK
AGITATPLDVK
AGITGVEIAAR
AGKPGQIFTTR
AGLAVDFR
AGLDFAFNLGK
AGLENLSDWQK
AGLGADVAIANADMSR
AGLGALQNR
AGLGALQNR
AGLIALAK
AGLLLDSELGTGK
AGLLPAAIYSGEK
AGLNFMNVSGSDAK
AGLNIDAFAPR
AGLQDAINR
AGLSLTDNFVK
AGLSLTDTFVK
AGMGALQNR
AGMQDSENIIAVNK
AGNGVILITTK
AGNLNFSPNDTR
AGPVLLEPIMK
AGPVLMEPIMK
AGQAITVYQR
AGQEIAHFQYDK
AGQEIAHFQYDK
AGQVVGQALPASPGAAAGK
AGSEITNYR
AGSTMEGLAK
AGSTMEGLAK
AGTDEASAVR
AGTGDALSEALSR
AGTLTIGDNK
AGTSASQIAGFTVELGEHLYNGK
AGTTLVAQALNK
AGTVTMDVAK
AGTVTPDVAK
AGTVTPNVTQAVNEIK
AGVAAIFGPGTR
AGVEVGTEK
AGVGTTGNSAISPYSTLGK
AGVKPEQVDEVMFGCILTAALGQNPAR
AGVLETTFR
AGVNAGIDIDAFAPR
AGVNASDCQSWK
AGVNYNIDR
AGVPVAPVLNTK
AGVPVGPVISTK
AGVPVGPVLSTK
AGVTAEGIAK
AGVTAEGISK
AGVTAENISK
AGVTVESISK
AGVVYIEGR
AGYSKEDVYEVGTAK
AGYTAIVSHR
AGYTAVISHR
AGYTAVVSHR
AGYTTDDIQSFADLKK
AGYTVDDIQSFADLKK
AHADELQAK
AHASQVADDTQR
AHASTAGVAAYLPAVSGFLIEK
AHASTAVVADYLPAVSGFLIQK
AHASTAVVADYLPAVSGFLIQK
AHASTAVVADYLPAVSGFLIQK
AHASTAVVADYLPAVSGFLIQK
AHASTVGVTK
AHASVAVVTK
AHASVEGVTK
AHELLHTSYVK
AHLDATTVLSR
AHSIAAQGGINAAK
AHTLTGSK
AHVDCPGHADYVK
AIAATSETPVIVK
AIADAINASGNELK
AIADPNWSATLPDETK
AIAEELVNLTVK
AIAEELVNLTVK
AIAEHGADK
AIAETIFGENSPSGK
AIAIGTSHGAYK
AIAQILLDEGYIK
AIATDAGVLMVIK
AIDAGATAFK
AIDAGATAFTK
AIDAGATAFVK
AIDAGATAYK
AIDALVPIGR
AIDDLTLEYTLEQK
AIDGYNYDSAEK
AIDIGATAFK
AIDLGATAFK
AIDLGVAK
AIDSMIPIGR
AIDTAILVK
AIDVVADALQK
AIEEIFGVK
AIEFSTLQR
AIELAGYVPGK
AIETGIPK
AIETGLPK
AIETTTSDYDKEK
AIETTTSDYDKEK
AIGAFQNTQFQLADMATK
AIGAFQNTQFQLADMATK
AIGIIINNPEFADVR
AIGIIINNPEFEDVR
AIGIISDR
AIGILSDR
AIGLVIPELDGK
AIGLVIPELDGK
AIGLVIPELDGK
AIGLVIPELDGK
AIGLVIPELNGK
AIGLVIPELNGK
AIGLVIPELSGK
AIGTIDAALVK
AIGTLDQALMK
AIIVNQAVPGTTEAFR
AIIVNQSVPGTAEAFTQIK
AILDGTVFR
AINNVSDVR
AINQVSDLR
AINTVSDVR
AIPGGSASALNLDSTK
AIPIYAERDPK
AIQADINR
AIQTSDLGINPQNDGR
AISAPAALNNYK
AISEVLAER
AISLGVSK
AISQAEIDQFVLEAR
AISTFVAAVSEALAK
AITDAFTADTGISVK
AITLTADQLTAAK
AITPNEFVAGQAVDTSK
AIVDGAPATVK
AIVDQSSLINPDDEQDDIFR
AIVEDETVK
AIVEDETVK
AIVGLSDLK
AIVQLTEDSK
AIYEVTLNK
AKDFAEVLYAK
AKEVAPMAEK
AKEVAPVAEK
AKFDELTHDLVEK
AKFEEAGAK
AKIENETNNITADVLQTK
AKLEAEGAK
AKQDMACLLK
AKTDAELQPVYNLVK
AKTDAELQPVYNLVK
AKVDEAPSILK
AKVEEAGGKVELK
ALADTVYYVVSR
ALADVLGATVGASR
ALAIQQLSGK
ALANNIVVGLTEGFTK
ALANSLACQGK
ALASSYAGR
ALAYALAIGGAR
ALAYALAIGGAR
ALDTAVEDGGAIK
ALDTAVEDGGAIK
ALDTDKIIEELK
ALDTGLAYAAGIGGAR
ALEAPLYHIVANAGLEGSVIINK
ALEAPLYHIVANAGLEGSVIINK
ALEAPLYHIVANAGLEGSVIINK
ALEDAGLTAK
ALEDPSSEWGDK
ALEESNYELEGK
ALEFSTLQR
ALENVTPQVEVK
ALEQANGELEVK
ALETASGKK
ALFESIPATDVR
ALFESYER
ALGASPGAACGK
ALGASPGAASGK
ALGDNEVVTNTDK
ALGGASGGYTSAR
ALGTSNDPNQDIR
ALGYDQNNEFK
ALIEAELEAQKK
ALIEAELEQQKK
ALIGLSQLK
ALKDQVAEK
ALLDGTVFR
ALLELVGAPFER
ALLEMDPEFRPALK
ALLEPIATLR
ALLEPIATLR
ALLEPLATLR
ALLEPLATLR
ALLEQVGAPFAR
ALLLLQSAGLIK
ALLSAADVLEK
ALLTESLDIFK
ALNAINPEVLADLK
ALNALIPFQK
ALNALNPEVLADLK
ALNALNPEVLSDLK
ALNDLAGIK
ALNDLAPIK
ALNDYAPIQSGIMSTIHAYTGDQMILDGPHR
ALNEVGDKIDASEK
ALNEVGDKIDASEK
ALNEVGDKIDASEK
ALNIDALEALAAAK
ALNLDAIHDTVHEMAR
ALNPEHPTMR
ALNTGIEENGAIK
ALPEYTSNAVSEMDGVR
ALQACGLEVTSIR
ALQAVGLEVTLIK
ALQAVGLEVTMIK
ALQAVGLEVTMIK
ALQMFGGYGYTK
ALQSNSGITK
ALQTVGLEVK
ALSLAAQIIK
ALSNLAIEDPAAFK
ALTATNAATFDDVGTGYGWAK
ALTATNAATFNDVGTGYGWAK
ALTDAFTAETGIAVK
ALTDAGKEVEELNLTR
ALTDAGMEVEELNLTR
ALTDAGVEVEQLNLTR
ALTDKEEAVK
ALTLQIGDSSDSFNQLK
ALTLQIGDTAESFNQLK
ALTLQIGDTSDSFNQLK
ALTNLGLGEAK
ALTSATTIADK
ALTSGVLQIWR
ALTVLELNDLVK
ALTVLELSELVK
ALTVLELSELVK
ALVAGGLPAAEVTFR
ALVDGAPGVVK
ALVEGAPK
ALVFVDNHDNQR
ALVFVDNHDNQR
ALVFVDNHDNQR
ALVGLSDLK
ALVTDLIK
ALVTDLLK
ALVTDLLR
ALYQFEQTK
ALYWVEVGALPTDTVR
ALYWVNVGAQPTDTVR
AMAATIIAR
AMALAALSTDAVK
AMDTYDEAPILK
AMGIMNSFVNDIFER
AMGIMNSFVNDIFER
AMGIMNSFVNDIFER
AMGIMNSFVNDIFER
AMGIMNSFVNDIFER
AMGIMNSFVNDIFER
AMGIMNSFVNDIFER
AMGIMNSFVNDIFER
AMGIMNSFVNDIFER
AMGIMNSFVNDIFER
AMGIMNSFVNDIFER
AMGIMNSFVNDIFER
AMGIMNSFVNDIFER
AMGIMNSFVNDIFER
AMGIMNSFVNDIFER
AMGIMNSFVNDIFER
AMGIMNSFVNDIFER
AMGIMNSFVNDIFER
AMGIMNSFVNDIFER
AMGIMNSFVNDIFER
AMGIMNSFVNDIFER
AMIELDGTPNK
AMLELDGTPNK
AMQAVVDAGTNK
AMQAVVDAGTNK
AMSVLELNDLVK
ANADGSIDWDYESSK
ANAENVTELR
ANAFSASAK
ANALTCTPENGK
ANANAYYK
ANAVPIQLPIGK
ANAYGALVSYDASK
ANDALIEIK
ANDGQPVYNIAAVSSTTADK
ANDMGVICGVTTNPSLIAK
ANDYVTNK
ANEAIDHIDNAINK
ANEAIDHIDNAINK
ANEGVIPFTK
ANESGIGFVPDPIIR
ANEVQAAIAK
ANIDISDDDLAVIR
ANINTVEDLISK
ANISHGVGK
ANLDGGGFTGQSQALR
ANLTGAVATVDVAR
ANNDVTNTANHYGVIYK
ANNEAIAAQNK
ANNQIETIDNVDWTGNETKR
ANNVTTEITVNTK
ANNVTTEITVNTK
ANPVILEPIMK
ANPVLLEPIMK
ANQIHMLDDVTIVATAPATR
ANSASITEVDNMIK
ANSDYNTVNER
ANSFQATPGGFVYR
ANTLTLHASNVVLDNNGLVEANR
ANTSDTAYK
ANVDALENAQVELK
ANVDLLEAQLK
ANVEEFNPGFTPDNK
ANVFQQSIEESTGGLIK
ANVLIFPDLDAGNIGYK
ANVLVNNVK
ANVPASGDTPASNR
ANYTEIPER
APAGGYQEFLLNEAR
APAGGYQEFLMNEAR
APANEVVR
APAVATAVSR
APAWENFQDYLK
APDTVTTTVTTGNR
APEGTGIIAGGPAR
APEGTGVIAGGPAR
APETGNYK
APEWIAGK
APFNVNIANVGNK
APGEGVVTGYGTVDGR
APGESTGFMTFNVLK
APGESTGFMTFNVLK
APGSIGACSYPAK
APGSPVAGK
APIAAGDITK
APIAIPAGVEIK
APIEIPAGVTVQVK
APIELPAGVTVQVK
APNSGEIGYIVDGK
APNTAAEGTIEVK
APPDQAYIISGIK
APPDQAYIISGLK
APQAGIYTVDFK
APQTDDSYK
APQWTGGGVVFAPTPR
APQWTGGGVVFAPVPR
APSAIILVTDGDNNR
APVILQVSK
APVILTSR
APVLLTSR
APVSDALSAAYSK
APVTAAANR
APVTAMANQIR
APVYAGDYIEAYGEVTHIGNTSR
AQAAVLVYR
AQADNDNINK
AQAHIDAGAK
AQAHIDAGAKK
AQAHIDGGAK
AQAHIEAGAK
AQAHIEAGAK
AQAHINAGAK
AQAHINAGAR
AQAHLDAGAK
AQAHLDAGAKK
AQAHLEAGAK
AQAHLEAGAK
AQAHVEAGAK
AQATIAPENVGK
AQAVAAENAANR
AQDIALAYALGIGGAR
AQDIALAYALGIGGAR
AQDIALAYALGIGGAR
AQDLALAYALGIGGAR
AQDLALAYALGIGGAR
AQDLALAYALGIGGAR
AQEMALAYGLAIGGAR
AQFDQAIHQLEELTGK
AQGATIVNTAK
AQGHIDAGAK
AQGHIDAGAKK
AQGHIEAGAK
AQGHLDAGAK
AQGHLDAGAKK
AQGILNEAAQLIK
AQIAEALEAYK
AQIEETTSDFDKEK
AQIEETTSDFDKEK
AQIEETTSEFDKEK
AQIETTTSDYDKEK
AQIETTTSEYDKEK
AQIEVTTSEYDKEK
AQIEVTTSEYDKEK
AQIFADVR
AQIFANSVDNAR
AQISGLEAASK
AQISGLNAAQK
AQISGLQAAQK
AQITGLATAEK
AQITGLATAEK
AQITGLATAQK
AQITGLDAAQK
AQITGLDAATK
AQITGLDAATK
AQITGLEAAQK
AQITGLETAQK
AQITGLETAQK
AQITGLNAAQK
AQITGLNAAQK
AQITGLNAASK
AQITGLNAATK
AQITGLQTAQK
AQITGLSAAQK
AQITGLTTAQK
AQLVYSNDPTDSTK
AQLVYSNDPTDSTKTEESPK
AQNGAMVITAR
AQNVLASFYSGGTK
AQNVLASYYADGTK
AQPGQFIILR
AQQIVQSVIDSGEK
AQSVSNYLLSSGLSSAQIQK
AQTLAAGDVIK
AQTVTFLYR
AQWFDMLQK
AQYDDIASR
AQYDDVASR
AQYEEIANR
AQYEEIAQR
AQYEEVAR
AQYIGDIWR
ARLECEINTYR
ARLECEINTYR
ASAAGIPVIFFNR
ASAFSASAK
ASAHITAGAR
ASALNLDTTK
ASDFTAAYK
ASDGTVTVSSK
ASDIDEVILVGGSTR
ASDNPQQATMDVR
ASEGETSNFDWR
ASFGTAGNNR
ASGLVGLGGAGFPTAVK
ASGNDIVAPYADKFPGSTFFAGK
ASGNDIVAPYAEK
ASGNDIVAPYAEK
ASGSLDLVSETK
ASGTPVTAANVGTK
ASGYDVTGVAK
ASIEKATSDYDKEK
ASIEKATSDYDKEK
ASIGATSSDK
ASINYVSSVR
ASIYNAMPIEGVEK
ASIYNAMPIEGVEK
ASLDIATDPWGIK
ASLDVATDPWGIK
ASLGAIQNR
ASLGAIQNR
ASLGAIQNR
ASLGALQNR
ASLGALQNR
ASLGALQNR
ASLGEAFGYPIGTNVEGK
ASLGEISDAIEK
ASLWLGEK
ASLWLGEKDEK
ASLWLGEKDEK
ASLWLGEKDEKGNEK
ASLYNALPIESVK
ASLYNALPLESVK
ASNAGGVATSALEMSQNSER
ASNGVIIITTK
ASNGVILITTK
ASNIDEDAVNAEINR
ASNIGEVCQFAAAGK
ASNIGQVAQFAAAGK
ASNIQDKDVILR
ASNSLIPLENYK
ASNVVYDR
ASQGILTVR
ASSVLALLSAVK
ASSVLALLSGVK
ASSVVQALQTR
ASTVASIVK
ASTVASLVK
ASVDAGSVAAEK
ASVEFSGGGEK
ASVESGSAAASR
ASVPSGASTGENEALELR
ASVPSGASTGVNEALELR
ASYDGEEIKDAAVK
ASYGEIGDDTGAR
ATAATNNEAAAALAAEK
ATAATNNEAAAALAAEKFDENADLVAK
ATAATNNENAAALAAEK
ATAEALGLR
ATAEDISGLAK
ATAENEFVVLK
ATAENEFVVLK
ATAENEFVVLKK
ATAGVIVDYK
ATAGVLVDYK
ATAPDQAGYEFAQTR
ATATVPTGSGITLVDSKPSTSVTDK
ATAVMPDGQFK
ATDAAIEAIK
ATDAIDLFYYSK
ATDISGDQAHTIVDQTNYNK
ATDLAQAGVAQSK
ATDTAIAEIK
ATDTAIAEIKK
ATDVMIAGK
ATEIPEAIR
ATEQFVTPSELK
ATETAVDAIAK
ATETEGLKR
ATFDAIEHLLDAGIIAK
ATFGAAQNR
ATFGAMQNR
ATFGAPTVAGASVEAK
ATFGATQNR
ATFGAVQNR
ATGNTPDGR
ATIDSGWLSADHQVGQTGK
ATIDSGWLSADHQVGQTGK
ATIGQVGNIDHENIQIGK
ATIGQVGNTDWANIQIGK
ATIGSVGNSDHALEK
ATIGSVGNSDHALEQSGK
ATISVEDYNGSK
ATKPYEIHAANSLIPLENYSNYK
ATKPYEIHAANSLIPLENYSNYK
ATLTAADASAISSK
ATLVDGSYHPVDSSEIAFK
ATNIALSDIAAPTVTGVK
ATNIEGATVLGSDNK
ATNIGAVAQFAAGGK
ATPIAVTAKPSK
ATPLAAVAQFAAAGK
ATPTATGTAPQK
ATPTGAIAQFAAGGK
ATQAAQDGQTETTR
ATQAAQDGQTETTR
ATQAAQDGQTETTRK
ATQAAQDGQTETTRK
ATQGLANYIIK
ATQGLANYILK
ATTAGTVQK
ATTLGGQNVFNLYSFDAPIANRPK
ATTVDAEGMIAEGR
ATTVDAEGMIAEGR
ATVAATAEVK
ATVEAAEFHTK
ATVEALGLR
ATVEGAPATIK
ATVEGAPATIK
ATVEGAPATLK
ATVEGAPATLK
ATVEGAPNTLK
ATVGVVGNSDHALEQSGK
ATVGVVGNSEHSLEQSGK
ATVINLQYDPNR
ATVINLQYDPNR
ATVLGGQNVFNLYSFDAPIANRPK
ATVLGGQNVFNLYSFDAPIANRPK
ATVLNLQYDPNR
ATVLNLQYDPNR
ATVTIPQGEEGWNQWK
ATVVNLQYDPNR
ATVWTALSR
AVADLGIDMLAAGIGNIHGK
AVAGHYAVGQFNINNLEWTK
AVAGHYAVGQFNINNLEWTK
AVAGHYAVGQFNINNLEWTK
AVANEAVVTLDLAK
AVANVNGPIAEALK
AVANVNGPIR
AVASIAVQTPPTK
AVATVVENIR
AVDCGYWNLFR
AVDKPFLMPVEDVFTITGR
AVDKPFLMPVEDVFTITGR
AVDPDGDYSGESWASK
AVEAAVASIK
AVECGYWNLFR
AVEEIFGVK
AVEELFGVK
AVEILEALR
AVEIPEAIR
AVELLEALR
AVEQENLAR
AVEQQNLAR
AVESLADLAK
AVFPSIVGRPR
AVFPSIVGRPR
AVGELLQNQYR
AVGFIGPVDTADADHPAPNVIDGK
AVGFPDFTVLNSDKK
AVGIIINNPEFADVR
AVGQFNINNLEWTK
AVGYGQGGEFEGWGWETR
AVHGGYAIPAFNFNNMEQLQAIIK
AVHGGYAIPAFNFNNMEQLQAIIK
AVIASDANLK
AVIEALSSSFPAAGETK
AVIEMAGIK
AVISSVIDNIGK
AVIVNQSIPGTTEAFR
AVIVNQSVPGTAEAFK
AVLDGDEWVLNGSK
AVLEGDEWVLNGSK
AVLESAGITDVLAK
AVLESVGITDVLAK
AVLESVGVTDVLAK
AVLSDIQDGTFAGK
AVLSDIQDGTFAGR
AVLTDIQDGVFAGK
AVLTDIQDGVFAGR
AVLYDGSYHPVDSSEIAFK
AVMIDTMLAR
AVNAGGVATSALEMAQNSER
AVNAGGVATSALEMAQNSER
AVNAGGVAVSALEMAQNSMR
AVNAGGVAVSALEMSQNSER
AVNAGGVAVSALEMSQNSER
AVNAGGVAVSALEMSQNSER
AVNAGGVGVSALEMSQNSER
AVNAGGVGVSALEMSQNSER
AVNAGGVSVSELEMAQNAER
AVNAGGVSVSELEMAQNAER
AVNAGGVSVSELEMAQNAER
AVNAGGVSVSELEMAQNAER
AVNEGMQVSIDK
AVNYDSWSYK
AVQLHGGYGYIR
AVQLHGGYGYIR
AVQLHGGYGYTR
AVVDAELASGK
AVVDALDGMILK
AVVDSGWKPK
AVVEAAGIK
AVVEDIHAR
AVVEEFNPGFTPDNK
AVVINTSLMK
AVVIQPEGTPADYDMETR
AVVVEQLNVNEGEVKPESK
AVVVGGGNVAMDAAR
AVYDALVNDYGISASR
AVYLDYLR
AVYNQLDGMLPAYALR
AVYNQLDGMLPAYALR
AVYNQLDGMLPAYALR
AWAESTGHK
AWEFGGENIR
AWEHIQEIEK
AWEHIQEIEK
AWEHLQEIEK
AWEHLQEIEK
AWFDWDDPSR
AWIDGSVQTK
AWLDGSVQTK
AWQEALNTFSK
AWVQLGDNEK
AYANHTYLVK
AYANHTYLVK
AYDAGIPTFLVDR
AYDELPAVVEK
AYDHQLIDQAAEK
AYDHQLIDQAAEK
AYDHQLVDASAK
AYDHQVIDQSAEK
AYDHQVIDQSAEK
AYDHQVIDQSAGK
AYDQAEVDGLNAK
AYFESQGGTFGVDTR
AYGMTLWK
AYIAQGEVLPVATK
AYIAQGEVLPVK
AYIIAPEGLK
AYIIAPEGLTDGMK
AYIIDPVK
AYIIDPVKYER
AYIIDPVKYER
AYILAPEGLK
AYILAPEGLTDGMK
AYILDPVK
AYILDPVKYER
AYILDPVKYER
AYIVPVDSTYSK
AYLDTYNDGEANAEATKK
AYLPNEENR
AYLVNTGWNGTGK
AYLVNTGWNGTGK
AYLVNTGWNGTGKR
AYLVQEGLDAK
AYNDETGRQDVTDVTR
AYNLIIDSDVSDASR
AYQYWDLVR
AYTAETGVEVK
AYTVGDTTYVFAAK
AYVAEGEVLPVATK
AYVAEGEVLPVATR
AYVAQGEVLPVATR
AYVFESLRPTPELSYAVR
AYVGNMSAEALGLK
AYVGNMSAEALGLK
AYVTVAEGQK
AYYEVVENGK
AYYPISEIGAGK
AYYPISEIGAGK
CACGNVIETGSTK
CDFNVPIK
CDFNVPLK
CNIPVTMQGK
CQLVGDDLFVTNVK
CQYEALVETNR
CQYEALVETNRR
CQYEALVETNRR
CVFESTIK
CVLQIDNAK
DAAAAAIYGAR
DAAAAALYGAR
DAAGADLTAINFQAK
DAAMIISR
DAAPALTQFYVYSVSSEK
DAAQIIAR
DAASAAIYGAR
DAASAALYGAR
DAASGAVYGAR
DAASTAIYGAR
DAASTALYGAR
DAATHSYLK
DAATHSYLKK
DADGNWYGIYK
DAEAVLALIPK
DAEGKPAANTEIGVR
DAEGKPAANTEIGVR
DAFDAYLFK
DAFTINNTSNAAGGDYQITEDNLVGGVK
DAGIPIIAYDR
DAGIPTVLINR
DAGIPVILVDR
DAGIPVLIVDR
DAGITASELGK
DAGLDVYDQVK
DAGLDVYEQVK
DAGLDVYEQVKK
DAGLDVYEQVKK
DAGLDVYNQVK
DAGLNVYDQVK
DAGLTASELGK
DAGLTNADIGQVLLVGGSTR
DAGLTNADIGQVLLVGGSTR
DAGLTNADIGQVLLVGGSTR
DAGLTNADLGQVLLVGGSTR
DAGLTNADLGQVLLVGGSTR
DAGLTNADLGQVLLVGGSTR
DAGLTNSDIGQVLLVGGSTR
DAGLTNSDLGQVLLVGGSTR
DAGVEYVIIGHSER
DAGVSVTGVNDYDKDTQK
DAGVSVTGVNDYDTDKK
DAGVVLPDGTSNVEAK
DAHQSLIATR
DAHQSLLATR
DAHQSQAATR
DAIIILPTIDLTGEQK
DAIIILPTIDLTGEQK
DAINNVSSVR
DAINQVSTVR
DAINSVSSTR
DAINTVSDVR
DAINYISDVR
DAINYVSDVR
DAINYVSEVR
DAINYVSGVR
DAINYVSQER
DAINYVSSIR
DAINYVSSTR
DAINYVSSVR
DAINYVSSVR
DAIVIQPTIDLSSEQK
DAIVIQPTLDLSSEQK
DALASNPIIDESIMAR
DALENIDGDYVTGR
DALLENVTVAADGK
DALLENVTVDKDGK
DALLENVTVDKDGK
DALSPADQLTLEVAR
DAMTGLPIGGAK
DAMTGLPIGGAK
DAMTGLPIGGAK
DANIPTVLINR
DANKIEIAK
DANNYEYVQGPSFDEAK
DANQSLIATR
DAQAAGTQVILFDR
DAQAAGVSVILFDR
DAQDNWAGNLANMGAGR
DAQLVAENIALQLENR
DAQLVAENIAQQLENR
DAQLVAENIAQQLENR
DAQSVVIVDYR
DAQSVVLVDYR
DAQTVENAELAGYNK
DASATAIYGSR
DASATALYGSR
DASATAVYGVK
DASEELFK
DASEELFKR
DASHIGGDFIGYFK
DASHIGGDFIGYFK
DASSTAIYGSR
DATLDQLGR
DATNVGDEGGFAPNILENK
DATPMFVCGVNFDKYEK
DATSENTVWWTTPEYK
DAVLSGNTSSLDTTASK
DAVLSGNTSSLDTTATK
DAVMAQLDEIIR
DAVTVLNGLEVFK
DAYSYTIGVGTGDDGVLR
DAYSYTIGVGTGDDGVLR
DDAATLPTNETAATNK
DDASGMAIADSLR
DDASGMAIADSLR
DDGHIYWIPQFGR
DDGSWEVIEGYR
DDIFTAAGYDIK
DDNYWGQDASMWGK
DDNYWGQDASMWGK
DDSSIPENR
DETFAQTQPR
DFEIQGDFPR
DFESVIER
DFGLIGLNFSRPNNK
DFGPDLYEALR
DFIVKPFKPDR
DFNAVSNEDAR
DFPSDPIEQLK
DFPSDPVEQLK
DFQGISPNAFDGR
DFQINPGDGAFYGPK
DFQLNPGDGAFYGPK
DFSDLSVLPR
DFSVNVISK
DFVSDETYAK
DGAEFNGIK
DGAYLDEQFK
DGDALIYDK
DGDDWYFYVDDK
DGDITAYKPTGNTNAK
DGDITAYKPTGNTNAK
DGDWTGLLK
DGETFYYYFNK
DGFILDGFPR
DGFLLDGFPR
DGFSPVGTIGWR
DGFVGPGMALNNAWK
DGGTANTTVEGTVAIGTMPTTK
DGGTFQYTVSLDDGTSK
DGHNNTYFIDK
DGINWDINEER
DGISAIPENR
DGISLVQTAEGALTEVHDMLNR
DGISLVQTAEGALTEVHDMLNR
DGISLVQTAEGALTEVHDMLNR
DGISVGAER
DGLMTTVHSVTATQK
DGLNDMSTAINSNSK
DGLSVGAER
DGLTNNDPATQTR
DGLTNSDPANETR
DGLTNTDPANETR
DGLVLDEPANFR
DGNNFGNWTTGK
DGQAIGIGAGQQSR
DGQNVIDLTDMTVETVK
DGQNYFAELADNAK
DGQQSLFATR
DGSGVITDDKR
DGSGVITDDKR
DGSGVITDDKR
DGSIYVNNPK
DGSSPLTPIVEFK
DGSTLTIGDTTYTFAVGK
DGSVTGAQIIK
DGSWNIHISPDAGVATLR
DGTFDNLSK
DGTGEPPLLLNK
DGTLTINGTEYTVR
DGTVAQVVVQK
DGVASAEETAAGIIAEAEKK
DGVILGTGYQLLSEGR
DGVILGTGYQLLSEGR
DGVIQSTSYQLLSEGR
DGVITIEESK
DGVITVEESK
DGVQNVTYQDLVSYNSR
DGVTTAGVITGTSPK
DGVVQQIGAPLYLYNNPINK
DGVVQQVDSPQNLYDRPK
DGVYWVDQQGR
DHHDTGGTDAPFR
DIADEDLWGIITK
DIADEDLWGIITK
DIAHPINAETR
DIAMQIAALNPR
DIDDYFGLETLK
DIDDYFGLETLK
DIDEYFGLDTLK
DIDEYFGLETLK
DIDKPFLMPVEDVFSITGR
DIEEYFGLETLK
DIESIDILK
DIETYFPSSILR
DIFIVTNFNK
DIGAHIINK
DIGMQALR
DIIGITDLR
DILEYGGAK
DILGITDLR
DILNAWTPENTNTDVPR
DINDALIQAAEAR
DINEVILVGGSTR
DITEASQQIEK
DITYGYTNEQIK
DKAQAHINAGAR
DKAQAHINAGAR
DKDITASGTPK
DKFIVLDDNSKDK
DKNQTLSLQR
DKPLVWFNR
DKPLVWYNR
DKQEIPLEWGGK
DKQELPLEWGGK
DKVDGTPSTLK
DLADQLAEYGADK
DLAMQIAALNPR
DLAQITGQKPIITR
DLATALGVTDITWDQATR
DLATALGVTDITWDQATR
DLDAEVVQGLR
DLDTAIADFK
DLEFGTGGLR
DLFIVTNFNK
DLGLIPEGYK
DLIDNSITSVQEGSDIVK
DLIENSITAVR
DLIGITDLR
DLIGTVNVENGGK
DLIWLSNYNTAGTAK
DLLDQIALDAK
DLLGITDLR
DLLIGAVTTSAAAADK
DLLSQYEYDGDNTPIIR
DLLSSYDYDGDNTPIIR
DLLSSYDYDGDNTPIIR
DLMNIPDNYK
DLNLDGIIAEVK
DLNMDCIVAEIK
DLNMDCVVAEIK
DLNVVGTATPGGSVK
DLPAVASASNLVTEGK
DLPTVTVEQR
DLQIGDFATYTK
DLQRPEFGDPAFQNR
DLSDQVFAVEAGK
DLSTFAFAYNK
DLSVGAQDWR
DLSVGATDWR
DLTAITGQK
DLTDKDEIQYEEAVAVLNR
DLTDKDEIQYEEAVAVLNR
DLTDKDEIQYEEAVAVLNR
DLTDKDEIQYEEAVAVLNR
DLVDDTGALDKNK
DLVDGAPSK
DLVDGAPSTLK
DLVDGAPSTVK
DLVDGAPSVVK
DLVDPTTSGASTALK
DLVLNGTSAATK
DLWAQVLDLQK
DLWAQVLDLQK
DLWAQVLDLQK
DLWAQVLDLQK
DLYANTVLSGGTTMYPGIADR
DLYANTVLSGGTTMYPGIADR
DLYANTVLSGGTTMYPGIADR
DLYANTVLSGGTTMYPGIADR
DLYANTVLSGGTTMYPGIADR
DLYDLLGSATIR
DLYDLLGSATIR
DLYDLLGSATIR
DLYDLLGSATIR
DMGGQALQIQQR
DMGYAVAVIADSTSR
DMGYDVAVIADSTSR
DMGYDVAVLADSTSR
DMHAASIGIGDISVADQASAAK
DMHAASIGIGDISVADQASAAK
DMLAPGLSLPGVLGASAPWVNEGHLR
DMQDMEFTVEHGK
DMQDMEFTVENK
DMVAGFIR
DMWHELAGTGTYEQSAK
DNAGNVSGHTESK
DNEVFTPIDLINAK
DNEVFTPTDLINAK
DNEVFTPVELINAK
DNEVYTVGFDK
DNEYYISALGSK
DNGFNVIVGQR
DNGLTVLEMPSAELSR
DNGTPAAGVGDEGGYAPNLK
DNIQGITKPAIR
DNIQGITKPAIR
DNIQGITKPAIRR
DNMAFGLK
DNNYDAYNNLK
DNPLIDDDTIGLK
DNSFQTQAETR
DNTGAIIDYEYTSDNTK
DNTGAIIDYEYTSDNTKDR
DNTISWSNDEGQIIMTGGSR
DNTISWSNDQGQLIMTGGSR
DNTPAQQAEAIR
DNTPAQQAEAIR
DNTVTVEQYVASVAK
DNVNVVLQYWNR
DNVNVVLQYWNR
DPFASVGTGVFLHK
DQACQLALNTLK
DQFASQLGYK
DQGFIPVLANADK
DQGLSEYNIIHLQGVMGSAAQVGR
DQGLSEYNIIHLQGVMGSAAQVGR
DQGLSEYNIIHLQGVMGSAAQVGR
DQGLSEYNIIHLQGVMGSAAQVGR
DRDIAMVFQNYALYPH
DRPALALASAGK
DSADLSYGLK
DSAFSTGDTYIISYK
DSAHPYYLSAVIEK
DSDGAIHILPAGNLAFNGWK
DSENVIDLTDLEVTDVSK
DSFPTNTSDFSTYLNK
DSFTVELTEPGSAK
DSGFADTTPK
DSLATDTDDTTHNVSYVR
DSLATDTDDTTHNVSYVR
DSLENTLTESEAR
DSLLQDGEFTMDLR
DSLLQDGEFTMDLR
DSLLQDGEFTMDLR
DSLYTVGR
DSPSVWAAVPGK
DSQEEEKTEALTSAK
DSSMTNFFVWTK
DSVVGHGMAGTWGIGAR
DSYGQGEGDYFMYADDVK
DSYGQGEGDYFMYADDVK
DSYVGDEAQSK
DSYVGDEAQSKR
DSYVGDEAQSKR
DTDIAEEMMAYTK
DTDIATEMVK
DTDIATEMVK
DTDKPFLMPVEDVFSITGR
DTDKPFLMPVEDVFSITGR
DTDKPFLMPVEDVFTITGR
DTDKPFLMPVEDVFTITGR
DTDKPFLMPVEDVFTITGR
DTDKPFLMPVEDVFTITGR
DTDMADEITAFTK
DTDMASEMMNYTK
DTDMASEMVK
DTDMATEMINYTK
DTDMATEMVK
DTDMATEMVK
DTDVADEMMAYTK
DTDVAEEMMAYTK
DTDVAEEMMSYVK
DTGDMVSNNNVINK
DTGDMVSNNNVINK
DTHGAVASLSSVSK
DTHGAVASLSSVSK
DTIAYETFK
DTITLDGVTANIK
DTLGYASLK
DTLKDTIESDNWSK
DTLLDAQK
DTLLDAQKHPENYPQLTIR
DTPAADLGAVVIK
DTPAADLGAVVVK
DTPATDLGAVVVK
DTPATELGAVVVK
DTPNFGSDDNFAGK
DTPPSSVFAIYK
DTQEIPLAWGGK
DTQELPLAWGGK
DTSSVTIGNLK
DTTIGEDIYQK
DTVITSVQEAPIVTGFAR
DTVKDGDITAYKPTGNTNAK
DTVLTGPAETVK
DTVWWTSDEFK
DTYADASEWDTK
DTYADPAQWDEK
DTYADPAQWEEK
DTYTSLEGGK
DVADEVVNSTDNTK
DVALTAGQGVGK
DVASALGAEVGSSR
DVDAVTTGVADVSIK
DVDDSNIGLAGSPTK
DVDDSNLGLAGSPTK
DVDEAYMNK
DVDEAYMNK
DVDEAYMNKVELESR
DVDEAYMNKVELESR
DVDIAEEMMAYTK
DVDKPFLMPVEDVFSITGR
DVDSTHYGDTLHLASR
DVDVAEEMMAYTK
DVDVAEEMMAYTK
DVDVTMIAPK
DVDVTMIAPK
DVHSSELGAAAAK
DVHSSELGAAAAK
DVIIMGFDCNK
DVLADPIYNNK
DVLADPIYNNK
DVLADPLYNNK
DVLADPLYNNK
DVNASGNNTALTR
DVPAGDIGVGGR
DVPANNQFAGYIAYCQSR
DVPFILLMNDGK
DVPFILLMNDGK
DVPGYATLVQK
DVSGEGVQQALLK
DVSVTGAETAEK
DVTDVFGRPAR
DVTGAPTGTDVNLTYDPATR
DVTLQPAER
DVVASMLFR
DVVGVGFDSGAVIK
DVVIDDTLTFDGK
DVWVFCEQR
DVYFGIRPEDIVYSDK
DWDAFLATAR
DWDGTSIENVNQLTK
DWDTFNATAITLK
DWGYEVEER
DWGYEVIEGK
DWQIAEEAEK
DYADVTIADGTVK
DYATALQTLSK
DYATTFDFLK
DYDKEEFAR
DYDKEEYAR
DYDTIALWYNK
DYDTLVTIDGVANDR
DYFKEDDALLNKK
DYIALSSHEAYAR
DYIHVVDLAK
DYIHVVDLAK
DYIHVVDLAVGHVK
DYINVVDLAK
DYNFTATNIEK
DYSSYYAQIK
DYSVTANSK
DYTTDGYTK
EAAADAQTAIEK
EAAEFEAQDK
EAAEFEAQDKK
EAAEILDITQYLDR
EAAEILDITQYLDR
EAAEILDITQYLDR
EAAEILDITQYLDR
EAAEILDITQYLDR
EAAEILDITQYLER
EAAETLDITQYLDR
EAAEYEAQDKK
EAAEYEAQDR
EAAGFVVNR
EAALTETLTK
EAASKEEADEIK
EAASKEEADEIK
EAASKEEADEIKTK
EAASKEEADELK
EAASKEEADELK
EAASKEEAEDLK
EAAVIDGANIIQQIK
EAAVLDGANIIQQIK
EADKEFEINLK
EADKEFEINLK
EAECVEADSGR
EAEGEAEAILK
EAEQFAAEDAK
EAEQYAAEDAR
EAEQYAAQDKK
EAFLDLSK
EAFYGVEGAPMIISGR
EAFYGVENAPVIVGGR
EAFYYFIR
EAGADQYLDLATR
EAGADYVGLDEYIEK
EAGADYVGLDEYLEK
EAGASVIALTDAK
EAGDVIIR
EAGEIAGLK
EAGELAGLK
EAGFDSFPTTWADVEK
EAGGVLDMDTK
EAGGVLDMDTK
EAGIAYTINQIDEYR
EAGIEYTINQIDEYR
EAGIPIIAYDR
EAGLNDIVLTGGR
EAGNPDMVFEFASTSK
EAGSVGGQMVK
EAGVNYFVEK
EAGYTAIVSHR
EAIEAAGGK
EAIISAVESK
EAITKPVELR
EALGMVETK
EALGMVETR
EALGTWAGSTDPGK
EALGTWAGSTDPGK
EALSFYDSNNSNK
EANKQNEVVK
EAPGFVVNR
EAPGLTFELLKPELK
EAPNTAAEGTIECK
EAQAIYAK
EAQNSSSPSVALK
EASGTGNMK
EASTLDVDGQK
EATSDLTGER
EAVDSLSDGIDPNTAVK
EAVGEIIR
EAVGELLR
EAVGKDEAEELKK
EAVIAYEPIWAIGTGK
EAVSKDEAEELK
EAVSKDEAEELK
EAVSKDEAEELKK
EAVSKDEAEELKK
EAWSGDMVVK
EAYDLVAPILTK
EAYPGDVFYLHSR
EAYPGDVFYLHSR
EAYSVWTYR
EDAANNYAR
EDGFAWGMTALPAAK
EDGSGKIEALTFQEK
EDGTLTPVDMAYNTLK
EDVDVSITGNSTNPTR
EDVTEIVLNVK
EDVTNIILNLK
EEAALYAFNTLR
EEACQLALNTLK
EEDGTEKDVVLR
EEDGTEKDVVLR
EEGGAEKDVVLR
EEGGAEKDVVLR
EEGLNVITLPK
EEINAAMK
EEINELNR
EELDAFAASSQQK
EELDAFGVSSQQK
EELDEFAANSQQK
EELDEFALK
EELDEFGVSSQQK
EELDEFGYNSQK
EELIGVNAGIVK
EEQDAFAASSQQK
EEVNANPLIPLDK
EFAQELEEHGR
EFDDAITFK
EFGADTSDIVLK
EFGGSDTFATSQILAAAVK
EFGGSDTYATSQIIAAAVNR
EFGGSDTYATSQIIAAAVNR
EFGGSDTYATSQILAAAIDK
EFGGSDTYATSQILAAAVNR
EFGGSDTYATSQILAAAVNR
EFGITIPDEDAEK
EFGLTIPDEDAEK
EFIFTFPNAVK
EFIGAVIGPGGK
EFINTLIK
EFLLDMSPAGK
EFLLDMSPAGR
EFLLDMSPAGR
EFLMYVGTDDGFLER
EFLMYVGTDDGFLER
EFLMYVGTDDGFLER
EFLMYVGTDDGFLER
EFLMYVGTDDGFLER
EFNNPTNPLLVSVR
EFNTNNITWPK
EFNVIYAENDDMAK
EFNVIYAENDDMAK
EFPELVDPR
EFQVGAYSNQTIR
EFSPENVQK
EFTDYVTPNK
EFTPQQVEDLYEIR
EFVINEGDGAFYGPK
EFVNTYLTLTDNKK
EGAGYISNAIAAGTIK
EGANIVITGR
EGANIVITGR
EGANLQYVITDK
EGANLVITGR
EGANLVITGR
EGANLVLTGR
EGANLVLTGR
EGASKEDAEAIKEK
EGASKEEADDIK
EGASKEEADDLK
EGDLNVYTGDGKENLKDR
EGDSVLILGANGK
EGDVVLLQNTR
EGDYVAGANIAGFLK
EGEGDFGYNAR
EGEGNFGYNAK
EGESMYQLYLVK
EGETAVNWLK
EGFEQIAALFLK
EGGHTVGSGVVTK
EGGIGIIHK
EGGNYTVKDPEK
EGGVDTDNYK
EGIAATLGYK
EGIKKEDADAIK
EGILDPAK
EGILTSTHGAK
EGISKDDAEALK
EGISKDDAEALKK
EGLAKDEAESLKK
EGLEAANYAIGAR
EGLHFAIDEVTNK
EGLHFAIDEVTNK
EGLHFALDEVTNK
EGLHFALDEVTNK
EGLMTTVHSTTATQK
EGLMTTVHSTTATQK
EGLMTTVHSTTATQK
EGLMTTVHSTTATQK
EGLSKDEAENLKK
EGMSKDEAENLKK
EGMSKDEAENLKK
EGNTVTVK
EGQTAVEWLK
EGQTYADANAFIQAYK
EGSLTVGGK
EGTTTTPFPEK
EGTVDNNDWENR
EGVAILWK
EGVAKEEAEALKK
EGVDVSITGNSTNPTR
EGVITVDEAK
EGVITVEEAK
EGVPTTSILTITSNVTYGK
EGVSEDEANDIK
EGVSKDDAEALKK
EGVTENFQNFYER
EGYDKLPDEALAALEK
EGYNGDLTSR
EGYPEIGEYWR
EGYPEIGLYWEK
EGYPEIGLYWEK
EGYPEVGLYYEK
EHIAQQDQK
EHIAVAEANR
EHQEEVEVLR
EHQEEVEVLR
EIAEFDNLTR
EIAPTYAER
EIASIVDGPISGEVK
EIDFLGNAVENPVRPFVAILGGAK
EIDFQLWR
EIDFQLWR
EIDFQLWR
EIDSQGQTSGISK
EIDTNTQHK
EIGFLFGQYK
EIGFLYGQYK
EIGFMFGQYK
EIGKEPVEVAEAPGFVVNK
EIGKEPVEVNEAPGFVVNK
EIGLVNTR
EIGVHVDGTAQK
EIGYLFGQYK
EIGYLFGQYR
EIGYLYGQYR
EIGYMFGQYK
EIGYMFGQYK
EIGYMFGQYK
EIGYMYGQYR
EIIAGIEEEGMK
EIIAGIEEEGMK
EIIIAPTIYK
EIISNASDAIDK
EIISNASDALDK
EILISSEEYLGK
EILISSEEYLGK
EILPDPLYNSVLVTK
EILSDVAVILK
EIMNIPDNYK
EINANINR
EINEIANEPVGER
EINFLGNAVENPVRPFVAILGGAK
EIPIFAVPLAK
EIPVFAVPLAK
EIQDGTFASEWIQENR
EITALAPSTMK
EITALAPSTMK
EITGLGLAEAK
EITGLGLGEAK
EITGQGLAEAK
EITSIVDGPISGEVK
EITSIVDGPISGEVK
EIVSNAVDATQK
EKAQAHIDAGAK
EKAQAHIDAGAK
EKAQAHIDGGAK
EKAQAHIEAGAK
EKAQAHIEAGAK
EKAQAHLDAGAK
EKAQAHLDAGAK
EKAQAHLEAGAK
EKAQAHLEAGAK
EKAQGHIEAGAK
EKAQGHIEAGAK
EKDNFETVK
EKPEVAEVIAVGPGGVVDGK
EKPQQAEVIAVGPGGVVDGK
EKPQQAEVIAVGPGGVVDGK
EKPQQAEVVAVGPGGVVDGK
ELAALNPGTIVVR
ELADGILPQLR
ELADVLGGVVGASR
ELASYGDIFVNDAFGTAHR
ELAVESANGTYDNATDR
ELAVQSANGIYSDEDR
ELAVQSSNGIYTDEDR
ELDFIGGALANPK
ELEIMGGALANPK
ELEVNGVGYR
ELFALNEETAK
ELFLQIVYGR
ELFLQIVYGR
ELFLQIVYGR
ELGAEGIGLCR
ELGEPDASGR
ELGFDMSK
ELGGNEESQK
ELGGYGADK
ELGILNNVTGDLGSYATR
ELGILNNVTGDLGSYATR
ELGILNNVTGDLGSYATR
ELGILNNVTGDLGSYATR
ELGILNNVTGDLGSYATR
ELGILNNVTGDLGSYATR
ELGLDAIHDTVHEMAR
ELGLDAIHDTVHEMAR
ELGLNSETAAIFNITSR
ELGLNSETAAIFNITSR
ELGLNSETAAIFNITSR
ELGLNSETAAIFNITSR
ELGLNSETAAIFNITSR
ELGLNSETAAIFNITSR
ELGLNSETAVVFNVTSR
ELGLVNTR
ELGVPLVTR
ELGVTEELISYQVK
ELGVTNELVSYQVK
ELHPDYTLDDIK
ELISNASDAIDK
ELISNASDALDK
ELLDQIALDAK
ELLDQYEYDGDNTPIIR
ELLSNASDALDK
ELLYQVPEGGK
ELMDAVDNYIPTPDR
ELMDAVDSYIPTPDR
ELMDAVDSYIPTPDRK
ELMNIPDNYK
ELPGVVAADDK
ELQFYNAQGYALR
ELQNQSNVINTTAAK
ELQSQISDTSVVLSMDNSR
ELQSQISDTSVVLSMDNSR
ELSAFIVER
ELSENGQSLLFVGTK
ELSFVAEQAR
ELSSATTTNINLPFITATAEGPK
ELSSATTTNINLPFITATAEGPK
ELSVLELNDLVK
ELTVIELNDLVK
ELTVLELNDLVK
ELVDGAPNTIK
ELVDGAPNTLK
ELVDGAPSTIK
ELVDGAPSTLK
ELVDGAPSTVK
ELVDGAPSTVK
ELVDGAPSVVK
ELVDNAPSK
ELVDNAPSNVK
ELVDNAPSVVK
ELVEAAPK
ELVSNAVDATQK
EMAEELGAK
EMDQLNAEINR
EMELVGVGYR
EMESAQGIK
EMIAMILAGGQGSR
EMIAMLLAGGQGSR
EMIGAVIGPQGK
EMIVSDTVEQR
EMSVLELNDLVK
EMTVLELNDLVK
EMVAEIIFR
EMVAEIIFR
EMVAEIIFR
EMVAEILFR
EMVAEILFR
EMVAEILFR
EMVDGAPSVVK
EMVDNVPSVVK
EMVDNVPSVVK
ENAELESR
ENATGELNNLR
ENGTPAAGVGDEGGYAPNLK
ENIATGQVK
ENIQDAEASIR
ENIQDAESAIR
ENIQDAESSIR
ENIQDAESTIR
ENLEALEK
ENLELLEK
ENLLGEIGK
ENLLGELGK
ENPINFGIASIPANEGK
ENPNLLYLK
ENSTLAPER
ENTGTFTGK
ENTIIVDGAGK
ENTIIVDGAGNSDEIK
ENTIIVDGEGDK
ENTIIVDGEGDKAAIDAR
ENTIIVDGEGSSDAISAR
ENTPAAQAESIR
ENTTGIDESK
ENTTIVDGAGDSQAIKDR
ENTTIVDGAGEK
ENTVIVDGEGDKNAIQSR
ENVDVSITGNSTNPTR
ENVTIGSANSNVEFSLDGK
EPSLGPVFGVK
EPTAEQMAAYDK
EQACQLALNTLK
EQAEADKIK
EQAGGDATENFEDVGHSTDAR
EQAIDEAQR
EQALAVIEK
EQALDEAQR
EQDEFAAASQQK
EQFQLSSFQR
EQGEEEDNANDLISK
EQGITIDWIR
EQGITIDWIR
EQGLDAIHDTVHEMAR
EQGVTMDFIR
EQIIFPEIEYDK
EQIIFPEIEYDKIDK
EQIIFPEIEYDKIDK
EQIIFPEIEYDKIDK
EQIIFPEIEYDKIDK
EQIIFPEIEYDKIDK
EQIIFPEIEYDKIDK
EQIIFPEIEYDKIDK
EQIIFPEIEYDKVDK
EQLASILFR
EQLASTVISLNPDK
EQLATMLWR
EQLIFPEIEYDK
EQLIFPEIEYDKIDK
EQLIFPEIEYDKIDK
EQLIFPEIEYDKIDK
EQLIFPEIEYDKIDK
EQLIFPEIEYDKIDK
EQLIFPEIEYDKIDK
EQLIFPEIEYDKIDK
EQLIFPEIEYDKVDK
EQLIFPEIEYDKVEK
EQLIFPEIEYDKVEK
EQLLFPEIEYDK
EQLLFPEIEYDKIDK
EQLLFPEIEYDKIDK
EQLLFPEIEYDKIDK
[truncated: 6,336 more rows]

## Sheet: AL_5W_2
AAADNAIDVAATAAK
AAADYLDLPLYK
AAADYLGLPLYK
AAAEAAAPAETAAPEKK
AAAGGLWEFEK
AAAGNIIPSSTGAAK
AAAINIIPHSTGAAK
AAAINIVPNSTGAAK
AAANALGTSLYNYIGGVNAK
AAANALGTSLYNYIGGVNAK
AAANATTGTAADVGAVENK
AAANESFGYNDEEIVSSDVIGMR
AAANESFGYNEDEIVSSDVIGMR
AAANESFGYNEDEIVSSDVIGMR
AAANYLDIPLYR
AAANYLDLPLYK
AAANYLDLPLYR
AAAQNTIPHSTGAAK
AAAVLNAQEYGNYTYANR
AAAVNIVPNSTGAAK
AAAVNIVPNSTGAAK
AADDAAGLAISEK
AADDAAGLSISEK
AADDAAGLSISEK
AADDAAGLSISESMR
AADDAAGLSVSEK
AADDAAGLTISEK
AADDASGLAISEK
AADIAQYTVDIGTNPDGK
AADNAAGLAISEK
AADTQQVQVSGK
AADVDTLGDLVQYNK
AAEAGLFDR
AAEGTGIIAGGPAR
AAEIGGDMLTVVK
AAEIPEAIR
AAELIAVPDER
AAESNSYFK
AAEVPEAIR
AAEVPEAIRK
AAEVTLVGTEK
AAEVVLIGTEK
AAEYVEFNDQLQK
AAFAQLVELAK
AAFEEAEHAAK
AAFEEAEHAAK
AAFSFEVFPPK
AAFSFEVFPPK
AAFTAENGYEASFAYGNPAVGNANEDQVK
AAGAAIGSSRPVAETHK
AAGAAIGSSRPVAETLK
AAGAAIGSSRPVAETLK
AAGAAVIAVTHAAGSPLTK
AAGADQYLNLENHTWTTDGFIK
AAGAGLGGVLTPTGVGTIIADGK
AAGDGLWTWTR
AAGFDPYEIVK
AAGIALTDTFVK
AAGIPIIAYDR
AAGIPTVLINR
AAGTVAEAYK
AAGYLVQDVPADK
AAIAEGIVPGGGVAYIR
AAIEAGISVYNR
AAIEEGVVAGGGTTYIR
AAIISAEGDSK
AAINNGYDMDIK
AAINNGYDMDIK
AAINQVSDVR
AAINTVSDVR
AAINTVSGVR
AAINTVSSTR
AAINYVSDVR
AAITADEIAK
AAIVEVNSETDFVAK
AAIVEVNSETDFVAK
AALAVQAR
AALEAGVDK
AALEAGVNK
AALEEGIVSGGGLALVDASR
AALEEGIVSGGGLALVDASR
AALEEGIVSGGGLALVDASR
AALESGVNQLADTVR
AALESGVNQLANTVR
AALESGVNQLSDTVR
AALGAVQNR
AALPASSLK
AALPEASPVLLEPIGELK
AALPEASPVLLEPIGELK
AALTADDIAK
AALTADEIAK
AALVEVNSETDFVAK
AALVEVNSETDFVAK
AAMEHGLK
AAMLAIMNPDDKAGLEAALR
AANAGGVATSALEMSQNSER
AANAGGVATSALEMSQNSER
AANAGGVATSALEMTQNSER
AANAGGVATSALEMTQNSER
AANATDNTDDIK
AANLDAIHDTVHEMAR
AANLDAIHDTVHEMAR
AANLDAIHDTVHEMAR
AANLDAIHDTVHEMAR
AANLPEAMIQNIANGR
AANPTQGPLENSSGK
AANVTLIGTEK
AANVTLVGTEK
AANVVLVGTEK
AAPAPAAAPAAGGAAGSIK
AAQAELETIGK
AAQGILTVR
AAQTAAEVAAR
AASATINPNK
AASEPVLK
AASGNIIPSSTGAAK
AASGNIIPSSTGAAK
AASGNIIPSTTGAAK
AATASGDVELR
AATDAGAAAAER
AATDTASPQKR
AATETGGAAAAK
AATEYPDVK
AATGNIIPSSTGAAK
AATNLHVTK
AATNQMPSLNEIK
AATNQMPSLNEIK
AATNYVSDVR
AATSQFHQTGTTTGR
AATSQFHQTGTTTGR
AAVAATEAAAAAAK
AAVDAGSVAAEK
AAVEAANAPK
AAVEAGTNAASK
AAVEAMKDGDVILLENTR
AAVEAMKDGDVILLENTR
AAVEAMKDGDVILLENTR
AAVEEGIIAGGGSAYIHAAK
AAVEEGIIAGGGSAYIHASK
AAVEEGIIAGGGSAYIHASK
AAVEEGIIAGGGSAYIHASKK
AAVEEGIISGGGSAYIHAAK
AAVENAVAGITDK
AAVENAVAGK
AAVENAVAGLTDK
AAVPSGASTGENEALELR
AAVPSGASTGVNEALELR
AAVQNEAEGR
AAVQQISDSR
AAWEEAEHAAK
AAWEEAEHAAK
AAYAHEGPVYLR
AAYAHEGPVYLR
AAYEEAEHAAK
AAYEEAEHAAK
ADADKWIADIEAAGGK
ADAESYLGEK
ADAVLTYLVNSGVSPTR
ADDALWLFPTVYK
ADGITGEVLLQNLESR
ADGSETVTVGPIR
ADGYSSINER
ADIALGNTGR
ADIDYALVEALTK
ADIDYGFAEAATTYGR
ADIDYGFAEADTTYGK
ADIEYGFAEAATTFGR
ADIFAAGDKVDATAISK
ADIFAAGDKVDATAISK
ADIVNEIAK
ADIVNEISK
ADIVNEISR
ADLAEQYLGVK
ADLGAYQNR
ADLIAYLK
ADLIAYLKK
ADLKDVDDANLGLK
ADNSNKDNTIGNNQR
ADPEWNVILLR
ADPIYNNTVVTK
ADPIYNNTVVTK
ADTEALQQAFYAVSEK
ADTIQDFATGQTRPTGLPK
ADTVSAGEDSITVDGK
ADTYVVFAVTTPDIGTR
ADVANYLQLFVNR
ADVATANWATDAAQSR
ADVILAIGTR
ADVQGSVEAVK
ADVTVFVADEVRK
ADYTDYSSIDKAPEER
ADYTDYSSIDKAPEER
AEAAVIVYR
AEAAVLVYR
AEAAVVIAK
AEAAVVLAK
AEAEPLPAGSEIGWYDEAK
AEAESWYR
AEAQGFEVYTAAEAAK
AEEDGLNFNFK
AEEIGLEPEAK
AEFEAIGGDVK
AEFGYENTFYQLK
AEFNEETAAK
AEGAAIIYR
AEGEAFGKK
AEGVANWFK
AEGVDLSNDK
AEGVDVSITGNSTNPTR
AEIAALHNR
AEIVSEIAGATGIDR
AELAAAPGDAPK
AELDKVYSGDIAAAVGFK
AELGQFDDAAFNK
AEPAPDSIKDK
AEQIVQSVINSGK
AETAQQAWGDNYAATK
AEVAAIIYR
AEVAAIIYR
AEVAAILYR
AEVAAILYR
AEVAALIYR
AEVAALIYR
AEVPSGASTGENEAVELR
AFAEQLVNLSVK
AFAEQLVNLTVK
AFAEQLVNLTVK
AFATNFNPEINIR
AFDLGTVPVVR
AFGPINLPGSEPQGGR
AFIPQETATQK
AFIPQVTATQK
AFIPQVTATQK
AFKAWAVAR
AFTDVVADELKK
AFTDVVADELKK
AFTDVVGEELKK
AFVDVVTDELK
AFVFPGQGAQFVGMGK
AFVIFPDGTSGEINVK
AFVPLAEMFGYSTDLR
AFVPLAEMFGYSTDLR
AFVPLAEMFGYSTDLR
AFVPLAEMFGYSTDLR
AGAAFVSPFLGR
AGAAGSDALGETGK
AGAANIVPNSTGAAK
AGAAYVSPFLGR
AGADGLLVVTPYYNK
AGAINIVPNSTGAAK
AGAQNIVPNSTGAAK
AGATYVSPFIGR
AGATYVSPFLGR
AGAVNIVPNSTGAAK
AGDAAVAER
AGDAVSVFK
AGDDAAGLAISEK
AGDDAAGLAISEK
AGDDAAGLAISEK
AGDDAAGLAISEK
AGDDAAGLAISER
AGDDAAGLTISEK
AGDDASGLAVSEK
AGDEIGIHDDDYK
AGDEIGIHDDDYK
AGDEVIVAPGVYR
AGDILVGK
AGDLHFEGLELVTPK
AGDNAAGLAISESMR
AGDNAAGLAVSEK
AGDNIGALLR
AGDYPDVVHLATGR
AGEFSDPITWELESAR
AGENAMQMK
AGETVEIVGLTDEK
AGETVEIVGLTDEKR
AGETVEIVGLTDEKR
AGETVEIVGLTEEK
AGFAGDDAPR
AGFLGIPVPK
AGFLGIPVPK
AGFMGIPVPK
AGFNQYDELFSLK
AGGITAVYSGNSLTIGGVK
AGGNYGEIWGTTFTR
AGHYAVGQFNINNLEWTK
AGHYAVGQFNINNLEWTK
AGHYAVGQFNINNLEWTK
AGHYAVGQFNINNLEWTK
AGIALNDHFVK
AGIALTDTFVK
AGILDPVK
AGIQLTPTFVK
AGIVQGDNSSGK
AGKPGQIFTTR
AGKPGQIFTTR
AGLALNDNFVK
AGLAVDFR
AGLEAALR
AGLGALQNR
AGLIALAK
AGLNFMNVSGSDAK
AGLQDAINR
AGLSLTDNFVK
AGNEVEVILPLYQR
AGNGVILITTK
AGNIEGGGVLGWTYK
AGNVADVIVGPTAADDPVVLAAAR
AGNVADVIVGPTAADDPVVLAAAR
AGPVLLEPIMK
AGQAITVYQR
AGSDAIVER
AGTGDALSEALSR
AGTGIIAGGPVR
AGTVTMDVAK
AGTVTMDVTK
AGTVTMDVTK
AGTVTPDVAK
AGVAAIFGPGTR
AGVKPEQVDEVLMGCVIQAAQGQNVAR
AGVKPEQVDEVLMGCVIQAAQGQNVAR
AGVKPEQVDEVLMGCVIQAAQGQNVAR
AGVKPEQVDEVLMGCVIQAAQGQNVAR
AGVKPEQVDEVLMGCVIQAAQGQNVAR
AGVLETDFR
AGVLETTFR
AGVPETPYSLAELQNQR
AGVPVAPVLNTK
AGVPVGPVISTK
AGVPVGPVLSTK
AGVTAEGIAK
AGVYLTDNFVK
AGYFTHYAGEGTVR
AGYFTHYAGEGTVR
AGYTAIVSHR
AGYTAVVSHR
AHADELQAK
AHASVAGVTK
AHASVAVVTK
AHASVEGVTK
AHDPNVTDATAIDK
AHDPNVTDATAIDK
AHLDATTVLSR
AIAEELVNLTVK
AIAEQLVGLTVK
AIAEQLVNLTVK
AIAQILLDEGYIK
AIDAGATAFK
AIDAGVDAVHK
AIDSMIPIGR
AIEAGITEVVFDR
AIEDVQQGNR
AIEDYIPFANLR
AIEFSTLQR
AIEGNEKEIEDR
AIEGNEKEIEDR
AIETGIPK
AIETGLPK
AIGAFQNTQFQLADMATK
AIGAFQNTQFQLADMATK
AIGIIINNPEFADVR
AIGIISDR
AIGILSDR
AIGLVIPELDGK
AIGLVIPELDGK
AIGLVIPELDGK
AIGLVIPELNGK
AIGTIDAALVK
AIGTLDQALMK
AIGTLDQALMK
AIGYDKNNEFHGTNWQVR
AIGYDKNNEFSGSNWQVR
AIIEAGFYGNNVVK
AIIEAGFYGNNVVK
AIIEAPFYANNVVK
AILDEATDPWGIK
AILDGTVFR
AILEAGADAVK
AILGIEFGSTR
AINFILNEHTR
AINGSLPQDGAFIR
AINNVSDVR
AINQVSDLR
AIPDFPEPGIIFR
AIPGGSASALNLDSTK
AIQADINR
AISAPAALNNYK
AISTFVAAVSEALAK
AITLTADQLTAAK
AITPNEFVAGQAVDTSK
AIVAIPEDAESEEDKIIR
AIVDNYTVDQYQSLR
AIVEDETVK
AIVEGVNFVSK
AIVEGVNMVTK
AIVQLTEDSK
AKAEAQGLK
AKDFAEVLYAK
AKDISELAR
AKFDELTHDLVEK
AKLEAEGAK
AKPGALEHR
AKTDAELQPVYNLVK
ALAEQLVNLTVK
ALALAALSTDAVK
ALANSLACQGK
ALAYALAIGGAR
ALDLADAFR
ALDTAGLGIK
ALDTAVEDGGAIK
ALEAFQAAADGK
ALEAGITEVVFDR
ALEDPKSEWGDK
ALEDPSSEWGDK
ALEFSTLQR
ALENVTPQVEVK
ALEQANGELEVK
ALEQANGELEVK
ALFENVAELGQAHAK
ALFESYER
ALGASPGAASGK
ALGDNEVVTNTDK
ALGETDGDMDAAVEYLR
ALGGYGANK
ALGIDSLNLGTQEGAQAAVSAIK
ALGIDSLNLGTQEGAQAAVSAIK
ALGTSNDPNQDIR
ALIEAGADAVK
ALLAGGINVMEITLR
ALLAGGINVMEITLR
ALLAGGINVMEITLR
ALLAGINSSEFK
ALLDEATDPWGIK
ALLDGTVFR
ALLELMGAPFAK
ALLELVGAPFER
ALLEPIATLR
ALLEPLATLR
ALLLLEQEGLIK
ALLLLQSAGLIK
ALLNYLYDR
ALLTESLDIFK
ALLTESLDIFK
ALMVYDLIR
ALMVYDLLR
ALNAINPEVLADLK
ALNALIPFQK
ALNALNPEVLADLK
ALNDAALLK
ALNDLATIK
ALQAVGLEVTMIK
ALQGVDFTLR
ALQNVDFTLR
ALQSEVDQLRDEINR
ALQSGIDQLADTVK
ALSACGLEVTSIR
ALSNLAIEDPAAFK
ALSQGQIDALNAQLADSQNENAK
ALTATNAATFDDVGTGYGWAK
ALTNLGLGEAK
ALTVLELNDLVK
ALTVLELSELVK
ALVAAGPQK
ALVDGAPGVVK
ALVFVDNHDNQR
ALVFVDNHDNQR
ALVTDLLR
ALYSSVAGLK
ALYWVEVGALPTDTVR
ALYWVEVGAQPTDTVR
ALYWVEVGAQPTDTVR
ALYWVNVGAQPTDTVR
AMFEFADVR
AMGIMNSFVNDIFER
AMGIMNSFVNDIFER
AMGIMNSFVNDIFER
AMGIMNSFVNDIFER
AMGIMNSFVNDIFER
AMGIMNSFVNDIFER
AMGIMNSFVNDIFER
AMGIMNSFVNDIFER
AMGIMNSFVNDIFER
AMGIMNSFVNDIFER
AMGIMNSFVNDIFER
AMGIMNSFVNDIFER
AMGIMNSFVNDIFER
AMGIMNSFVNDIFER
AMGIMNSFVNDIFER
AMGIMNSFVNDIFER
AMGIMNSFVNDIFER
AMIELDGTPNK
AMLELDGTPNK
AMNLAAEQYK
AMNLAAEQYKK
AMNLAAEQYKK
AMQAVVDAGTNK
AMQAVVDAGTNK
AMQDGYITVFTK
AMSDWDKFFETADK
AMSVLELNDLVK
AMSVLELNDLVK
ANAENVTELR
ANAENVTELR
ANAFSASAK
ANAYGALVSYDASK
ANDMGVICGVTTNPSLIAK
ANDMGVICGVTTNPSLIAK
ANDNWDINLGGAQK
ANDYVTNK
ANEAIDHIDNAINK
ANEAIDHIDNAINK
ANEFETVQDAYDFIK
ANEILGFR
ANEVQAAIAK
ANIIHVPIGK
ANISHGVGK
ANLDGGGFTGQSQALR
ANLGMIALQSGDVK
ANLSNLFFGYNGKPR
ANLTGAVATVDVAR
ANNDVTNTANHYGVIYK
ANNEAIAAQNK
ANPEANVVIK
ANQINILDDVNIVASAAAK
ANSASITEVDNMIK
ANTDIATWEK
ANTFIFPDINAGNIGYK
ANVEEFNPGFTPDNK
ANVLIFPDLDAGNIGYK
ANVLVNNVK
ANVSVYNMEGK
ANVSVYNMEGK
APAGGYQEFLLNEAR
APAGGYQEFLMNEAR
APANEVVR
APAWENFQDYLK
APDTVTTTVTTGNR
APEGTGIIAGGPAR
APEGTGVIAGGPAR
APGESTGFMTFNVLK
APIEAAYQDYLDSFR
APIEIPAGVTVQVK
APIELPAGVTVQVK
APLAEMFGYVTALR
APNDEEYAIAMEDLKK
APNDEEYAK
APNSPVAGK
APNTAAEGTIEVK
APQAGIYTVDFK
APQTDDSYK
APQWTGGGVVFAPTPR
APQWTGGGVVFAPVPR
APQWTHGGIVFAPKPR
APSAIDANFTATTGK
APSIHGGSGGR
APTLIQIGEK
APTLLQIGEK
APTNAGTYTYK
APVILQVSK
APVSDALSAAYSK
APVTAAANR
APVTAMANQIR
APVTAMANQIR
APVYAGDYIEAYGEVTHIGNTSR
AQAAVLVYR
AQADNDNINK
AQAHIDAGAK
AQAHIDGGAK
AQAHIEAGAK
AQAHINAGAK
AQAHINAGAR
AQAHLDAGAK
AQAHLEAGAK
AQAHVEAGAK
AQAVAAENAANR
AQDAAAALK
AQDIALAYALGIGGAR
AQDIYGYLPIEVQK
AQDLALAYALGIGGAR
AQFDQAIHQLEELTGK
AQFNYNWNAGAYR
AQGHIDAGAK
AQGHIEAGAK
AQGHLDAGAK
AQGNEIGTSLVDDSK
AQGNEIGTSLVDDSKVDYCK
AQGYVDLQLLGIGR
AQIAEALEAYK
AQIEESTSDYDREK
AQIEETTSDFDKEK
AQIEETTSDFDREK
AQIETTTSDFDKEK
AQIFANSVDNAR
AQITGLATAQK
AQITGLDAAQK
AQITGLEAAQK
AQITGLETAQK
AQITGLNAAQK
AQITGLNAASK
AQITGLQTAQK
AQITGLSAAQK
AQITGLTTAQK
AQLQALYDK
AQLQEIAETK
AQLVYSNDPTDSTK
AQNVLASFYSGGTK
AQQIVQSVIDSGEK
AQSFAEEYIK
AQTVTFLYR
AQVAEALQK
AQYAGATGPAYFEGNK
AQYAGATGPAYFEGNKEFNK
AQYDDVASR
AQYEEIANR
AQYIGDIWR
ARLECEINTYR
ASAAGIPVIFFNR
ASALNLDTTK
ASDYEILTSR
ASGIAVMTYPK
ASGIAVMTYPK
ASGNDIVAPYADKFPGSTFFAGK
ASGNDIVAPYAEK
ASGSIDNVVSGIK
ASGSLDLVSETK
ASIEKATSDYDKEK
ASIGATSSDK
ASIQAEIR
ASIYNAMPIEGVEK
ASLATNSFLSAASFQETTK
ASLGAIQNR
ASLGAIQNR
ASLGAIQNR
ASLGAIQNR
ASLGAIQNR
ASLGALQNR
ASLGALQNR
ASLGALQNR
ASLGALQNR
ASLGALQNR
ASLGAVQNR
ASLWLGEK
ASLWLGEKDEK
ASLWLGEKDEK
ASLWLGEKDEKGNEK
ASLYNALPIESVK
ASLYNALPLESVK
ASNIGEVCQFAAAGK
ASNIGQVAQFAAAGK
ASNIQDKDVILR
ASQGILTVR
ASSVVQALQTR
ASTVASIVK
ASTVASLVK
ASVDAGSVAAEK
ASVEELLQTAK
ASVETGSAAASR
ASVPSGASTGENEALELR
ASVPSGASTGVNEALELR
ASYIAGTTINISGGK
ASYIAGTTLNISGGK
ATAENEFVALKK
ATAGVIVDYK
ATAGVLVDYK
ATANNTNAVR
ATAVMPDGQFK
ATDKPFLMPVEDVFSITGR
ATDKPFLMPVEDVFTISGR
ATDLAQAGVAQSK
ATEGTVLER
ATEIHGVVAK
ATEIPEAIRK
ATFGAAQNR
ATFGAVQNR
ATIDSGWLSADHQVGQTGK
ATIGQVGNTDWANIQIGK
ATIGSVGNSDHALEK
ATIGSVGNSDHALEQSGK
ATIGVVGNGDHNLINIGK
ATIIYVTHDQTEAMTLGTR
ATIIYVTHDQTEAMTLGTR
ATILGYMQR
ATISELANLITAQAVTK
ATISVEDYNGSK
ATLADGTVVYLR
ATLVDGSYHPVDSSEIAFK
ATPLAAVAQFAAAGK
ATPTATGAAPQK
ATPTGAIAQFAAGGK
ATQAAQDGQTETTR
ATQAAQDGQTETTRK
ATQDFLWGFVR
ATQGLANYFIK
ATQGLANYIIAKDAGEK
ATQGLANYIIK
ATQGLANYILK
ATQGLANYILSVK
ATQQGVAYK
ATSFGVVANAGDVLR
ATSGDVQFR
ATTDNEYQHEAK
ATTDNEYQHEAK
ATTLGGQNVFNLYSFDAPIANRPK
ATTQDAEGMIAEGR
ATTQDAEGMIAEGR
ATTVDAEGMIAEGR
ATTVDAEGMIAEGR
ATVAVYPEVTLGQYK
ATVEGAPATIK
ATVEGAPATIK
ATVEGAPATLK
ATVEGAPATLK
ATVGVVGNSDHALEQSGK
ATVINLQYDPNR
ATVLNLQYDPNR
ATVSIDASTITK
AVAAGYWNLFSYNPALK
AVAAGYWNLFSYNPALK
AVAAGYWNLFSYNPALK
AVADLGIDMLAAGIGNIHGK
AVADLGIDMLAAGIGNIHGK
AVADLGIDMLAAGIGNIHGK
AVADLGIDMLAAGIGNIHGK
AVAEDIHSR
AVAFGEALQPEFK
AVAFGEALQPEWK
AVAGHYAVGQFNINNLEWTK
AVANEAVVTLDLAK
AVAVAVANK
AVDFIVSDEMK
AVDGGTLPQDGVVGSGR
AVEAAVASIK
AVECGYWNLFR
AVEEENLAR
AVEEIFGVK
AVEELFGVK
AVEILEALR
AVELLEALR
AVFPSIVGRPR
AVFPSIVGRPR
AVFPSIVGRPR
AVGDNLTADEK
AVGELLQNQYR
AVGESVEQPLK
AVGFPDFTVLNSDKK
AVHGGYAIPAFNFNNMEQLQAIIK
AVHGGYAIPAFNFNNMEQLQAIIK
AVIDVTPLIK
AVIETNNER
AVIGLDVTDQR
AVISSVIDNIGK
AVISVPAYFDDIQR
AVISVPAYFDDIQR
AVISVPAYFDDLQR
AVISVPAYFDDLQR
AVITTTEGR
AVIVNQSVPGTAEAFK
AVLDGDEWVLNGSK
AVLDGDEWVLNGSK
AVLESAGITDVLAK
AVLESVGITDVLAK
AVLGIEFGSTR
AVLGLEFGSTR
AVLTDIQDGVFAGK
AVLTDIQDGVFAGR
AVLYDGSYHPVDSSEIAFK
AVNAGGVGVSALEMSQNSER
AVNAGGVSVSELEMAQNAER
AVNEASQAQQAQGR
AVNPINLYGGTK
AVQLFGGYGYTR
AVQLHGGYGYIR
AVQLHGGYGYIR
AVQLHGGYGYTR
AVTNAVNAGLAYFR
AVVDAEMASGK
AVVDALDGMILK
AVVEAAGIK
AVVGANWGDEGK
AVVQLFEPSAGINLR
AVVVGGGNVAMDAAR
AVYEVTLNK
AVYLDYLR
AVYNQLDGMLPAYALR
AVYNQLDGMLPAYALR
AVYQSLIDK
AWADLPLAEK
AWAEANNVPFTYYKPDSDSDEAR
AWEGGGEYNVVR
AWEHIQEIEK
AWEHLQEIEK
AWGSFDDFVLTPQK
AWNDQADTNK
AYAIVVLR
AYANHNYLVK
AYANHTYLVK
AYANHTYLVK
AYANHTYLVK
AYDELPAVVEK
AYDELPAVVEK
AYDELPAVVSK
AYDHELIDASAK
AYDHQLIDQAAEK
AYDHQLVDASAK
AYDQAEVDGLNAK
AYEPVSGSK
AYGSAYVAMNSK
AYIAQGEVLPVATR
AYITGNEIAEK
AYLEGSWYLTK
AYLVNTGWNGTGK
AYLVNTGWNGTGKR
AYLVQEGLDAK
AYPDAFKENVK
AYPDAFKENVK
AYQEAQIYGEAIK
AYSSVQEAIDSLGDYDK
AYTLAEAAEK
AYVAEGEVLPVATK
AYVAEGEVLPVATR
AYVAQGEVLPVATK
AYVAQGEVLPVATR
AYVFESLRPTPELSYAVR
AYVGNMSAEALGLK
AYYEGLIK
AYYEVVENGK
AYYPISEIGAGK
CDFNVPIK
CDFNVPLK
CQLVGDDLFVTNVK
CQYEALVETNRR
CVLQIDNAK
DAAASSLSSFEINLR
DAAGADLTAINFQAK
DAAQIIAR
DAAQIISR
DAASAAIYGAR
DAASAALYGAR
DAASTAIYGAR
DAASTALYGAR
DAATHSYLK
DADGNWYGIYK
DAEAGQTVEFEK
DAEGKPAANTEIGVR
DAEGKPAANTEIGVR
DAFAWNPGFR
DAGIPTVLINR
DAGLDGVLSEGATK
DAGLDGVLSEGATK
DAGLDVYDQVK
DAGLDVYDQVKK
DAGLDVYEQVK
DAGLDVYEQVKK
DAGLTNADIGQVLLVGGSTR
DAGLTNADLGQVLLVGGSTR
DAGMTVTAR
DAGQAVYNAVVLEEVAK
DAGQSDWAGLIR
DAGTIAGLNVLR
DAGVEYVIIGHSER
DAGVSVTGVNDYDKDTQK
DAHQSLIATR
DAHQSLLATR
DAINYVSDAR
DAINYVSEVR
DAINYVSGIR
DAINYVSSIR
DAINYVSSVR
DAISEVIFDR
DAIVIQPTIDLSSEQK
DAIVIQPTLDLSSEQK
DALALPTR
DALENIDGDYVTGR
DALEVLDELK
DALGIVVDEVK
DALLENVTVAADGK
DAMTGLPIGGAK
DAQAAGTQVILFDR
DAQAAGVSVILFDR
DAQGNVVYLDK
DAQLVAENIALQLENR
DAQLVAENIALQLENR
DAQLVAENIAQQLENR
DAQLVAENIAQQLENR
DAQSVVIVDYR
DAQSVVIVDYR
DAQSVVLVDYR
DAQSVVLVDYR
DAQTVENAELAGYNK
DASATAIYGSR
DASATALYGSR
DASATAVYGVK
DASEELFK
DASEELFKR
DASGTSIVFGSEETPAIIK
DASHIGGDFIGYFK
DASHIGGDFIGYFK
DASSTAIYGSR
DASTIVAINK
DATAAAWAGLVK
DATLDQLGR
DATNVGDEGGFAPNILENK
DATNVGDEGGFAPNILENK
DAVDQASVIVR
DAYANAVQIR
DDASGMAIADSLR
DDDKPETVQK
DDEAADIAQK
DDGSWEVIEGYR
DDTFTLEVR
DELGGLANAFR
DETFAQTQPR
DFIVKPFKPER
DFIVKPFQADR
DFIVKPFQAER
DFIVKPFQAER
DFNAVSNEDAR
DFSVNVISK
DGALNLDGLSDVYK
DGAYLDEQFK
DGDVILLENTR
DGDWTGLLK
DGELLVPFR
DGFQTLVAAAGDVK
DGGTAQPINGGK
DGHDFTVGIPADTPIAQAER
DGIAWLHK
DGIGGATGSSK
DGIHIIDLHK
DGLTNNDPATQTR
DGLTNSDPANETR
DGLTNTDPANETR
DGLVLDEPANFR
DGQAIGIGAGQQSR
DGQNYFAELADNAK
DGQQSLFATR
DGSGVITDDKR
DGSIAGIADGVFHK
DGSWNIHISPDAGVATLR
DGTEIHWIINPNQDGVYQQK
DGTEIHWILNPNQDGVYQQK
DGTEVTVSGK
DGVASAEETAAGIIAEAEKK
DGVILGTGYQLLSEGR
DGVIQSTSYQLLSEGR
DGVITIEESK
DGVITVEESK
DGVVQQIGAPLYLYNNPINK
DGVVQQIGAPLYLYNNPINK
DGYNGDLTSR
DIADEDLWGIITK
DIAHPINSDTR
DIAHPINSETR
DIAHPINSNTR
DIDDYFGLETLK
DIDEYFGLETLK
DIDKPFLMPVEDVFSITGR
DIEEYFGLDTLK
DIEEYFGLETLK
DIFQEIYDK
DIGAHIINK
DIIGITDLR
DIKPTYQGFGDSADALQDGK
DILEPVGR
DILEYGGAK
DILGITDLR
DILIEAGLLDR
DILIEAGLLDR
DILIEAGLLDR
DILIEAGLLDR
DILIEAGLLDR
DINVLGAVANVMK
DIVNEVDNDTK
DKAQAHINAGAR
DKAQAHINAGAR
DKLDPNPQYMEATIR
DKPFLMPVEDVFSITGR
DKPLVWFNR
DKPLVWYNR
DKVDGTPSTLK
DLASICDVFVNDAFGTAHR
DLASICDVFVNDAFGTAHR
DLASLCDVFVNDAFGTAHR
DLASLCDVFVNDAFGTAHR
DLATALGVTDITWDQATR
DLDAEVVQGLR
DLDTAIADFK
DLEFGTGGLR
DLGLFSNEEPIVVK
DLGPTVSAR
DLIDGSITAVSEGR
DLIGITDLR
DLLDANGNIK
DLLGITDLR
DLNLDGIIAEVK
DLNMDCIVAEIK
DLPTVTVEQR
DLQVGQTGK
DLSDQVFAVEAGK
DLSTDVTAVLIGSGVK
DLSTFAFAYNK
DLSVGAQDWR
DLSVGATDWR
DLTAITGQK
DLTDKDEIQYEEAVAVLNR
DLVDGAPSK
DLVDGAPSTLK
DLVDGAPSTVK
DLVDGAPSVVK
DLVGENANIIFGAK
DLVNDTGALDNNK
DLWAQVLDLQK
DLWAQVLDLQK
DLYANTVLSGGTTMYPGIADR
DLYANTVLSGGTTMYPGIADR
DLYANTVLSGGTTMYPGIADR
DLYANTVLSGGTTMYPGIADR
DLYANTVLSGGTTMYPGIADR
DLYDLLGSATIR
DMAGLLVPQEADTLVR
DMHAASIGIGDISVADQASAAK
DMLSIYNLGAGR
DMQDMEFTVENK
DMQDMEFTVENK
DMQDMEFTVENKK
DNAQISDEYK
DNEYYISALGSK
DNGFNVIVGQR
DNIQGITKPAIR
DNIQGITKPAIR
DNKVPTFGYDANSDAVAAIADGYGGTISQHADVQAYLTLR
DNTISWSNDQGQLIMTGGSR
DNTISWSNDQGQLIMTGGSR
DNVILVTDHVYK
DQTTLDFFTER
DRFVDDYTK
DRVDDALSATR
DRVEDALNATR
DSAFSTGDTYIISYK
DSAPALPAAAAAVK
DSFTVELTEPGSAK
DSGFADTTPK
DSLATDTDDTTHNVSYVR
DSLENTLTESEAR
DSLLQDGEFTMDLR
DSPSVWAAVPGK
DSQEEEKTEALTSAK
DSSSSSPETADVVTK
DSSYSVAAYNTAAK
DSTFDQVNAAGGNFK
DSYVGDEAQSK
DSYVGDEAQSK
DSYVGDEAQSKR
DSYVGDEAQSKR
DTDIAEEMMAYTK
DTDIATEMVK
DTDIATEMVK
DTDKPFLMPVEDVFTITGR
DTDKPFLMPVEDVFTITGR
DTDKPFLMPVEDVFTITGR
DTDKPFLMPVEDVFTITGR
DTDKPFLMPVEDVFTITGR
DTDKPFLMPVEDVFTITGR
DTDKPFLMPVEDVFTITGR
DTDKPFLMPVEDVFTITGR
DTDKPFLMPVEDVFTITGR
DTDKPFLMPVEDVFTITGR
DTDMASEMVEYSK
DTDMASEMVEYSK
DTDMASEMVEYSK
DTDMASEMVEYSK
DTDMASEMVEYSK
DTDMASEMVK
DTDMATEMVK
DTDMATEMVK
DTDMATEMVK
DTDMATEMVK
DTDMATEMVR
DTDMATEMVR
DTDMATEMVR
DTDMATEMVR
DTDVAEEMMAYTK
DTDVAEEMMSYVK
DTEATITVNAAR
DTGDMVSNNNVINK
DTGDMVSNNNVINK
DTHGAVASLSSVSK
DTHGAVASLSSVSK
DTLGILEAIVEK
DTLGILEAIVEK
DTLLDAQKHPENYPQLTIR
DTPAADLGAAVIK
DTPAADLGAAVIK
DTPATDLGAVVVK
DTPATELGAVVVK
DTPPSSVFAVYK
DTPPSSVFAVYK
DTWFTPEEWEK
DTYADAAQWEEK
DTYADPAQWEEK
DVADEVVNSTDNTK
DVDCAYLR
DVDEAYMNK
DVDEAYMNK
DVDEAYMNK
DVDEAYMNKVELESR
DVDEAYMNKVELESR
DVDEAYMNKVELESR
DVDEAYMNKVELESR
DVDKPFLMPVEDVFSITGR
DVDKPFLMPVEDVFSITGR
DVDKPFLMPVEDVFSITGR
DVDKPFLMPVEDVFSITGR
DVDVAEEMMAYTK
DVDVTMIAPK
DVDVTMIAPK
DVLADPIYNNK
DVLADPLYNNK
DVPAGDIGVGGR
DVPFILLMNDGK
DVPFILLMNDGK
DVTDVFGRPAR
DVTGAPTGTDVNLTYDPATR
DVYFGIRPEDIVYSDK
DWDAFLATAR
DWDGTSIENVNQLTK
DWDTFNATAATLK
DYATALQTLSK
DYATTFDFLK
DYETAISDIPK
DYFKEDDALLNKK
DYIALSSHEAYAR
DYIHVVDLAK
DYIHVVDLAK
DYIHVVDLAVGHVK
DYNGLEIMDR
DYNLDIASTLDDIGESR
DYSSYYAQIK
DYSVTANSK
EAAEEMLDYK
EAAEFEAQDK
EAAEILDITQYLDR
EAAEILDITQYLDR
EAAEYEAQDK
EAAEYEAQDKK
EAAEYEAQDRK
EAALTETLTK
EAALYASK
EAAQEWIAGK
EADKEFEINLK
EADNLVVLDADLAEATK
EAEAQGFVNLK
EAECVEADSGR
EAEGEAEAILK
EAEQFAAEDAK
EAEQYAAEDAR
EAFYYFIR
EAGADYVGLDEYIEK
EAGADYVGLDEYLEK
EAGEIAGLK
EAGELAGLK
EAGFDSFPTTWADVEK
EAGGVLDMDTK
EAGGVLDMDTK
EAGIAYTINQIDEYR
EAGIEYTINQIDEYR
EAGLTEQFIK
EAGSIGGEMVK
EAGSIGGEMVR
EAGSVGGQMVK
EAGVNYFVEK
EAGYTAIVSHR
EAIEAAGGK
EAITNEFNQLK
EALGDLGWAGVEFGK
EALGKDEAEELKK
EALGTWAGSTDPGK
EAMAMGADK
EAMAMGADK
EAPGFVVNR
EAQAIYAK
EAQETLEFK
EATGNITQASK
EATLYTAFK
EATSDLTGER
EAVENDVHVVGVSSLAAGHK
EAVGKDEAEELKK
EAVQAFVESTQK
EAVSKDEAEELKK
EAYDLVAPILTK
EAYPGDVFYLHSR
EAYPGDVFYLHSR
EAYQFVDFLK
EDALKEAQETLEFK
EDALKEAQETLEFK
EDFGYFIDKYDK
EDFGYFIDKYDK
EDGGGWWYNR
EDMAEVIEDAFR
EDMAEVIEDAFR
EDMAEVIEDAFR
EDTTQYFVNYDPIDEYR
EDVTNIILNLK
EEAALYAFNTLQADLVEYGQR
EEAEHAAK
EEALDLFYK
EEGGAEKDVVLR
EEGLNVIHLPK
EEGLNVIHLPK
EEGLNVITLPK
EEINAAMK
EELDAFAASSQQK
EELDEFAANSQQK
EELDEFALK
EELDEFGVSSQQK
EELDEFGYNSQK
EELDQFALK
EELIGVNAGIVK
EFGAFIEFAPGK
EFGAFLEFAPGK
EFGGSDTFATSQILAAAVK
EFGGSDTFATSQILAAAVK
EFGGSDTYATSQIIAAAVNR
EFGGSDTYATSQILAAAIDK
EFGGSDTYATSQILAAAVNR
EFGISIPDDQAEK
EFGITIPDEDAEK
EFGLTIPDEDAEK
EFGVSIPDDQAEK
EFIFTFPNAVK
EFKVEANVGAPQVAYK
EFLLDMSPAGR
EFLLDMSPAGR
EFLMYVGTDDGFLER
EFLMYVGTDDGFLER
EFLMYVGTDDGFLER
EFLMYVGTDDGFLER
EFNVIYAENDDMAK
EFNVIYAENDDMAK
EFQVGAYSNQTIR
EFTEAVEAK
EFTGPSWQVQVANVTR
EFTPQQVEDLYEIR
EFVNTYLTLTDNK
EFVNTYLTLTDNKK
EFVNTYLTLTDNKK
EGAGIAVSLIDLGNR
EGANIVITGR
EGANIVITGR
EGANLVITGR
EGANLVITGR
EGANLVLTGR
EGANLVLTGR
EGASKEEADDIK
EGASKEEADDLK
EGATKEEAEEIKEK
EGDLNVYTGDGKENLKDR
EGDLNVYTGDGKENLKDR
EGDLNVYTGDGKENLKDR
EGDNYAEDFYK
EGDSITVQK
EGDVVLLQNTR
EGDWISLDGSTGNIYGER
EGDYVAGANIAGFLK
EGEIFGLYGLVGAGR
EGETAVNWLK
EGETTATQITK
EGFEQIAALFLK
EGFPELAAK
EGGHTVGSGVVTK
EGGNYTVKDPEK
EGGVDYTK
EGHYAVGQFNINNLEWTK
EGKPSENAILTSR
EGLAKDEAESLKK
EGLHFAIDEVTNK
EGLHFALDEVTNK
EGLMTTVHSTTATQK
EGLMTTVHSTTATQK
EGLMTTVHSTTATQK
EGLTVTSAMK
EGMSKDEAENLKK
EGNENSEGIK
EGNFAAILALK
EGNTVSFVEK
EGQTAVEWLK
EGQTYADANAFIQAYK
EGSGIHFR
EGSHAIYK
EGSQGQSAYSATK
EGTENANYTVSAWVK
EGTVDNNDWENR
EGVAILWK
EGVASNTLTTSGSNAGLRPGAVK
EGVDVSITGNSTNPTR
EGVITVDEAK
EGVITVEEAK
EGVPTTSILTITSNVTYGK
EGVPTTSILTITSNVTYGK
EGVSKDDAEALKK
EGYDKLPDEALAALEK
EGYEQIAAIFLK
EGYEQIAALFLK
EGYMSILNTDQK
EGYMSLLNTDQK
EGYNGDLTSK
EGYNGDLTSR
EGYPEIAEAFK
EGYPEIGLYWEK
EGYPEIGLYWEK
EHIDKPSDVLK
EHQEEVEVLR
EIAGLSLGDAK
EIASIVDGPISGEVK
EIDFLGNAVENPVRPFVAILGGAK
EIDFLGNAVENPVRPFVAILGGAK
EIDFLGNAVENPVRPFVAILGGAK
EIDFQLWR
EIDTNTQHK
EIELEDPFENMGAQLVK
EIELEDPFENMGAQLVK
EIELEDPFENMGAQLVK
EIGFMFGQYK
EIGKEPVEVAEAPGFVVNK
EIGKEPVEVNEAPGFVVNK
EIGLVNTR
EIGYLFGQYK
EIGYLFGQYR
EIGYLYGQYK
EIGYLYGQYR
EIGYMFGQYK
EIGYMFGQYK
EIGYMYGQYR
EIIANESQER
EIIFAPTVYK
EIIIAPTIYK
EILAFELTK
EILPDPLYNSVLVTK
EILSDVAVILK
EINANINR
EINDEIQGQINEYIVK
EINEIANEPVGER
EINFLGNAVENPVRPFVAILGGAK
EIPVFAVPLAK
EISAFIVEK
EITALAPSTMK
EITDIVDGPISGEVK
EITGLGLAEAK
EITGLGLGEAK
EITGQGLAEAK
EIVAAPVSVFFNIGK
EIVAAPVSVFFNIGK
EIVATSQSVFFNIGSSR
EIVSGQQGDQVR
EKAQAHIDAGAK
EKAQAHLDAGAK
EKDNFEEVTVK
EKIEALGGK
EKMELFGSVGK
EKPQQAEVIAVGPGGVVDGK
EKYETPLEEVPAK
ELAAFSQFGSELDADTK
ELADGILPQLR
ELADVLGGVVGASR
ELAILNLAPGETLYSGQTR
ELAILNLAPGETLYSGQTR
ELASQEMK
ELAVQSSNGIYTDEDR
ELDFIGGALANPK
ELEGFFILNTEK
ELEKDDPKPR
ELEVNGVGYR
ELFLQIVYGR
ELFLQIVYGR
ELFLQIVYGR
ELFLQIVYGR
ELGAEGIGLCR
ELGGNEESQK
ELGGTSIAAGFLGGNAGR
ELGIVESFAK
ELGLNSETAAIFNITSR
ELGLNSETAAIFNITSR
ELGLPPITDEEVEAATYAR
ELGLVNTR
ELGVFGDDYDTPDGTGVR
ELGVPLVTR
ELIFTCDNINAEEAYR
ELILANNIGTDAK
ELIVAAFTDK
ELLAFELTK
ELMDAVDSYIPTPDR
ELMDAVDSYIPTPDRK
ELPGVAAANDK
ELQSQISDTSVVLSMDNSR
ELQSQISDTSVVLSMDNSR
ELQSQISDTSVVLSMDNSR
ELQSQISDTSVVLSMDNSR
ELQVGQTGK
ELSNEEAIAELAK
ELSSATTTNINLPFITATAEGPK
ELSVLELNDLVK
ELSVLELNELVK
ELTETQGEEAAK
ELTGGIYFGER
ELTGGIYFGK
ELTGGLYFGER
ELTGGLYFGK
ELTVIELNDLVK
ELTVIELNDLVK
ELTVLELNDLVK
ELTVLELNDLVK
ELVDGAPNTIK
ELVDGAPNTLK
ELVDGAPSTVK
ELVDGAPSVVK
ELVDLTGGK
ELVDLTGGK
ELVDNAPSK
ELVDNAPSPVK
ELVDNAPSVVK
EMAASGNEQMK
EMAGNTNYNLYLDK
EMASYSTALSSITGGR
EMGITLDWIR
EMGITLDWIR
EMGVTMDWIR
EMIAMILAGGQGSR
EMIAMILAGGQGSR
EMIAMILAGGQGSR
EMIAMLLAGGQGSR
EMIAMLLAGGQGSR
EMIAMLLAGGQGSR
EMICSDTVEER
EMILASDVEGR
EMLEGILK
EMSSYSTALSSITGGR
EMSSYSTALSSLTGGR
EMVAEIIFR
EMVAEIIFR
EMVAEILFR
EMVAEILFR
EMVDGAPSVVK
EMVDNVPSVVK
ENAELESR
ENATVTIAHSK
ENDSVIFFNFRPDR
ENEGYAGR
ENETLDSALRR
ENFDLRPAGIIK
ENGTPAAGVGDEGGYAPNLK
ENIIIALQAK
ENIQDAESSIR
ENIQDAESTIR
ENLEALEK
ENLELLEK
ENLIIALQAK
ENLLGQEGK
ENLVGELGK
ENNIPVIAYDR
ENPINFGIASIPANEGK
ENPLLVSVR
ENTDKNELSITTITNK
ENTDKNELSITTITNK
ENTGTFTGK
ENTIIVDGAGNSDEIK
ENTIIVDGEGDKAAIDAR
ENTVIVDGAGDSQAIKDR
ENTVIVDGEGK
ENTVIVDGMGEK
ENTVIVDGMGEK
ENVDVSITGNSTNPTR
ENVTIGSANSNVEFSLDGK
ENYFSLLDHLGSGR
ENYFSLLDHLGSGR
EPSLGPVFGVK
EQAESQQAAIQR
EQAGGDATENFEDVGHSTDAR
EQAIDEAQR
EQALAVIEK
EQALDEAQR
EQDEFAAASQQK
EQFQLSSFQR
EQGITIDWIR
EQGKEDKYEEVLAEVPR
EQGKEDKYEEVLAEVPR
EQGLDAIHDTVHEMAR
EQHITITAGSNMSDDDIER
EQHITITAGSNMSDDEIDR
EQHITITAGSNMSDDEIDR
EQHITITAGSNMSDDEIDR
EQHITITAGSNMSDEDIDR
EQHITITAGSNMSDEDIDR
EQIIFPEIEYDKIDK
EQIIFPEIEYDKVDK
EQIIFPEIEYDKVDK
EQLASTVISLNPDK
EQLATMLWR
EQLIFPEIEYDKIDK
EQLIFPEIEYDKVDK
EQLIFPEIEYDKVDK
EQLIFPEIVYDQVEK
EQLLFPEIEYDKIDK
EQNGAAMSLGR
EQNGAAMSLGR
EQNLDAIHDTVHEMAR
EQVIINTWYGGEMK
EQVIINTWYGGEMK
EQVIINTWYGGEMK
EQVILNTWYGGEMK
EQVILNTWYGGEMK
EQVILNTWYGGEMK
EQVVDFAPQPVITK
ESGCNVIIGLYEGSK
ESLEAAGLSSDK
ESTLHLVLR
ESYGNALAELGK
ETAENAATAR
ETAVGYLMQK
ETDQEMDAK
ETFTKPVDQEYK
ETFTKPVDQEYK
ETHDATITYK
ETIVGFQTDKPFK
ETIVGFQTDKPFK
ETIVGFQTDKPFKR
ETIVNGVQLR
ETMQFLNDR
ETMQFLNDR
ETSSDGTVTYLK
ETSVEDITK
ETTIVWDK
ETTLVWDK
ETVSAYAAAK
EVALQYLR
EVASPASGYDLLEDYR
EVDALKTEINR
EVDQLLSEINR
EVEALKTEINR
EVEQLNLTR
EVETLAGGDASGR
EVFGITFEQGR
EVFGTDEPSEIQNYVK
EVFSAGSSTNLTGAK
EVGVIDILVNNAGIIK
EVGWQEYEQAGK
EVIQSLFFSEK
EVITNLFFSEK
EVLAPATGAPVSPVGGHIYYTVK
EVLPDPLYNSVLVTK
EVNAPLILQVSK
EVNELAQILK
EVNNLNSVR
EVPYGNNPDR
EVTTQDETTGR
EVVADSVWVDVK
EVVAELLFR
EVYDASGSK
EVYGADGVDWAPLALEK
EWLDAGYLNK
EYFAVNISTLQK
EYFAVNLSTLQK
EYFDAIINWQK
EYFKEDDAFLNKK
EYFQVMLPR
EYGHIVSR
EYIPAVGEGIEEAAK
EYIPAVGEGIEEASK
EYQELMNVK
EYQELMNVK
EYQELMNVK
EYQEVMNSK
EYQEVMNSK
EYSIHPIVDR
EYTLADGSK
EYTTALSWK
EYVFLNYLR
EYVGYQNLPAIDEK
EYWQGPTFSEK
FAELLGDVVTPSTK
FAELLGDVVTTSTK
FAELLGDVVWDTK
FAELLGEVITDSTK
FAELLGEVITDSTKK
FAELLGEVLTDSTK
FAELLGEVLTDSTKK
FAELLGEVVTDSTK
FAELLGEVVTDSTK
FAELLGEVVTDSTK
FAELLGEVVTDSTK
FAELLGEVVTDSTK
FAELLGEVVTDSTKK
FAELLGEVVTDSTKK
FAELLGEVVTDSTKK
FAELLGEVVTDSTKK
FAELLGEVVTDSTKK
FAELLGEVVTDSTKK
FAELLGEVVTDSTKK
FAENAYFIK
FAFTTLAANDGVSVVIPVR
FAFTTLAANDGVSVVIPVR
FAFTTLAANDGVSVVIPVR
FAFTTLAANDGVSVVIPVR
FAFTTLAANDGVSVVIPVR
FAFTTLAANDGVSVVIPVR
FAFTTLAANDGVSVVIPVR
FAFTTLAANDGVSVVIPVR
FAFTTLAANDGVSVVIPVR
FAFTTLAANDGVSVVIPVR
FAFTTLAANDGVSVVIPVR
FAGNSITAIEIGNPVDINTK
FAGSTFFPGR
FAQAAEWAEK
FAQNEEYYTSLSFRPSESILK
FAQQPAINYK
FAQQPALNYK
FATSDINDLYR
FATSDLNDLYR
FAVLPQAADATK
FAVNGFTLSLAR
FDAVSLGEVMLR
FDDAFMTTYR
FDDEIVPVPVK
FDDNAAVIIK
FDDNAAVLIK
FDDNAAVLIKDDR
FDDNAAVLIR
FDDNFMTLYR
FDENAAVIIK
FDENAAVIIKDDK
FDENAAVIIKEDK
FDENAAVIIR
FDENAAVLIK
FDENAAVLIKDDK
FDENAAVLIKEDK
FDENAAVLIR
FDETVEIHVK
FDETVELHVK
FDGFYVAR
FDILDEVVK
FDILEEIVK
FDILEEVEK
FDITGAMPSIDVK
FDITGAMPSIDVK
FDITGAMPSIDVK
FDLATILGR
FDLTPPTLFAGEK
FDNDSTVSVDTLIETGIVK
FDPSVNLSIIK
FDTQGIYTLIK
FDYDFDLVSGR
FDYFTGELK
FEAESTAPGEIESR
FEAVNAYSK
FEDENFILK
FEGNNTSGSHK
FEGSVDYDLDK
FEKGEGIEK
FEKGEGLEK
FESAVVGGAIPK
FESLRPTPELSFAVR
FETGEGIEK
FETGEGIEK
FETGEGIEKK
FETGEGLEK
FETGEGLEK
FETGEGLEKK
FFAAEDTAIR
FFASEDLVPR
FFDEFDINNK
FFENNLNVSETAR
FFIDTANVEDIKK
FFIDTANVEDIR
FFIDTANVEDIRK
FFINPTGR
FFNVALPR
FFPAEQSGGLAK
FFPANVYGGLK
FFPANVYGGLK
FFPANVYGGLK
FFPANVYGGLK
FFVDTAIVEEIKK
FGANAGLYVGK
FGANENDTGNVR
FGAPLITNDGVTIAK
FGCEFVAGQK
FGDIENPLLVSVR
FGDKENPLLVSVR
FGDKENPLLVSVR
FGDLENPLLVSVR
FGDLKNPLLVSVR
FGDLNNPLLVSVR
FGDQENPLLVSVR
FGDVENPLLVSVR
FGDVNNPLLVSVR
FGEGLNVVK
FGISIPDDQAEK
FGITDGLMTTVHSTTATQK
FGITDGLMTTVHSTTATQK
FGIVEGLMTTVHSVTPTQK
FGLYEPSGGSAPDIAGK
FGNIGDVVVASVR
FGQPEVGLGITPGFGGTQR
FGQPEVGLGITPGFSGTQR
FGQVDDTNTQK
FGSASVLLK
FGSASVLLK
FGSGEVTMTTR
FGSGEVTMTTR
FGSLFDATQTMVNK
FGSLFDATQTMVSK
FGSLFDATQTMVSK
FGSLFDATQTMVSK
FGSLFDATQTMVSK
FGSNDPQPVEYK
FGTEDAGTK
FGTSLAQGDAAVK
FGVALDHGAWNAAGPKPAIEVGK
FGVEFHPGEKPWGVK
FGVVQPNIQK
FGVWEAFK
FIEEIGTYDPR
FIELATADGK
FIEVESYVQTVSDAPK
FIINQANIR
FINQTGAPADKPLK
FIPVYVTENMVGHK
FIQAYFQYDSK
FIQMYSDVVMEVGKK
FIQMYSDVVMEVGKK
FIQMYSDVVMEVGKK
FIQMYSDVVMEVGKK
FIQMYSDVVMEVGKK
FIQMYSDVVMEVGKK
FITLPGFSTK
FIVSPGFDEETVK
FIVSPGLNPK
FIYGVLEK
FIYGVLEKPFR
FIYGVLER
FIYVGAGTQAGK
FKDEIVPVEIK
FKDIFQEIYDK
FKPGTKPQLR
FLAFEQTFK
FLDAYYDAK
FLDPPLHEFVPTEEADIKK
FLDPPLHEFVPTEEEDIEK
FLDPPLHEFVPTEEEDIKK
FLEQQNQVLQTK
FLGFEQIFK
FLGFEQIFK
FLGFEQIFK
FLGFEQIFK
FLGFEQTFK
FLGFEQVFK
FLGSIQSPITNFAR
FLGSIQSPITNFAR
FLGVEDIAYNQPK
FLINQANIR
FLINQANLR
FLKEDPWDR
FLKEDPWER
FLNAYYDTK
FLNEDPWER
FLVGQDNTNTGHATADTK
FLVYSAAELK
FLYPLEMPLR
FNATSLEAR
FNDGTDEK
FNDPANPLLVSVR
FNDPSNPLLVSVR
FNEIYLLK
FNEIYLLK
FNELYLLK
FNELYLLK
FNETYLLK
FNFDVQFNNPFVAGTAK
FNLAGIAPAR
FNLANFMR
FNPAAEGAK
FNPALAAEGK
FNPDGTLDR
FNPDGTLDR
FNTAFDVYQVVK
FNVIYAENDDMAK
FNVIYAENDDMAK
FPGQLNADLR
FPVVGTNVTLEEVK
FQGEFLVDYFK
FQGIYNIPTIR
FQGIYNIPTIR
FQHPVAGTYK
FQLDGIAPAPR
FQNATNQLDNTAR
FQNATNQLDNTGR
FQNATNQLDNTSR
FQNATNQLENTGR
FQPNVYPGIIK
FQPTIYSYFDQER
FQQATGQLENTAR
FQSTANVNEDAR
FSALTFLR
FSGGAISIAK
FSGQVYVLK
FSIALPPAK
FSIALPPAK
FSIALPPAK
FSIALPPAK
FSIALPPAK
FSIETLGAK
FSLSQIVDAVSEK
FSPEVNLSVLK
FSSSSGYGGGSSR
FSTDLPEFK
FTAAQCTR
FTAGGAATHSDHGR
FTAGGAATHSDHGR
FTAQVYVLTK
FTAQVYVLTKDEGGR
FTASLEDGTSK
FTDWLNAEIR
FTFQEYFR
FTGNEAGK
FTQAGSEVSALLGR
FTQAGSEVSALLGR
FTSMNTVETVTK
FTTASVNFYTPGIVTGQNVK
FTTGSLPEINDAIR
FVALDVGAGDLLEK
FVASVYGLSGSGK
FVDDGTGTQK
FVGLSHNTVR
FVGQVYVLSK
FVGQVYVLTK
FVGSDIWSNSYAK
FVIGGPHGDAGLTGR
FVIGGPQGDAGLTGR
FVIGGPVGDSGLTGR
FVIPLSNVK
FVNDLLSPEVTTLR
FVPASGAASR
FVTTSEIAR
FVVEPLER
FVYGVLEK
FWGLGADGTVGANK
FWGLGGDGTVGANK
FWGLGGDGTVGANK
FWGLGSDGTVGANK
FYALPQAPQQFK
FYGLGADGTVGANK
FYGPLEFGTAGLR
FYMDLEFGTAGLR
FYQASTSELYGK
FYVEGITGGSVK
GAADTAEDSK
GAADTAEDSKVK
GAADTAEDSKVK
GAASGVLVDYK
GAATANLTAAGDDKK
GADDAAGLAISEK
GADDAAGLAISEK
GADDAAGLAISEK
GADDITHIATISANNDAEIGK
GADGNYGALTGTPK
GADTVTLPYEYK
GAEFSVAVMEVPWEEASR
GAEYVVESTGLFLTK
GAFDEAEAQR
GAGAGDAQGWLDQVR
GAGIALTDTFVK
GAGIALTDTFVK
GAHASATIK
GALALVSQQR
GALDFVNAHQYK
GALQIVSSQR
GALSLVSQQR
GALVLVSQQR
GANGVIIITTK
GANGVILITTK
GANGVLLITTK
GANTTQETFDFIYK
GAPGFSFGTK
GAQEAVNYIK
GASIGHVSPEAAVGGPIALVK
GASILELNDLVK
GASLASVMGATLATK
GASLASVMGATLATK
GASLASVMGATLATK
GATILELNDLVK
GAVAALDAANISHGVGK
GAVAALDAANISHGVGK
GAVDNTPEGR
GAVTNTVPVNQLAYDKETGK
GAVVGNSTEIK
GAVVGNSTELK
GAVVLPHGTGK
GAWSYEIVTPGADGYK
GAYHGPAPIPEEGEWVQAK
GAYHGPAPIPEEGK
GDANITDDVESIR
GDANYSALTAATK
GDDPNTAWEK
GDGIYEWTGEVLGTGFK
GDLGAIQNR
GDLGALQNR
GDLGATQNR
GDLGAVQNR
GDLPFGWTGTGGDLHYATELVK
GDNPATPGVQETDYLIGSTK
GDTSGTGVAFSR
GDTTYTNTPATATTPIR
GEAPTPVTVR
GEFIFELGGSK
GEGLGNQFLANIR
GEGLGNQFLSNIR
GENGNDLDQVTFEAK
GENIPEPGIPESFK
GENTPQDMVDK
GENTTDEVNDK
GEPKPELSLAPVAK
GEPKPELSLAPVAK
GESDPTPEEK
GETELTAEER
GEVIPVMSIR
GEVIPVMSLR
GEVLPVMSIR
GEVSATENTIVVNGK
GEVSIAASADNDK
GEVTDSLTSGR
GEVVGLTGLLGSGR
GEVYVGTSSIK
GEYNPLASNNTEAGK
GFAVVADEIR
GFAVVADEVR
GFAVVADQIGK
GFAVVADQIR
GFAVVAEEVR
GFDASTITAEDVEK
GFDATEITEDDVK
GFDPYEIVK
GFFPVEDLPTLR
GFFPVEDLPTLR
GFFPVEDLPTLR
GFFPVEDLPTLR
GFIDYDKLIETAK
GFIQELVDK
GFPIAMHTLDGGR
GFPIAMHTLDGGR
GFPIAMHTLDGGR
GFPSLNSYANFK
GFSGNPYEAGEDR
GFSVVADEIR
GFSVVAEEIR
GFTGTFLIEPK
GFTILAVAEGAISK
GGAANPSPPVGPALGSK
GGADFDPTGK
GGALGVGEDFTFK
GGALGVGEDFTFK
GGALGVGEDFTFKR
GGALGVGEDFTFKR
GGAVQPVPGLTDNLEGDNK
GGDGGEYGATTGRPR
GGENAVGYLMQK
GGGFTGQAGAIR
GGGVSGQAGALR
GGGVVFAPTPR
GGGVVFAPVPR
GGGYTGQAGAIR
GGGYTGQAGAVR
GGHHLNVNVLNR
GGIDVENLASVFQATR
GGIIVNEDGLTSR
GGLGALQNR
GGMTSHAAVVAR
GGMTSHAAVVAR
GGMTSHAAVVAR
GGMTSHAAVVAR
GGNVVIPSFAVGR
GGPGAVTGDILTASGGK
GGQAIGIGAGQQSR
GGQTSHAAVVAR
GGSPTPYDR
GGTAAVPGPFGSGK
GGVEPQSENVWR
GGVEPQSETVWR
GGVGVDNIDVK
GGWDPSNDVPQGVANAK
GHGAGGASILTFWDAR
GHGFQGVVK
GHSKPVSGTSDIAR
GHTAPGLYSTLANR
GIAVDTAAQQVR
GIEEVVFDR
GIEIIEALR
GIELSLLQR
GIENTSGPLGQGHAYAVGAAIAAK
GIFPASVDLTTDLHSMGQFIQDGSR
GIFPASVDLTTDLHSMGQFIQDGSR
GIHSFYNLSQQAR
[truncated: 4,357 more rows]

## Sheet: AL_5W_3
AAAAAGDITSPLPGTVLK
AAAAYLDIPLYR
AAADYLDLPLYK
AAADYLGLPLYK
AAAESLGLPLYSYIGGVNGK
AAAGNIIPSSTGAAK
AAAIIDDAK
AAAINIIPHSTGAAK
AAAINIIPHSTGAAK
AAAINIVPNSTGAAK
AAALKPGEIMLLQNTR
AAANALGTSLYNYIGGVNAK
AAANALGTSLYNYIGGVNAK
AAANYLDIPLYR
AAANYLDLPLYK
AAANYLDLPLYR
AAASAGTSIPNTYLK
AAASDANESVVFDAK
AAAVLNAQEYGNYTYANR
AAAVLNAQEYGNYTYANR
AAAVNIVPNSTGAAK
AAAYAPATSNTSAHIASK
AADAVQQGADK
AADDAAGLAISEK
AADDAAGLSISEK
AADDAAGLSISEK
AADDAAGLSISEK
AADDAAGLTISEK
AADDASGLAISEK
AADGSATHSDFSNGLVIVENTAAPFDSR
AADNAAGLSISEK
AADSDIYYVK
AADSDLYYVK
AAEAGNALSDKLTDEQTK
AAEEVDAAR
AAEGTGIIAGGPAR
AAEGTGLEGK
AAEIGGDMLTVVK
AAEIPEAIR
AAEIYAEGAK
AAELIAVPDER
AAELSGDFK
AAEMAAHAQELK
AAEMAAHAQELK
AAENVLFSHLVK
AAESLPINVGFLAK
AAEVAEAIRK
AAEVPEAIR
AAEVPEAIRK
AAEVTLVGTEK
AAEVVLIGTEK
AAEYVEFNDQLQK
AAFAQLVELAK
AAFEAGVR
AAFEEAEHAAK
AAFEEAEHAAK
AAFEEQTGAK
AAFEGIDQGTVR
AAFEGIDQSAVR
AAFENEFAIAK
AAFEPNCLLPSGGDFSGDSK
AAFFNLEK
AAFSFEVFPPK
AAFSFEVFPPK
AAFSFEVFPPK
AAFTVQGSWEYAK
AAFVDNWAAEK
AAGAAIGSSRPVAETLK
AAGAAVGSSRPVAETLK
AAGAAVIAVTHAAGSPLTK
AAGADQYLNLENHTWTTDGFIK
AAGAGLGGVLTPTGVGTIIADGK
AAGATVIAVTHAAGSPLTK
AAGDGLWTWTR
AAGFDPYEIVK
AAGFENLK
AAGIALTDTFVK
AAGIAVSTWDSDSK
AAGIPIIAYDR
AAGIPTVLINR
AAGIPVIAYDR
AAGLDANPAWQYAAAR
AAGLSDGVK
AAGSPEVETK
AAGVDITSSERPGTIGSIR
AAGVTEELNAAGVTVR
AAGVVDPAK
AAGYNTIVTYSDNK
AAGYNTIVTYSDNK
AAGYNTIVTYSDNKNDQQVNDIQNMLSK
AAIAEGIVPGGGVAYIR
AAIALANQSNK
AAIEAGISVYNR
AAIEAGISVYNR
AAIEEGVVAGGGTTYIR
AAIENFENAVR
AAILYDFLDASK
AAINQVSDIR
AAINQVSDIR
AAINQVSDVR
AAINSVSDVR
AAINTVSDVR
AAINTVSSQR
AAINTVSSTR
AAINYVSDVR
AAITADEIAK
AALAVQAR
AALEAGVDK
AALEEAEHAAK
AALEEAEHAAK
AALEEGIVSGGGLALVDASR
AALEFAVAASALK
AALEFGVAASALK
AALESGVNQLADTVR
AALESGVNQLANTVR
AALESGVNQLSDTVR
AALEYGVAASALK
AALGAVQNR
AALGTMSGSGYETK
AALPEANPVLLEPVGELK
AALPEASPVLLEPIGELK
AALTADDIAK
AALTADEIAK
AALTAEEIAK
AAMEHGLK
AAMLTIMNPDDK
AAMNNQHFR
AAMPEANPVLLEPIGELK
AANAGGVATSALEMSQNSER
AANAGGVATSALEMSQNSER
AANAGGVATSALEMTQNSER
AANAGGVATSGLEMSQNSER
AANATDNTDDIK
AANGTMSESDR
AANGTNSVSDR
AANLDAIHDTVHEMAR
AANLDAIHDTVHEMAR
AANLDAIHDTVHEMAR
AANLDAIHDTVHEMAR
AANLDAIHDTVHEMAR
AANPTQGPLENSSGK
AANVDTDGISAK
AANVTLIGTEK
AANYDSFSYK
AAPHGTGHIK
AAPVLLEPIMK
AAQAELETIGK
AAQGILTVR
AASGNIIPSSTGAAK
AASGNIIPSSTGAAK
AASGNIIPSSTGAAK
AASQFEQIR
AASQFEQLR
AATDAGAAAAER
AATDELQQAFFAVSEK
AATETGGAAAAK
AATFIGELGR
AATGNIIPSSTGAAK
AATNLHVTK
AATNQMPSLNEIK
AATNQMPSLNEIK
AATNYVSDVR
AATSQFHQTGTTTGR
AATSQFHQTGTTTGR
AATYIGELGR
AAVEEGIIAGGGSAYIHAAK
AAVEEGIIAGGGSAYIHASK
AAVEEGIIAGGGSAYIHASK
AAVEEGIIAGGGSAYIHASKK
AAVENAVAGITDK
AAVENAVAGITDK
AAVENAVAGLTDK
AAVENAVAGLTDK
AAVESGASAASR
AAVPSGASTGENEALELR
AAVPSGASTGVHEACELR
AAVPSGASTGVNEALELR
AAVPVDMTEEEAK
AAVQQISDSR
AAWEEAEHAAK
AAWEEAEHAAK
AAWQNPGYTAVSDTDVK
AAYEEAEHAAK
AAYEEAEHAAK
AAYEEAEHASK
AAYEEAEHASK
ACFVLDAIR
ACGIDGIHLYALNK
ADAANSTHGLTLQIGDTADAFNQLK
ADAANSTHGLTLQIGDTADAFNQLK
ADADKWIADIEAAGGK
ADAIADFKK
ADAISEIIK
ADALLGGATYSTADTVRPALQIIK
ADANLQYVITDK
ADDLNTELEK
ADDTPAVKPVYEIAISDK
ADGFTFDVIGSAK
ADGIASAQTVAQQLER
ADGITVESVK
ADGSETVTVGPIR
ADGVTVTELTPEAAEEFR
ADGVYTLSVIR
ADGYSSINER
ADIALGNTGR
ADIDVIVAAVDK
ADIDYALVEALTK
ADIDYGFAEAATTYGR
ADIDYGFAEADTTYGK
ADIEYGFAEAATTFGR
ADIFAAGDKVDATAISK
ADIVNEISK
ADIVNEISR
ADIWWLR
ADKESWVATVGTGSAINFK
ADLAAYGITDVK
ADLAEQSAVR
ADLAEQYLGVK
ADLGAAQNR
ADLGAYQNR
ADLGNENLEALEK
ADLKDVDDANLGLK
ADMEGTGSVK
ADNSNKDNTIGNNQR
ADNVDQWAAAGR
ADPEWNVILLR
ADPIYNNTVVTK
ADPLSSSLVDIQENYIK
ADPLSSSLVDIQENYIK
ADPLSSSLVDIQENYIK
ADPLSSSLVDIQENYIKEYK
ADPPGSVSIHYGETGFFR
ADPQWNVILLR
ADQAITVYQR
ADQQAGAASLR
ADSGVNLAALK
ADTEALQQAFFAVSEK
ADTEALQQAFYAVSEK
ADTVSAGEDSITVDGK
ADVANYLQLFVNR
ADVILAIGTR
ADVQGSAEAVK
ADVQGSVEAVK
ADYTDYSSIDKAPEER
ADYTDYSSIDKAPEER
AEAAGIPVIFFNR
AEAAVIVYR
AEAAVLVYR
AEAAVVIAK
AEAAVVIAK
AEAAVVLAK
AEAAVVLAK
AEAEPLPAGSEIGWYDEAK
AEAESWYR
AEAGVSEEEVK
AEAQGFEVYTAAEAAK
AEAYGPITQGIAKPVNDLSR
AEDKYQDVLEEIPR
AEEIGLEPEAK
AEFAAIAAR
AEFAALAAR
AEFATAEAEWTLAK
AEFATAETEWNLAK
AEFNEETAAK
AEGAAIIYR
AEGEAAAPR
AEGEAFGKK
AEGSASQIYDTNNWNR
AEGSTTTVTITK
AEGVANWFK
AEGVDLSNDK
AEGVDVSITGNSTNPTR
AEIAALHNR
AEIAAVLFR
AEIQVDVGEAR
AELDKVYSGDIAAAVGFK
AELDLVEAK
AELFELLTK
AELLEANQALAAALAQPK
AEMALHDK
AEMALHDR
AEMPATMIR
AENLAQAQAIEALENRPVVK
AEQNDIIIDYR
AEQTYYLNASDNMAYK
AETAQQAWGDNYAATK
AEVAAIIYR
AEVAAIIYR
AEVAAIIYR
AEVAAILYR
AEVAAILYR
AEVAAILYR
AEVAALIYR
AEVAALIYR
AEVAALIYR
AEVATIFFR
AEVATIIYR
AEVATILYR
AEVFPDPDQEILR
AEVPSGASTGENEAVELR
AFADELEENLK
AFADLGILEDAK
AFAEQLVNLSVK
AFAEQLVNLTVK
AFAGESQAR
AFATNFNPEINIR
AFDLGTVPVVR
AFEEGALSLEDVVAYAK
AFEGLLNR
AFFNIPVR
AFIASDPDLVK
AFIEDVYVVGR
AFIITGEGR
AFILTGEGR
AFIPEYPVGTAEDIAK
AFIPEYPVGTAEEVAK
AFIPQETATQK
AFIPQVTATQK
AFTDVVADELKK
AFTDVVADELKK
AFTDVVGEELKK
AFTDVVGEELKK
AFTDVVTEELK
AFTSMDQLSSAIR
AFVDVVTDELK
AFVFPGQGAQFVGMGK
AFVIFPDGTSGEINVK
AFVPLAEMFGYSTDLR
AFVPLAEMFGYSTDLR
AFVPLAEMFGYSTDLR
AFVPLAEMFGYSTDLR
AGAAFVSPFLGR
AGAAGSDALGETGK
AGAANIVPNSTGAAK
AGAAYVSPFLGR
AGADGLLVVTPYYNK
AGAEGAQIIENPILSNFK
AGAGVNNIPIDK
AGAGVNNIPLDK
AGAGVNNIPLEK
AGAINIVPNSTGAAK
AGANEIVIPVER
AGAQNIVPNSTGAAK
AGASLEGMAK
AGATAANQGWLHVAPVTAVNAIEGGQQDK
AGATAANQGWLHVAPVTAVNAIEGGQQDKVNGLTGSGYVGVLR
AGATAANQGWLHVAPVTAVNAIEGGQQDKVNGLTGSGYVGVLR
AGATFVSPFLGR
AGATYVSPFIGR
AGATYVSPFLGR
AGAVNIVPNSTGAAK
AGDAVSVFK
AGDDAAGLAISEK
AGDDAAGLAISEK
AGDDAAGLAISEK
AGDDAAGLAISEK
AGDDAAGLAISER
AGDDAAGLTISEK
AGDDAAGLTISEK
AGDDAAGLTISEK
AGDDAAGLTISEK
AGDDASGLAVSEK
AGDEIGIHDDDYK
AGDEIGIHDDDYK
AGDITGGLPR
AGDIVPGNSHFDTTK
AGDNAAGLAISEK
AGDNAAGLAVSEK
AGDNIGALLR
AGDYPDVVHLATGR
AGEALLLENLR
AGEFSDPITWELESAR
AGENAMQMK
AGETVDIVGLSDEKK
AGETVEIVGLSEEK
AGETVEIVGLSEEKK
AGETVEIVGLTDEK
AGETVEIVGLTDEKR
AGETVEIVGLTDEKR
AGETVEIVGLTEEK
AGETVEIVGLTEEKK
AGEVVGLAGLMGAGR
AGFAGDDAPR
AGFLGIPVPK
AGFMGIPVPK
AGFNQYDELFSLK
AGFPDVAQNIYNMLR
AGGAFEIPADVK
AGGITAVYSGNSLTIGGVK
AGGNYGEIWGTTFTR
AGGNYTNYAR
AGHPGGSLSAADVFTYLYFK
AGHYAVGQFNINNLEWTK
AGHYAVGQFNINNLEWTK
AGHYAVGQFNINNLEWTK
AGHYAVGQFNINNLEWTK
AGIALNDHFVK
AGIALTDTFVK
AGIALTDTFVK
AGIELDESLSPAEK
AGIIDTTVPEDAK
AGILDPVK
AGINTVEELTNK
AGIQLTPTFVK
AGITATPLDVK
AGITGVEIAAR
AGIVQGDNSSGK
AGKPGQIFTTR
AGKPGQIFTTR
AGLALNDNFVK
AGLAVDFR
AGLDLVFNLGR
AGLEAALR
AGLENLSDWQK
AGLGADVAIANADMSR
AGLGALQNR
AGLGLVDGVLR
AGLIALAK
AGLLPAAIYSGEK
AGLNIDAFAPR
AGLQDAINR
AGLSLTDNFVK
AGLSLTDTFVK
AGLSLTENFVK
AGLVVASVQEITK
AGMGALQNR
AGMQDSENIIAVNK
AGNADWYFNALVGVK
AGNGVILITTK
AGNIEGGGVLGWTYK
AGNPDWYFNGLLGFK
AGPVLLEPIMK
AGPVLMEPIMK
AGQAITVYQR
AGQEIAHFQYDK
AGQEIAHFQYDK
AGQNNSVLSK
AGQPVDVPVFVK
AGQVVGQALPASPGAAAGK
AGRFDDEIVPVPVK
AGSIEQATGK
AGSQGAVSWNISHVNFDGK
AGTGIIAGGPVR
AGTPYIGYGSAAIR
AGTSASQIAGFTVELGEHLYNGK
AGTTIYLAAGTNAANTDEAK
AGTVTMDVAK
AGTVTMDVTK
AGTVTPDVAK
AGVAAIFGPGTR
AGVDPELVFQAIK
AGVEADLQAVK
AGVIMGDATPNVIFK
AGVKPENVDEVMFGCILTAAQGQNVAR
AGVKPEQVDEVLMGCVIQAAQGQNVAR
AGVLETTFK
AGVLETTFR
AGVNASDCQSWK
AGVPVAPVLNTK
AGVPVGPVISTK
AGVPVGPVLSTK
AGVTAEGIAK
AGVTAEGISK
AGVTAENISK
AGVTGTYYDTK
AGWDSVLQDAK
AGYFTHYAGEGTIR
AGYFTHYAGEGTLR
AGYFTHYAGEGTVR
AGYTAIVSHR
AGYTVDDIQSFADLKK
AHADELQAK
AHASQVADDTQR
AHASTAGVAAYLPAVSGFLIEK
AHASTAGVTK
AHASTVGVTK
AHASVAVVTK
AHASVEGVTK
AHDPNVTDATAIDK
AHDPNVTDATAIDK
AHGLDKDFK
AHSIAAQGGINAAK
AHSIAAQGGINAAK
AIAAGITEVVFDR
AIAAQQNTQFK
AIADLGIDFLAAGIGNIHGK
AIADLGIDFLAAGIGNIHGK
AIADLGVDFLAAGIGNIHGK
AIADPNWSATLPDETK
AIADYVAEGASIAALR
AIADYVAEGASIAALR
AIAEAIVEATDK
AIAEELVNLTVK
AIAEQLVGLTVK
AIAEQLVNLTVK
AIAIGTSHGAYK
AIANVLYADGTTGTISIDR
AIAQILLDEGYIK
AIDAGATAFK
AIDAGATAFTK
AIDAGATAYK
AIDDLTLEYTLEQK
AIDIGATAFK
AIDLGATAFK
AIDLIDEAASK
AIDSMIPIGR
AIDSMVPIGR
AIDTDKIEATFASDVPADTEITVTK
AIDVIADALQK
AIDVVADALQK
AIEAAGYVPGK
AIEELAAQGVEVTK
AIEFSTLQR
AIEGNEKEIEDR
AIELAGYVPGK
AIELSTLQR
AIETGIPK
AIETGLPK
AIETTTSDYDKEK
AIGAFQNTQFQLADMATK
AIGIIINNPEFADVR
AIGIIINNPEFEDVR
AIGIISDR
AIGILSDR
AIGLVIPELDGK
AIGLVIPELDGK
AIGLVIPELDGK
AIGLVIPELNGK
AIGLVIPELNGK
AIGTIDAALVK
AIGTLDQALMK
AIGTLDQALMK
AIIEAPFYANNVVK
AIIVNQAVPGTTEAFR
AIIVNQSVPGTAEAFTQIK
AIIVNQSVPGTAEAFTQIK
AILAFQKPDK
AILDEATDPWGIK
AILDEATDPWGIK
AILDGTVFR
AILEAGADAVK
AILLTAQENNSPVILGVSEGAGK
AILPLQEKDFYEIIK
AINGSLPQDGAFIR
AINNVSDVR
AIPDFPEPGIIFR
AIPGGSASALNLDSTK
AIQADINR
AIQTSDLGINPQNDGR
AISAPAALNNYK
AISLAIDR
AISQAEIDQFVLEAR
AISTFVAAVSEALAK
AITDAFTADTGISVK
AITDVNGVYTGVQDVDIFTTR
AITDVNGVYTGVQDVDIFTTR
AITDVNGVYTGVQDVDLITK
AITDVNGVYTGVQDVDLITK
AITPNEFVAGQAVDTSK
AIVDGAPATVK
AIVIQDENNK
AIVQLTEDSK
AIWFQPASWFK
AIYEVTLNK
AKDFAEVLYAK
AKEEFESAEGK
AKELGVTPMAEWVAGALAGVRPEVMGIGPVAATK
AKEVAPVAEK
AKFDELTHDLVEK
AKFDELTHDLVER
AKFEQLADK
AKIENETGNITADVLQTK
AKLEAEGAK
AKNEAAAADEAK
AKTDAELQPVYNLVK
AKVEEAGGKVELK
ALAAGITEVVFDR
ALADVLFYPGTTK
ALAEQLVNLTVK
ALAETDATTIIGGGDSAAAVNQLGFGDK
ALALAALSTDAVK
ALASAYAGR
ALASSYAGR
ALAVSTPYGDK
ALAYALAIGGAR
ALAYITEYTDR
ALDGTIDLDYSFAEQSVISTPIVIR
ALDIALAYALAIGGAR
ALDLALAYALAIGGAR
ALDNPLVIGTQGWISR
ALDTAGLGIK
ALDTAVEDGGAIK
ALDTGLAYAAGIGGAR
ALEDAGLTAK
ALEDPNSEWGDK
ALEDPSGEWGDK
ALEDPSSEWGDK
ALEEANADLEVK
ALEETTAAK
ALEFSTLQR
ALENVTPQVEVK
ALEQANGELEVK
ALEVEQTGALTK
ALFESYER
ALGASPGAACGK
ALGASPGAASGK
ALGFEDWLTNPDFNTADAR
ALGFEDWLTNPDFNTADAR
ALGFEDWLTNPDFNTADAR
ALGGASGGYTAAR
ALGTSNDPNQDIR
ALGYDQNNEFK
ALIEAELEQQKK
ALIEAGADAVK
ALIGLSQLK
ALIPVLPSEEEFPYAIR
ALIPVLPSEEEFPYAIR
ALKDQVAEK
ALLDEAGIIDNDGDGWR
ALLDEATDPWGIK
ALLDEATDPWGIK
ALLDGTVFR
ALLELMGAPFAK
ALLELVGAPFER
ALLEPIATLR
ALLEPIATLR
ALLEPLATLR
ALLEPLATLR
ALLEQVGAPFAR
ALLLASEDNR
ALLLLEQEGLIK
ALLLLQSAGLIK
ALLPVLPSEEEFPYAIR
ALLPVLPSEEEFPYAIR
ALLSAADVLEK
ALLTESLDIFK
ALLTESLDIFK
ALLTQVGAPFAR
ALMVYDLIR
ALMVYDLLR
ALNAAVEAAR
ALNAINPEVLADLK
ALNALIPFQK
ALNALNPEVLADLK
ALNDAALLK
ALNDLAGIK
ALNDLAPIK
ALNDLATIK
ALNDYAPIQSGIMSTIHAYTGDQMILDGPHR
ALNEVGDKIDASEK
ALNEVGDKIDASEK
ALNPEHPTMR
ALQAFVSQPAAK
ALQAVGLEVTLIK
ALQAVGLEVTMIK
ALQAVGLEVTMIK
ALQSEVDQLRDEINR
ALQSGIDQLADTVK
ALQTVGLEVK
ALSLAAQIIK
ALSLAIDR
ALSQSQIDALNAQLADEKAEIDR
ALTATNAATFDDVGTGYGWAK
ALTATNAATFNDVGTGYGWAK
ALTDAGMEVEELNLTR
ALTDAGMEVEQLNLTR
ALTLQIGDSSDSFNQLK
ALTLQIGDTADDFNQLK
ALTLQIGDTSDDFNQMK
ALTLQIGDTSDSFNQLK
ALTNLGLGEAK
ALTVLELNDLVK
ALTVLELSELVK
ALTVLELSELVK
ALTVLELSELVK
ALTVLELSELVK
ALVAAGPQK
ALVAGGLPAAEVTFR
ALVEGAPK
ALVFVDNHDNQR
ALVFVDNHDNQR
ALVTDLIK
ALVTDLLK
ALVTDLLR
ALWAEAADASAYYEAAK
ALYDNLYPSR
ALYQFEQTK
ALYWLNVGAQPTDTVR
ALYWVEVGALPTDTVR
ALYWVEVGAQPTDTVR
ALYWVGVGAEPTETVR
AMAATIIAR
AMALAALSTDAVK
AMALAALSTDAVK
AMETDNVSEIK
AMGIGDVDISK
AMGIMNSFVNDIFER
AMGIMNSFVNDIFER
AMGIMNSFVNDIFER
AMGIMNSFVNDIFER
AMGIMNSFVNDIFER
AMIELDGTPNK
AMLELDGTPNK
AMQAVVDAGTNK
AMSVLELNDLVK
AMTAEILFR
AMYLALENWAK
ANAFSASAK
ANAFSASAK
ANANAYYK
ANAYGALVSYDASK
ANDALIEIK
ANDMGVICGVTTNPSLIAK
ANDNWDINLGGAQK
ANEAIDHIDNAINK
ANEAIDHIDNAINK
ANEFETVQDAYDFIK
ANEILGFR
ANEVQAAIAK
ANFNGECTEVGMYLAMAR
ANGLSGDAFVLVK
ANINTVEDLISK
ANISHGVGK
ANLEEDGYNSVAK
ANLIAQLTSSVR
ANLTGAVATVDVAR
ANPDANVVIK
ANPDKTYTLTGWADNYTGTDAINVR
ANPEANVVIK
ANPSYWNADALNVHTLTAYYNDGTDVLR
ANPSYWNADALNVHTLTAYYNDGTDVLR
ANPVILEPIMK
ANPVLLEPIMK
ANQINILDDVNIVASAAAK
ANQVVEELVK
ANTFIFPDINAGNIGYK
ANTNWAVFEPNDEVLWVR
ANTSDTAYK
ANVDALENAQVELK
ANVDLLEAQLK
ANVEEFNPGFTPDNK
ANVLIFPDLDAGNIGYK
ANVLVFPDLDAGNIGYK
ANVLVNNVK
ANVPTLTSVK
APAGGYQEFLLNEAR
APAGGYQEFLMNEAR
APAGGYQEFLMNEAR
APAGVVYSLEK
APANEVVR
APASQAQLIETFALLAINHQSLIATK
APAVATAINR
APAWENFQDYLK
APDTVTTTVTTGNR
APEGTGIIAGGPAR
APEGYLNVLTK
APEGYTGDQTLK
APETGNYK
APFGSMER
APGEGVVTGYGTVDGR
APGESTGFMTFNVLK
APIAAGDITK
APIAIPAGVEIK
APIEIPAGVTVQVK
APIELPAGVTVQVK
APLAEMFGYVTALR
APNDEEYAK
APNTAAEGTIEVK
APQWTGGGVVFAPTPR
APQWTGGGVVFAPVPR
APQWTHGGIVFAPKPR
APSAIILVTDGDNNR
APSDGWDLR
APTASTAAAK
APTGYNQLKDPVDVEVK
APTNAGTYTYK
APVILQVSK
APVILTSR
APVLLTSR
APVSDALSAAYSK
APVTAAANR
APVTAMANQIR
APVYAGDYIEAYGEVTHIGNTSR
AQAAVLVYR
AQAHIDAGAK
AQAHIDAGAKK
AQAHIDGGAK
AQAHIEAGAK
AQAHINAGAK
AQAHINAGAR
AQAHLDAGAK
AQAHLDAGAKK
AQAHLEAGAK
AQATIAPENVGK
AQAVAAENAANR
AQAVADALTGEYGIAASR
AQDIYGYLPIEVQK
AQDMALAYALAIGGAR
AQGATIVNTAK
AQGHIDAGAK
AQGHIEAGAK
AQGHLDAGAK
AQGILNEAAQLIK
AQGLDAIHDTVHEMAR
AQGNEIGTSLVDDSK
AQGYVDLQLLGIGR
AQIAEALEAYK
AQIEETTSDFDKEK
AQIEETTSEFDKEK
AQIEETTSEFDREK
AQIETTTSDFDKEK
AQIETTTSDYDKEK
AQIETTTSDYDKEK
AQIETTTSNYDKEK
AQIFADVR
AQIFANSVDNAR
AQISGLNAAQK
AQITGLATAEK
AQITGLATAQK
AQITGLATAQK
AQITGLDAAKK
AQITGLDAAQK
AQITGLDAATK
AQITGLDAATK
AQITGLEAAQK
AQITGLETAQK
AQITGLETAQK
AQITGLNAAQK
AQITGLNAASK
AQITGLNAATK
AQITGLQTAQK
AQITGLSAAQK
AQLVYSNDPTDSTK
AQLVYSNDPTDSTKTEESPK
AQMVTFLWR
AQMVTFLWR
AQNVLASFYSGGTK
AQNVLASFYSSGTK
AQPGQFIILR
AQQIVQSVIDSGEK
AQSSDYDNER
AQSVSNYLLSSGLSSAQIQK
AQSVSNYLLSSGLSSAQIQK
AQVGQNAYIQDLK
AQYAGATGPAYFEGNK
AQYAGATGPAYFEGNK
AQYAGATGPAYFEGNKEFNK
AQYDDIASR
AQYDDVASR
AQYEEIANR
AQYIGDIWR
ARLECEINTYR
ARLECEINTYR
ASAAGIPVIFFNR
ASAALNDAALNPDDIK
ASAFSASAK
ASAHITAGAR
ASALNLDTTK
ASDINDEMK
ASDINEEMK
ASDNAQDGISLIQTAEGALEQK
ASDNAQDGISLIQTAEGALEQK
ASDYEILTSR
ASENAILTSR
ASFGTAGNNR
ASGESILTAAYPSHVADTQYR
ASGNDIVAPYADKFPGSTFFAGK
ASGNDIVAPYAEK
ASGNQNSVLSK
ASGSDTGIQGVTTDDVNAVFAGWK
ASGSDTGIQGVTTDDVNAVFAGWK
ASGSLDLVSETK
ASGYDVTGVAK
ASIEKATSDYDKEK
ASIGATSSDK
ASINYVSSVR
ASIQAEIR
ASIYNAMPIEGVEK
ASLDVATDPWGIK
ASLGAIQNR
ASLGAIQNR
ASLGAIQNR
ASLGAIQNR
ASLGALQNR
ASLGALQNR
ASLGALQNR
ASLGALQNR
ASLGAVQNR
ASLWLGEK
ASLWLGEKDEK
ASLWLGEKDEK
ASLWLGEKDEKGNEK
ASMQTITNPDDMNALEAALK
ASNAGGVATSALEMSQNSER
ASNAGGVATSALEMSQNSER
ASNAGGVSVSGLEMSQNSER
ASNGTNALSDR
ASNGVIIITTK
ASNGVILITTK
ASNIDEDAVNAEINR
ASNIGQVAQFAAAGK
ASNIQDKDVILR
ASNVVYDR
ASQGILTVR
ASQGILTVR
ASSIGADPGDEAK
ASSVLALLSGVK
ASSVLALLYGVR
ASSVVQALQTR
ASTNAEDGVSAVQTAEGALTEVHDMLQR
ASTVASIVK
ASTVASLVK
ASVDAGSVAAEK
ASVNHPEIEIVGINDLCPADYLAYMLK
ASVNLIDFGK
ASVNLLDFGK
ASVPSGASTGENEALELR
ASVPSGASTGVNEALELR
ASVVGAITQTTGEVLER
ASYDQWGFGLSSVR
ASYGEIGDDTGAR
ATAADIPVIFFNR
ATAATNNEAAAALAAEK
ATAATNNEAAAALAAEKFDENADLVAK
ATAEALGLR
ATAEDISGLAK
ATAGVIVDYK
ATAGVLVDYK
ATANNTNAVR
ATAPDQAGYEFAQTR
ATASYDEK
ATASYDEKK
ATATVPTGSGITLVDSKPSTSVTDK
ATDAAIEAIK
ATDGNVIYK
ATDLAQAGVAQSK
ATEDAAKDDAEKADDAVDQLEK
ATEGTVLER
ATEIPEAIRK
ATEQFVTPSELK
ATETAVAAIAK
ATETAVDAIAK
ATETDQNQQDKLDAAGVK
ATFGAAQNR
ATFGAVQNR
ATGNTPDGR
ATGYKPLVR
ATIDSGWLSADHQVGQTGK
ATIDSGWLSADHQVGQTGK
ATIEAAINKLEAAHK
ATIGQVGNTDWANIQIGK
ATIIYVTHDQTEAMTLGTR
ATIIYVTHDQTEAMTLGTR
ATISELANLITAQAVTK
ATISGEQITAPVMAIR
ATLDALLAR
ATLDNGVTVSFPATSAAGSYK
ATLTTDGIEVAR
ATLVDGSYHPVDSSEIAFK
ATNELDPSGPCQIVPK
ATPIGAIAQFAAGGK
ATPTGAIAQFAAGGK
ATQAAQDGQTETTR
ATQAAQDGQTETTRK
ATQAAQDGQTETTRK
ATQDFLWGFVR
ATQGLANYIIK
ATQGLANYIIK
ATQGLANYILK
ATQGLANYILK
ATQGLANYILSVK
ATSFGVVANAGDVLR
ATTADDAVSR
ATTDNEYQHEAVEGQK
ATTIDAEGMIAEGR
ATTLGGQNVFNLYSFDAPIANRPK
ATTQDAEGMIAEGR
ATTTDGTEYADSYVR
ATTVDAEGMIAEGR
ATTVDAEGMIAEGR
ATVEAAEFHTK
ATVEGAPATIK
ATVEGAPATLK
ATVEGAPNTLK
ATVLGGQNVFNLYSFDAPIANRPK
ATVLGGQNVFNLYSFDAPIANRPK
ATVSIDASTITK
ATVTIPQGEEGWNQWK
ATYAIDAIAEALAK
ATYEQIVSDLTDAK
AVAAGYWNLFSFNPALK
AVAAGYWNLFSFNPALK
AVAAITGYDPETAK
AVADLGIDMLAAGIGNIHGK
AVAFGEALQPEWK
AVAGHYAVGQFNINNLEWTK
AVANEAVVTLDLAK
AVANVNGPIAEALK
AVANVNGPIAELLK
AVANVNGPIR
AVATVVENIR
AVAVAVANK
AVDAYNAQLPATQAAK
AVDCGYWNLFR
AVDEALAK
AVDKPFLMPVEDVFTITGR
AVDPDGDYSGESWASK
AVEDATYQAGAR
AVEEIFGVK
AVEELFGVK
AVEILEALR
AVELLEALR
AVEQQNLAR
AVESLADLAK
AVFDKFPEYR
AVFEAAGVTELPK
AVFPSIVGRPR
AVFPSIVGRPR
AVGDNLTADEK
AVGEAIVEATK
AVGELLQNQYR
AVGESVEQPLK
AVGFIGPVDTADADHPAPNVIDGK
AVGFPDFTVLNSDKK
AVGIIINNPEFADVR
AVGQFNINNLEWTK
AVHGGYAIPAFNFNNMEQLQAIIK
AVHGGYAIPAFNFNNMEQLQAIIK
AVIASDANLK
AVIDVTPLIK
AVIEALSSSFPAAGETK
AVIEMAGIK
AVIGLDVTDQR
AVISSVIDNIGK
AVITTTEGR
AVIVNQSIPGTTEAFR
AVIVNQSVPGTAEAFK
AVLDGDEWVLNGSK
AVLEGDEWVLNGSK
AVLESAGITDVLAK
AVLESVGITDVLAK
AVLGIEFGSTR
AVLGLEFGSTR
AVLTDIQDGVFAGK
AVLTDIQDGVFAGR
AVLYDGSYHPVDSSEIAFK
AVMVYNQAVQK
AVNAGGVATSALEMAQNSER
AVNAGGVATSALEMAQNSER
AVNAGGVAVSALEMAQNSMR
AVNAGGVAVSALEMSQNSER
AVNAGGVAVSALEMSQNSER
AVNAGGVGVSALEMSQNSER
AVNAGGVGVSALEMSQNSER
AVNAGGVSVSELEMAQNAER
AVNAGGVSVSELEMAQNAER
AVNEGMQVSIDK
AVNSEVPIIFLTAK
AVNYDSWSYK
AVQDMLTGDTNSIQSIIKDEVTTK
AVQLFGGYGYTR
AVQLHGGYGYIR
AVQLHGGYGYIR
AVQLHGGYGYTR
AVQLHGGYGYTR
AVSTGGSLMRPEATGFGAVYYLVEALK
AVSTQTPDDAAR
AVTNAVNAGLAYFR
AVTVQYGGSMNAK
AVVDAELASGK
AVVDAGGAGR
AVVDALDGMILK
AVVDALDGMILK
AVVDSGWKPK
AVVEAAGIK
AVVEEFNPGFTPDNK
AVVINTSLMK
AVVQHVVDETIK
AVVVGGGNVAMDAAR
AVYDALVNDYGISASR
AVYLDYLR
AVYNQLDGMLPAYALR
AVYQSLIDK
AVYQSLIDKFMESTGAK
AWDESSAVTFTNLANDSITATAGGQGNQAQGVQVR
AWEGGGEYNVIR
AWEHIQEIEK
AWEHLQEIEK
AWGSFDDFVLTPQK
AWIDGSVQTK
AWIIDPVK
AWIIDPVKYER
AWIIDPVKYER
AWLDAVGLSVDDIK
AWLDGSVQTK
AWQEALNTFSK
AYAIVVLR
AYANHTYLVK
AYANHTYLVK
AYANQTLLR
AYDAGIPTFLVDR
AYDELPAVVEK
AYDHQLIDQAAEK
AYDHQLIDQAAEK
AYDHQLVDASAK
AYDHQLVDASAK
AYDHQVIDQSAEK
AYDHQVIDQSAGK
AYDQAEVDGLNAK
AYELIQDELRK
AYGAEIVLTEGAK
AYGAELVLTEGAK
AYGMTLWK
AYGSVQEAIDSLGDPVPGTDVK
AYIAHGEVLPVATR
AYIAMEVK
AYIAQGEILPVATK
AYIAQGEVLPVATK
AYIAQGEVLPVATR
AYIAQGEVLPVK
AYIDNLNR
AYIIDPVKYER
AYILDPVKYER
AYLDTYNDGEANAEATKK
AYLEGSWYLTK
AYLEGSWYLTKDEDGK
AYLPNEENR
AYLVNTGWNGTGK
AYLVNTGWNGTGKR
AYLVQEGLDAK
AYLYGLPYEYYEK
AYNDETGRQDVTDVTR
AYNIPGLSEIDSIEK
AYQYWDLVR
AYSSVQEAIDSLGDYDK
AYSSVQEAIDSLGDYDK
AYTAETGVEVK
AYTQETGVEVK
AYVAANEGLK
AYVAEGEVLPVATK
AYVAEGEVLPVATR
AYVAQGEVLPVATK
AYVAQGEVLPVATR
AYVFDALRPTPELSFALR
AYVFESLRPTPELSYAVR
AYVFPGQGAQFVGMGK
AYVGNMSAEALGLK
AYVTVAEGQK
AYYEGLIK
AYYEVVENGK
AYYPISEIGAGK
AYYPISEIGAGK
CACGNVIETGSTK
CCITAAPYR
CDFNVPIK
CDFNVPLK
CQLVGDDLFVTNVK
CQYEALVETNR
CQYEALVETNRR
CQYEALVETNRR
CVFESTIK
DAAASSIYGSR
DAAASSLSSFEINLR
DAAASSLSSFEINLR
DAAASSLYGSR
DAADFASSR
DAAGADLTAINFQAK
DAAPALTQFYVYSVSSEK
DAAQIIAR
DAAQIISR
DAASGAVYGAR
DAASTAIYGAR
DAASTALYGAR
DAATHSYLK
DAATHSYLKK
DADAPIFDVADYGVVGDLNK
DADAPIFDVADYGVVGDLNK
DADGNWYGIYK
DAEGKPAANTEIGVR
DAEGKPAANTEIGVR
DAFDAYLFK
DAFYDAPQRPLIVGGR
DAGATALYGAR
DAGIPIIAYDR
DAGITASELGK
DAGITASELGK
DAGLDGVLSEGATK
DAGLDGVLSEGATK
DAGLDVYDQVK
DAGLDVYDQVKK
DAGLDVYDQVKK
DAGLDVYEQVK
DAGLDVYEQVKK
DAGLDVYEQVKK
DAGLDVYNQVK
DAGLNVYDQVK
DAGLSASQIDEVILVGGSTR
DAGLTASEIGQVLLVGGSTR
DAGLTASELGK
DAGLTASELGK
DAGLTNADIGQVLLVGGSTR
DAGLTNADLGQVLLVGGSTR
DAGMTVTAR
DAGTIAGLNVLR
DAGVLALEEK
DAGYNIMSSVNDSYR
DAHEAVHNAVVLEEVAK
DAHQSLIATR
DAHQSLLATR
DAIIILPTIDLTGEQK
DAINNVSSVR
DAINYISDVR
DAINYVSDVR
DAINYVSEVR
DAINYVSGIR
DAINYVSGVR
DAINYVSQER
DAINYVSSIR
DAINYVSSVR
DAINYVSTIR
DAISEVIFDR
DAITEQHAK
DAIVIQPTIDLSSEQK
DAIVIQPTLDLSSEQK
DAKPLAEALVK
DALENIDGDYVTGR
DALLENVTVDAEGK
DALLENVTVDEAGK
DALLENVTVDKDGK
DALLENVTVDKDGK
DAMTGLPIGGAK
DANQSLMATR
DAPAEIISGLK
DAQAAGTQVILFDR
DAQDNWAGNLANMGAGR
DAQGNVVYLDK
DAQLVAENIALQLENR
DAQLVAENIALQLENR
DAQLVAENIAQQLENR
DAQLVAENIAQQLENR
DAQSVVIVDYR
DAQSVVLVDYR
DAQTVENAELAGYNK
DASATAIYGSR
DASATALYGSR
DASATAVYGVK
DASEELFKR
DASFSITSEDIR
DASGTSIVFGSEETPAIIK
DASGYYVTVAGAR
DASHIGGDFIGYFK
DASHIGGDFIGYFK
DASSTAIYGSR
DATAAAWAGLVK
DATIEQLGR
DATIEQLGR
DATLEQLGR
DATLEQLGR
DATSENTVWWTTPEYK
DAVDMAVSLLK
DAVLSGNTSSLDTTASK
DAVTVLNGLEVFK
DAYANAVQIR
DDAATLPTNETAATNK
DDASGMAIADSLR
DDDKPETVK
DDIASFLPVYLEK
DDIFTAAGYDIK
DDNYWGQDASMWGK
DDSSIPENR
DDTFTLEVR
DDTLPFLMPVEDVFTISGR
DDTLPFLMPVEDVFTISGR
DDYTYVTNTIYLK
DEDGKTVAK
DETFAQTQPR
DFAAQLVNLTVK
DFEIQGDFPR
DFENPWGLK
DFESVIER
DFFGQLTASAAK
DFGLIGLNFSRPNNK
DFGPDLYEALR
DFIVKPFKPDR
DFIVKPFQAER
DFIVKPFQAER
DFLLDMSSAGGQVHFK
DFNAITNEDAR
DFNAVSNEDAR
DFPSDPVEQLK
DFQGISPNAFDGR
DFSALIEAAR
DFSDLSVLPR
DFSGILTEGGTIIGTSR
DFSGILTEGGTILGTSR
DFSVNVISK
DFTWTSAYNVGWNK
DFWIEHSK
DGAIDPETLTASTK
DGANIDGTATK
DGANIDGTATK
DGAYLDEQFK
DGDWTGLLK
DGDYTMVFTPAFVEAK
DGEIVGYEFVNLGK
DGENLSVGYK
DGFILDGFPR
DGFLLDGFPR
DGFVGPGMALNNAWK
DGGTAQPINGGK
DGGTFQYTVSLDDGTSK
DGGVLEFVAPK
DGHNNTYFIDK
DGIGGATGSSK
DGINWDINEER
DGIPATVIGIEYDPNR
DGISLVQTAEGALTEVHDMLNR
DGISLVQTAEGALTEVHDMLNR
DGISLVQTAEGALTEVHDMLNR
DGISLVQTAEGALTEVHDMLNR
DGKTETLTYVK
DGLMTTVHSVTATQK
DGLMTTVHSVTATQK
DGLTNNDPATQTR
DGLTNSDPANETR
DGLTNTDPANETR
DGLTNTDPATQTR
DGLVLDEPANFR
DGQAIGIGAGQQSR
DGQNYFAELADNAK
DGQQSLFATR
DGSGVITDDKR
DGSGVITDDKR
DGSTLTIGDTTYTFAVGK
DGSWNIHISPDAGVATLR
DGTEVTVSGK
DGTFDNLSK
DGTGSWVAQFAAICDK
DGTLTINGTEYTVR
DGTTTYFWGIPR
DGVASYVDAAGNEVITLGVCEAHDFHQGR
DGVILGTGYQLLSEGR
DGVIQSTSYQLLSEGR
DGVITIEESK
DGVITVEESK
DGVVQQIGAPLYLYNNPINK
DGVVQQIGAPLYLYNNPINK
DGVYWVDQQGR
DGWDGDWFVR
DGYQVEVPDNWLK
DHANITLNVLR
DHHDTGGTDAPFR
DIADEDLWGIITK
DIDDYFGLDTLK
DIDDYFGLETLK
DIDEVILVGGSTR
DIDEYFGLDTLK
DIDEYFGLETLK
DIDKPFLMPVEDVFSITGR
DIDKPFLMPVEDVFSITGR
DIDNYFGLETLK
DIEEYFGLETLK
DIETYFPSSILR
DIGAHIINK
DIIGITDLR
DIILSLTADSENLAK
DIKPTYQGFGDSADALQDGK
DILDAAGVEVPTTWAELR
DILDAAGVEVPTTWAELR
DILEYGGAK
DILGDAYFDEADMNR
DILGITDLR
DILIEAGLLDR
DILIEAGLLDR
DILNAWTPENTNTDVPR
DINDALIQAAEAR
DINDYFGLETLK
DINEVILVGGSTR
DINVLGAVANVMK
DIQFNGFTEVK
DITAPVVLGK
DITSAIYNAIQAGSK
DITVNGDGYQR
DIVDAGTYDLYVR
DIVNEVDNDTK
DKAQAHINAGAR
DKAQAHINAGAR
DKASASAVVK
DKDNNAITVGGK
DKDYATGVEK
DKFIVMDENSK
DKLDPNPQYMEATIR
DKLDPNPQYMEATIR
DKLDPNPQYMEATIR
DKPLVWFNR
DKPLVWYNR
DKVDGTPSTLK
DLADKPDGK
DLASICDVFVNDAFGTAHR
DLASLCDVFVNDAFGTAHR
DLATALGVTDITWDQATR
DLDKLGVGLQK
DLEAQADQASK
DLETFLSWADEVRK
DLGAAAAQGNHQAK
DLGDKIPADK
DLGFDGISFEYSLPSEYLSNDQQK
DLGLFSNEEPIVVK
DLIDGSITAVNEGAEVVNK
DLIENSITAVR
DLIGITDLR
DLIGTVNVENGGK
DLLADTIESPLFTLSHNYLK
DLLADTIESPLFTLSHNYLK
DLLDADGNIK
DLLDANGNIK
DLLGITDLR
DLLSQYEYDGDNTPIIR
DLNLDGIIAEVK
DLNMDCIVAEIK
DLNMDCVVAEIK
DLNNVSSTEVK
DLNTDVTAVLIGSGVK
DLNTDVTAVLLGSGVK
DLNVVGTATPGGSVK
DLPTIVYNTNHETLK
DLPTVTVEQR
DLQIGDFATYTK
DLQRPEFGDPAFQNR
DLQVGQTGK
DLSDQVFAVEAGK
DLSTDVTAVLIGSGVK
DLSTFAFAYNK
DLSVGATDWR
DLTDKDEIQYEEAVAVLNR
DLTDSNAVAQALR
DLTFKNPVLIGGQDQFQILK
DLTPNAGIR
DLTVGVPYR
DLTYNIFLDK
DLVADKKPAGSK
DLVADKKPAGSK
DLVDGAPSTLK
DLVDGAPSVVK
DLWAQVLDLQK
DLWDMVLDLQK
DLYANTVLSGGTTMYPGIADR
DLYANTVLSGGTTMYPGIADR
DLYANTVLSGGTTMYPGIADR
DLYDLLGSATIR
DMGYAVAVIADSTSR
DMGYDVAVIADSTSR
DMGYDVAVLADSTSR
DMHAASIGIGDISVADQASAAK
DMIQALFFDR
DMQDMEFTVEHGK
DMQDMEFTVEHGK
DMQDMEFTVENK
DMQDMEFTVENKK
DMVAGFIR
DNAGNVSGHTESK
DNAGNVSGHTESK
DNAMFDVSVDNSGK
DNEVPKTWEDLATFAK
DNEVYTVGFDK
DNEYYISALGSK
DNGFNVIVGQR
DNGLTVLEMPSAELSR
DNIQGITKPAIR
DNIQGITKPAIR
DNKDHDFEHVTNR
DNMLGQQGK
DNPLIDDDTIGLK
DNTGAIIDYEYTSDNTK
DNTISWSNDEGQIIMTGGSR
DNTISWSNDQGQLIMTGGSR
DNTPAQQAEAIR
DNVILVTDHVYK
DNVNVVLQYWNQNTK
DNVNVVLQYWNQNTK
DNVNVVLQYWNR
DNVNVVLQYWNR
DNVNVVLQYWNR
DNWFIQIGAGINQPFVER
DPFASVGTGVFLHK
DPFASVGTGVFLHK
DPSGGYSSHQTK
DPVGEIILSAR
DPVGEILLSAR
DPVGEVILSAR
DQACQLALNTLK
DQAEIDGLNAR
DQGLSEYNIIHLQGVMGSAAQVGR
DQSEIDNLNDR
DQWIADIK
DQYEIDALNDR
DRDIAMVFQNYALYPH
DRPALALASAGK
DRVDDALSATR
DSAPALPAAAAAVK
DSDGAIHILPAGNLAFNGWK
DSDWEFVVK
DSENVIDLTDLEVTDVSK
DSENVIDLTDLEVTDVSK
DSFTVELTEPGSAK
DSGFADNTPK
DSGLDVSYALR
DSGVFFASGSAAEVNTTAHR
DSLLQDGEFTMDLR
DSQISDKDRK
DSSMTNFFVWTK
DSSSSSPETADVVTK
DSVYPQSADFTFYGGLYR
DSVYPQSADFTFYGGLYR
DSYGNALVELGK
DSYGQGEGDYFMYADDVK
DSYGQGEGDYFMYADDVK
DSYVGDEAQSK
DSYVGDEAQSKR
DSYVGDEAQSKR
DSYYVYQAYWSK
DTDAALAAK
DTDIAEEMMAYTK
DTDKPFLMPIEDVFSITGR
DTDKPFLMPIEDVFSITGR
DTDKPFLMPVEDVFSITGR
DTDKPFLMPVEDVFTITGR
DTDKPFLMPVEDVFTITGR
DTDKPFLMPVEDVFTITGR
DTDKPFLMPVEDVFTITGR
DTDMADEITAFTK
DTDMAEEMVEYSK
DTDMASEMVEYSK
DTDMATEMVK
DTDMATEMVK
DTDMATEMVK
DTDMATEMVK
DTDMATEMVR
DTDMATEMVR
DTDMATEMVR
DTDMATEMVR
DTDPDLTAADITIDGK
DTDPQIIQYYDDLAK
DTDVADEMMAYTK
DTDVAEEMMAYTK
DTDVAEEMMSYVK
DTEATITVNAAR
DTGDMVSNNNVINK
DTGDMVSNNNVINK
DTGDMVSNNNVINK
DTHGAVASLSSVSK
DTHGAVASLSSVSK
DTITLDGVTANIK
DTLGILEAIVEK
DTLGILEAIVEK
DTLGILESIVEGK
DTLGILESIVEGK
DTLGILESIVEGK
DTLKDTIESDNWSK
DTLLDAQKHPENYPQLTIR
DTMITAIDLK
DTMSQDDIDNGR
DTPATELGAVVVK
DTPPSSVFAVYK
DTPPSSVFAVYK
DTTITSVEVAPIVTGFATFK
DTVITSVQEAPIVTGFAR
DTVMIQTPTADIR
DTVWWTSDEFK
DTWFTPEEWEK
DTYADAAQWDEK
DTYADASEWDAK
DTYADASEWDTK
DTYADTAQWEEK
DTYANPEQWEEK
DTYANVEDWNTK
DTYTSLEGGK
DVADEVVNSTDNTK
DVASALGAEVGSSR
DVAVTDFLAYSER
DVDDSNIGLAGSPTK
DVDDSNLGLAGSPTK
DVDKPFLMPVEDVFSITGR
DVDKPFLMPVEDVFSITGR
DVDKPFLMPVEDVFSITGR
DVDSTHYGDTLHLASR
DVDSTHYGDTLHLASR
DVDVAEEMMAYTK
DVDVTMIAPK
DVETALGILAYNPR
DVHSSELGAAAAK
DVHSSELGAAAAK
DVHYSHYGR
DVIIMGFDCNK
DVLADPIYNNK
DVLADPLYNNK
DVLSALGIFK
DVLSALGVFK
DVNGDALPGGDGIDFTWK
DVNITFTSDIK
DVPAGDIGVGGR
DVPANNQFAGYIAYCQSR
DVPFILLMNDGK
DVSGEGVQQALLK
DVSGLTFTEAPWIYR
DVSGLTFTEAPWIYR
DVTDVFGRPAR
DVTDVFGRPAR
DVTGAPTGTDVNLTYDPATR
DVVASMLFR
DVVIQDSTSQQK
DVVVEVAEAVKK
DVVVEVAEAVKK
DVWGTDDPAEIAK
DVYFGIRPEDIVYSDK
DVYFGIRPEDIVYSDK
DWDAFLATAR
DWDGTSIENVNQLTK
DWDTFNATAATLK
DWGGAFAIYR
DWLQETYNFTMVQK
DWLQETYNFTMVQK
DWQIAEEAER
DYAFYPIVIADSR
DYATTFDFLK
DYDKEEFAR
DYDKEEYAR
DYDTANNIIK
DYDTIALWYNK
DYDTLVTIDGVANNR
DYFKEDDALLNKK
DYIALSSHEAYAR
DYIALSSHEAYAR
DYIEANIDSIDR
DYIHVVDLAAGHVK
DYIHVVDLAK
DYIHVVDLAK
DYIHVVDLAVGHVK
DYLHVVDLAAGHVK
DYNLASAASSDVATYFNPLLHTAVFR
DYNLDIASTLDDIGESR
DYPNEFIQTGVSTIDGLNTLVR
DYPNEFIQTGVSTIDGLNTLVR
DYSSYYAQIK
DYTNDANITK
DYVSDETYAK
EAAADAQTAIEK
EAAAILDITQYLER
EAAEFEAQDKK
EAAEFEAQDKK
EAAEILDITQYLDR
EAAEILDITQYLDR
EAAEILDITQYLDR
EAAETLDITQYLDR
EAAEYEAQDKK
EAAEYEAQDKK
EAAEYEAQDR
EAAGFVVNR
EAAIIDGANIFQQIK
EAALTETLTK
EAATEALAAK
EADIFVENLHPGAMDK
EADIIVSSAGVLR
EADKEFEINLK
EADKEFEINLK
EAECVEADSGR
EAEGEAEAILK
EAEQFAAEDAK
EAEQYAAEDAR
EAEQYAAQDKK
EAFAENGYNVK
EAFLDLSK
EAFLLQVSK
EAFYGVENAPVIVGGR
EAFYYFIR
EAGADYVGLDEYIQK
EAGADYVGLDEYLQK
EAGAEANIDLETR
EAGEIAGLK
EAGEIAGLTVK
EAGELAGLK
EAGFDSFPTTWADVEK
EAGGVLDMDTK
EAGGVLDMDTK
EAGIAYTINQIDEYR
EAGIDEDEPYDLQADGK
EAGIEYTINQIDEYR
EAGINPDTR
EAGIPIIAYDR
EAGLNDIILTGGR
EAGSIGGEMVK
EAGSIGGEMVR
EAGSVGGQMVK
EAGVNPDTR
EAGVNYFVEK
EAGYTAIVSHR
EAGYTAIVSHR
EAIDYLTAQGEK
EAIEAAGGK
EAITKPVELR
EAITKPVELR
EAITNEFEQLK
EALGDLGWAGVEFGK
EALGMVETK
EALGTWAGSTDPGK
EALTGASYIVSSGGAAR
EAMAMGADK
EAPGFVVNR
EAQAIYAK
EASAEAEDSYFFIK
EASEGELAGVLGYTEDAVVSSDFLGDAR
EASTLDVDGQK
EASVYTGITIAEYFR
EASYEILQDR
EATGNITQASK
EATSDLTGER
EATSIGQTAR
EATVTYQTVGGDTK
EATVVNDGDGK
EATYNVAGMDVK
EAVDSLSDGIDPNTAVK
EAVEAVNASK
EAVGEIIR
EAVGELLR
EAVGKDEAEELKK
EAVIAYEPIWAIGTGK
EAVIAYEPIWAIGTGK
EAVNTAIIK
EAVSDLTGER
EAVSKDEAEELK
EAVSKDEAEELK
EAVSKDEAEELKK
EAVSKDEAEELKK
EAYDLVAPILTK
EAYPGDIFYIHSR
EAYPGDIFYLHSR
EAYPGDVFYLHSR
EAYPGDVFYLHSR
ECDVAHELDIADNDTFK
ECGQEFVFTAGEQEFYAER
ECGQEFVFTAGEQEFYAER
EDAALALTAIEGTTLPK
EDLDKGIIR
EDLLAGNSK
EDMAEVIEDAFR
EDTLGILETIVEGK
EDTTQYFVNYDPIDEYR
EDVTNIILNLK
EDYKPHVPR
EEAALYAFNTLK
EEAALYAFNTLQADLVEYGQR
EEAALYAFNTLQADLVEYGQR
EEAALYAFNTLQADLVEYGQR
EEAALYAFNTLQADLVEYGQR
EEAALYAFNTLR
EEACQLALNTLK
EEAEHAAK
EEAQAQATAAENLANR
EEDGTEKDVVLR
EEDGTEKDVVLR
EEGLNVITLPK
EEINAAMK
EELDAFAASSQQK
EELDAFGVSSQQK
EELDEFALK
EELDEFGYNSQK
EELDQFALK
EELIGVNAGIVK
EEPVDLDGLNYLAGK
EEQDAFAASSQQK
EFFDYFYEDAR
EFGADTSDIVLK
EFGGADTWATSNTLTAAIEK
EFGGSDTYATSQIIAAAVNR
EFGGSDTYATSQIIAAAVNR
EFGGSDTYATSQIIAAAVNR
EFGGSDTYATSQILAAAIDK
EFGGSDTYATSQILAAAIDK
EFGGSDTYATSQILAAAVNR
EFGGSDTYATSQILAAAVNR
EFGGSDTYATSQILAAAVNR
EFGISIPDDQAEK
EFGISIPDDQAEK
EFGITIPDEDAEK
EFGLTIPDEDAEK
EFIFTFPNAVK
EFIGAVIGPGGK
EFINTLIK
EFLINVIR
EFLLDMSPAGR
EFLLDMSPAGR
EFLMYVGTDDGFLER
EFLMYVGTDDGFLER
EFLMYVGTDDGFLER
EFLMYVGTDDGFLER
EFNVIYAENDDMAK
EFNYTTPMQVPR
EFQVGAYSNQTIR
EFTEAINAANAAQAGDVFK
EFTGPSWQVQVANVTR
EFTPQQVEDLYEIR
EFTQLENAYLPFNR
EFVNTYLTLTDNK
EFVNTYLTLTDNKK
EGADFILGSDPDADR
EGAGIDYSVNDLIGAEETGNYLDANAGGK
EGAGYISTAIGLGTIK
EGANIVITGR
EGANIVITGR
EGANLQYVITDK
EGANLVITGR
EGANLVITGR
EGANLVLTGR
EGANLVLTGR
EGASKDEAEELKK
EGASKEEADDIK
EGASKEEADDIKAK
EGASKEEADDLK
EGASKEEADDLKAK
EGDAIVVSLIDMGGR
EGDKIVSLVSLSLTPLK
EGDLNVYTGDGKENLKDR
EGDNYAEDFYK
EGDSVLILGANGK
EGDVVLLQNTR
EGDWISLDGSTGNIYGER
EGDYVAGANIAGFLK
EGEGNFGYNAK
EGEIFGLYGLVGAGR
EGETAVNWLR
EGETTATQITK
EGFAYYIPLR
EGFEQIAALFLK
EGFEQIAALFLK
EGFEQIAALFLK
EGFEQIAALFLK
EGFEQIAALFLK
EGFEQIAALFTK
EGFPELAAK
EGGNYTVKDPEK
EGGNYTVKDPEK
EGILDPAK
EGISKDDAEALK
EGISKDDAEALK
EGKYDVTLDIPSLK
EGLAKDEAESLKK
EGLEAANYAIGAR
EGLFGPVK
EGLHFAIDEVTNK
EGLHFAIDEVTNK
EGLHFALDEVTNK
EGLHFALDEVTNK
EGLMTTVHSTTATQK
EGLMTTVHSTTATQK
EGLMTTVHSTTATQK
EGLMTTVHSTTATQK
EGLSKDEAENLKK
EGMSKDEAENLKK
EGNENSEAVK
EGNENSEGIK
EGNTVTVK
EGNVLTIGDDKITFK
EGQTYADANAFIQAYK
EGSGIHFR
EGSLTVGGK
EGSQGQSAYSATK
EGTENANYTVSAWVK
EGTTTTPFPEK
EGTVDNNDWENR
EGTVSFTVGGQK
EGVAEDYTVK
EGVAIMHLEGVDVSITGNSTNPTR
EGVAKEEAEALKK
EGVDVSITGNSTNPTR
EGVEALVEFLK
EGVITVDEAK
EGVITVEEAK
EGVPTTSILTITSNVTYGK
EGVSEDEANDIK
EGVSKDDAEALKK
EGYAFSPMFTLGYTGR
EGYDKLPDEALAALEK
EGYDKLPDEALAALK
EGYDKLPDEALAALKK
EGYDKLPDEALAALKK
EGYEQIAAIFLK
EGYEQIAALFLK
EGYEQISSIFLK
EGYEQISSIFLK
EGYEQISSLFLK
EGYEQISSLFLK
EGYMSILNTDQK
EGYMSLLNTDQK
EGYNGDLTSR
EGYPEIAEAFK
EGYPEIGEYWR
EGYPEIGLYWEK
EGYPEIGLYWEK
EGYPEVGLYYEK
EGYPEVGLYYEK
EHDLFIIGDEAYR
EHIAVAEANR
EHQEEVEVLR
EIAEFDNLTR
EIALTADLEK
EIAPTYAER
EIASIVDGPISGEVK
EIDAVGHR
EIDFLGNAVENPVRPFVAILGGAK
EIDFLGNAVENPVRPFVAILGGAK
EIDFLGNAVENPVRPFVAILGGAK
EIDFLGNAVENPVRPFVAILGGAK
EIDFLGNAVNNPERPFVAILGGAK
EIDFLGNAVNNPERPFVAILGGAK
EIDFQLWR
EIDLNLGSNVK
EIDQLKSEINR
EIDTNTQHK
EIELADPYENMGAQFVR
EIELDDAFQNAGAQLVK
EIELDDPFENMGAQLVK
EIELEDPFENMGAQLVK
EIEVIPVDQK
EIFAKPDVDGGLIGGAALK
EIGFLFGQYK
EIGFMFGQYK
EIGFMFGQYK
EIGKEPVEVNEAPGFVVNK
EIGLVNTR
EIGYLFGQYK
EIGYLFGQYR
EIGYLYGQYK
EIGYLYGQYR
EIGYMFGQYK
EIGYMYGQYR
EIIIAPTIYK
EIIKPGSTVSTSEDGVSTGIIK
EILPDPLYNSVLVTK
EILPDPVYGSVLVTR
EILSDVAVILK
EIMNIPDNYK
EIMTDESLYDGNTLVR
EINEIANEPVGER
EINFLGNAVENPVRPFVAILGGAK
EINFLGNAVENPVRPFVAILGGAK
EINYMYGQYR
EIPIFAVPLAK
EIQNQADVINITAAK
EISAFIVEK
EITALAPSTMK
EITALAPSTMK
EITGLGLAEAK
EITGQGLAEAK
EITSIVDGPISGEVK
EIVAAPVSVFFNIGK
EIVAELLFR
EIVAELLFR
EIVATSQSVFFNIGSSR
EIVSGQQGDQVR
EKAQAHIDAGAK
EKAQAHIEAGAK
EKAQAHIEAGAK
EKAQAHLDAGAK
EKAQAHLEAGAK
EKAQAHLEAGAK
EKAQGHIDAGAK
EKAQGHIEAGAK
EKAQGHLDAGAK
EKEHLATMLR
EKIEALGGK
EKPEVAEVIAVGPGGVVDGK
EKPQQAEVIAVGPGGVVDGK
ELAALNPGTIVVR
ELADGILPQLR
ELADVLGGVVGASR
ELAILNLAPGETLYSGQTR
ELAILNLAPGETLYSGQTR
ELATEDTITYR
ELAVQSANGIYSDEDR
ELAVQSSNGIYTDEDR
ELAVQSSNGIYTDEDR
ELAVTVTPGTK
ELDFIGGALANPK
ELEKDAPKPR
ELEKDAPKPR
ELEKDDPKPR
ELEKDDPKPR
ELFAKPDVDGGLIGGAALK
ELFLQIVYGR
ELFLQIVYGR
ELFLQIVYGR
ELGAEGIGLCR
ELGEPDASGR
ELGFDMSK
ELGGNEESQK
ELGIDVDK
ELGILNNVNAAEDLGKPATR
ELGILNNVTGDLGSYATR
ELGLDAIHDTVHEMAR
ELGLNSETAAIFNITSR
[truncated: 7,107 more rows]

## Sheet: AL_8W_1
AAAAAGATSEDDSKYNEEIEK
AAAAFGEEEKR
AAAASGNENYK
AAADYLDLPLYK
AAADYLGLPLYK
AAADYLGLPLYK
AAAEAAAPAETAAPEKK
AAAEDAGFNIR
AAAESLGLPLYSYIGGVNGK
AAAGNIIPSSTGAAK
AAAINIIPHSTGAAK
AAAINIVPNSTGAAK
AAALKPGEIMLLQNTR
AAANALGTSLYNYIGGVNAK
AAANALGTSLYNYIGGVNAK
AAANESFGYNDEEIVSSDVIGMR
AAANESFGYNDEEIVSSDVIGMR
AAANESFGYNEDEIVSSDVIGMR
AAANESFGYNEDEIVSSDVIGMR
AAANESFGYNEDEIVSSDVIGMR
AAANYLDIPLYR
AAANYLDLPLYK
AAANYLDLPLYR
AAAPSTDAADAGK
AAAQEWLDGKDDADASK
AAAQNTIPHSTGAAK
AAAVLQLWYPGAR
AAAVNIVPNSTGAAK
AADDAAGLAISEK
AADDAAGLAISEK
AADDAAGLAISEK
AADDAAGLSISEK
AADDAAGLSISEK
AADDAAGLSISEK
AADDAAGLSISESMR
AADDAAGLTISEK
AADDASGLAISEK
AADGSATHSDFSNGLVIVENTAAPFDSR
AADIAQYTVDIGTNPDGK
AADIAQYTVDIGTNPDGK
AADIPVIFFNR
AADLPDGTKPTK
AADNAAGLAISEK
AADNSVTSTTVSTVVR
AADTQQVQVSGK
AADVTGTTFNSYK
AAEGTGIIAGGPAR
AAEIGGDMLTVVK
AAEIPEAIR
AAEIYAEGAK
AAELIAVPDER
AAELSGDFK
AAEMAAHAQELK
AAENVLFSHLVK
AAETLWEGTDKEK
AAEVPEAIR
AAEVPEAIRK
AAEVTLIGTEK
AAEVTLVGTEK
AAEVVLIGTEK
AAFAQLVELAK
AAFEEAEHAAK
AAFEEAEHAAK
AAFEGIDQNAVR
AAFETNILGTDDTK
AAFFNLEK
AAFSFEVFPPK
AAFTAENGYEASFAYGNPAVGNANEDQVK
AAFTVQGSWEYAK
AAGAAIGSSRPVAETHK
AAGAAIGSSRPVAETLK
AAGAAVIAVTHAAGSPLTK
AAGAAVIAVTHAAGSPLTK
AAGADQYLNLENHTWTTDGFIK
AAGDGLWTWTR
AAGDGLYTWTR
AAGFDPYEIVK
AAGGTLPATIAGK
AAGIPIIAYDR
AAGIPTVLINR
AAGIPVIAYDR
AAGLDANPAWQYAAAR
AAGLSDGVK
AAGNTVTFAVTPK
AAGVDAAYIVVSK
AAGVQIINSGGPGEAADIR
AAGYETVLTYSDNDSGR
AAGYNTIVTYSDNK
AAGYNTIVTYSDNKNDQQVNDIQNMLSK
AAIAEGIVPGGGVAYIR
AAIEAGISVYNR
AAILYDFLDSSK
AAINTVSDVR
AAINYVSDVR
AAIQAEIGQLMSEVDR
AAIQSAIDR
AAITADEIAK
AAITADEIAK
AAIVEVNSETDFVAK
AALATLDDVK
AALAVQAR
AALEAGVDK
AALEAGVNK
AALEAGVNQLADTVR
AALEEGIVSGGGLALVDASR
AALEFAVAASALK
AALEFGVAASALK
AALESGVNQLADTVR
AALESGVNQLANTVR
AALESGVNQLSDTVR
AALEYGVAASALK
AALGAVQNR
AALPEASPVLLEPIGELK
AALQAASLNVFINTK
AALSNAFGFGGHNATVIVK
AALTADDIAK
AALTADEIAK
AALTADEIAK
AALTEAQEAAEAAK
AALVEVNSETDFVAK
AALVGFSEGK
AAMLAIMNPDDK
AAMLTIMNPDDKAGLEAALR
AAMPEANPVLLEPIGELK
AAMPEANPVLLEPVGELK
AANAGGVATSALEMSQNSER
AANAGGVATSALEMSQNSER
AANAGGVATSALEMTQNSER
AANAGGVATSALEMTQNSER
AANAGGVATSGLEMSQNSER
AANASGSVDAATK
AANATDNTDDIK
AANDIISYK
AANGTNSVSDR
AANLDAIHDTVHEMAR
AANLDAIHDTVHEMAR
AANLDAIHDTVHEMAR
AANLDAIHDTVHEMAR
AANLDAIHDTVHEMAR
AANLPEQMIQNIAK
AANPTQGPLENSSGK
AANVTLIGTEK
AANVTLVGTEK
AANYFATR
AAPAPAAAPAAGGAAGSIK
AAPVLLEPIMK
AAQGILTVR
AASATINPNK
AASELWVYDHATDK
AASEPVLK
AASGNIIPSSTGAAK
AASGNIIPSSTGAAK
AASGNIIPSTTGAAK
AASITANGETVFK
AATDAGAAAAER
AATDELQQAFFAVSEK
AATETGGAAAAK
AATGDLPTGEYTLHVTK
AATGNIIPSSTGAAK
AATHLASLTDINEAFQVGHDAVMAAEEGK
AATHLASLTDINEAFQVGHDAVMAAEEGK
AATLNVASSNIFFNNDSTGK
AATLTFNSR
AATNQMPSLNEIK
AATNQMPSLNEIK
AATNQMPSLNEIK
AATNYVSDVR
AATSQFHQTGTTTGR
AATSQFHQTGTTTGR
AAVAATEAAAAAAK
AAVDAGWIAHAHQVGQTGK
AAVDYQAKPWLK
AAVEAANAPK
AAVEAMKDGDVILLENTR
AAVEEGIIAGGGSAYIHAAK
AAVEEGIIAGGGSAYIHASK
AAVEEGIIAGGGSAYIHASK
AAVEEGIIAGGGSAYIHASKK
AAVEEGIIAGGGSAYIHASKK
AAVEEGIIAGGGSAYVHAAK
AAVEEGIISGGGSAYIHASK
AAVENAVAGITDK
AAVENAVAGITDK
AAVENAVAGK
AAVENAVAGLTDK
AAVENAVAGLTDK
AAVEYEGPVYIR
AAVGGTGFAK
AAVLPLSK
AAVPSGASTGENEALELR
AAVPSGASTGVHEACELR
AAVPSGASTGVNEALELR
AAVPVINDRPDYK
AAVQQISDSR
AAWEEAEHAAK
AAWEEAEHAAK
AAYAHEGPVYLR
AAYEEAEHAAK
AAYEEAEHAAK
AAYEEAEHASK
AAYEEAEHASK
AAYIAAHPEAAK
AAYIAAHPEAAK
ACFVLDAIR
ACGIDGIHLYALNK
ACSDNGYEVDPEISEFFSTHR
ADAAGIISR
ADADKWIADIEAAGGK
ADAELTLADFDTTK
ADAIADFKK
ADDALWLFPTVYK
ADFYSADNDIAQLVLR
ADGFQWGMTALPAAK
ADGSAVADEITVTETK
ADGSETVTVGPIR
ADGYSSINER
ADIALGNTGR
ADIDYALVEALTK
ADIDYGFAEADTTYGK
ADIEYGFAEAATTFGR
ADIFAAGDKVDATAISK
ADITVTANDGKK
ADIVNEIAK
ADIWWLR
ADLAEQYLGVK
ADLGAAQNR
ADLGAYQNR
ADLIAYLK
ADLKDVDDANLGLK
ADLKDVDDSNLGLK
ADLKDVEDSNLGLK
ADLKDVEDSNLGLK
ADNSNKDNTIGNNQR
ADNSNKDNTIGNNQR
ADPEWNVILLR
ADPIYNNTVVTK
ADPLSSSLVDIQENYIK
ADPLSSSLVDIQENYIK
ADPLSSSLVDIQENYIK
ADPLSSSLVDIQENYIK
ADPLSSSLVDIQENYIKEYK
ADPPGSVSIHYGETGFFR
ADQLEDALVSNVTNALSGK
ADQLEDALVSNVTNALSGK
ADQMVFQGR
ADQQAGAASLR
ADSGVNLAALK
ADTEALQQAFFAVSEK
ADTIQDFATGQTRPTGLPK
ADTNTSATVTTVK
ADTVSAGEDSITVDGK
ADTYFILK
ADTYVVFAVTTPDIGTR
ADVATANWATDAAQSR
ADVILAIGTR
ADVIMPSAMQNDVHMEHAK
ADVQGSVEAVK
ADYTDYSSIDKAPEER
ADYTDYSSIDKAPEER
AEAAAIIYR
AEAAALIYR
AEAATLLTTMTIGDAAK
AEAAVILTR
AEAAVIVYR
AEAAVLVYR
AEAAVVIAK
AEAAVVLAK
AEADVNALVK
AEAEPLPAGSEIGWYDEAK
AEAESLYQSK
AEAESWYR
AEAIISIADPQFR
AEAQGFEVYTAAEAAK
AEDKYQDVLEEIPR
AEDSGIGFVPDPIIR
AEDTTINVYATSSK
AEDYTSDAVK
AEEIGLEPEAK
AEEIIGDASTAGTALGASVTPATAVATSGGK
AEFATAEAEWTLAK
AEFEAIGGDVK
AEFTVYTK
AEGAAIIYR
AEGDKLIFTMDAASAK
AEGEAFGKK
AEGSTTTVTITK
AEGVANWFK
AEGVDLSGDK
AEGVDLSNDK
AEGVDVSITGNSTNPTR
AEIAALHNR
AEITTWGR
AELDLVEAK
AELEGSVFNLTAEEFK
AELISYVQHLGDWNNVR
AEMALHDR
AEMAVVMGK
AEPAVADLSSVIVITSTDGAHYGR
AEQAFQLITYLTK
AEQIVQSVINSGK
AESEKEIAK
AETAAEAWGDNYAATK
AETAQQAWGDNYAATK
AEVAAIIYR
AEVAAIIYR
AEVAAILYR
AEVAAILYR
AEVAALIYR
AEVAALIYR
AEVATIFFR
AEVATIIYR
AEVATIIYR
AEVATILYR
AEVATILYR
AEVATIVYR
AEVEGDTSK
AEVIEFNPGFTPNDK
AEVPSGASTGENEAVELR
AFADEGLK
AFAEQLVNLSVK
AFAEQLVNLTVK
AFAEQLVNLTVK
AFAEQLVSLSVK
AFAGESQAR
AFAPNVTDYWSR
AFATNFNPEINIR
AFDLGTVPVVR
AFEEGALSLEDVVAYAK
AFEGLLNR
AFELLGEK
AFFTEVTGNNVNLR
AFIASDPDLVK
AFIEDVYVVGR
AFIITGEGR
AFILTGEGR
AFIPQETATQK
AFIPQVTATQK
AFLAANSADVSTYYK
AFNNEVGR
AFNNLATLAYQR
AFQGLLER
AFSTNETILENLVK
AFTAANVNYK
AFTDVVADELKK
AFTDVVADELKK
AFTDVVEAELK
AFTDVVGEELKK
AFTSMDQLSSAIR
AFVFPGQGAQFVGMGK
AFVIFPDGTSGEINVK
AFVIFPDGTSGEINVK
AFVPLAEMFGYSTDLR
AFVPLAEMFGYSTDLR
AFVPLAEMFGYSTDLR
AFVPLAEMFGYSTDLR
AFYPTVGLDWGTYPR
AGAAFVSPFLGR
AGAAGSDALGETGK
AGAANIVPNSTGAAK
AGAAYVSPFLGR
AGACNIVPNSTGAAK
AGAEGAQIIENPILSNFK
AGAGVNNIPVDK
AGAIEGDAEGTWFK
AGAINIVPNSTGAAK
AGAQNIVPNSTGAAK
AGASLSYVIADKDVTVNEGR
AGASMEGMAK
AGATAANQGWLHVAPVTAVNAIEGGQQDK
AGATDVANPDR
AGATFVSPFLGR
AGATYVSPFIGR
AGATYVSPFLGR
AGAVNIVPNSTGAAK
AGDAIQVYK
AGDAVSAYR
AGDAVSVFK
AGDAVTAYK
AGDDAAGLAISEK
AGDDAAGLAISEK
AGDDAAGLAISEK
AGDDAAGLAISER
AGDDAAGLTISEK
AGDDANTAFEK
AGDDASGLAVSEK
AGDEAVKEYNVGSGSDGNFAAR
AGDEIGIHDDDYK
AGDEIGIHDDDYK
AGDNAAGLAISEK
AGDNAAGLAISESMR
AGDNAAGLAVSEK
AGDNIGALLR
AGDQVIYSK
AGDVIEVR
AGDVVLYAK
AGDYPDVVHLATGR
AGDYVAVVPYTPDNAK
AGEAALTPASDVYTYIYEGTTK
AGEALLLENLR
AGEFSDPITWELESAR
AGENAMQMK
AGETVDIVGLTDEKK
AGETVDIVGLTDEKK
AGETVEIVGLTDEKR
AGETVEIVGLTDEKR
AGETVEIVGLTEEKK
AGEVVGLAGLMGAGR
AGFAGDDAPR
AGFEGGQMPLQR
AGFELALLEK
AGFLGIPVPK
AGFMGIPIPK
AGFNQYDELFSLK
AGFPDVAQNIYNMLR
AGFPDVAQNIYNMLR
AGGGATTGVTGAVAAGK
AGGITAVYSGNSLTIGGVK
AGGNYGEIWGTTFTR
AGGNYTNYAR
AGHPGGSLSAADVFTYLYFK
AGHYAVGQFNINNLEWTK
AGHYAVGQFNINNLEWTK
AGIALTDTFVK
AGIDENQFFLGYTQIYR
AGIDENQFFLGYTQIYR
AGIIDTTVPEDAK
AGILDPVK
AGILYDFLDQSK
AGIQLTPTFVK
AGIQQEIR
AGLAVDFR
AGLDFAFNLGK
AGLEAALR
AGLENLSDWQK
AGLGALQNR
AGLIALAK
AGLNFMNVSGSDAK
AGLNFNFNVNEK
AGLNIDAFAPR
AGLSLTDTFVK
AGLVAALNQYNTDQSAANWEQVR
AGLVVASVQEITK
AGMGALQNR
AGMQDSENIIAVNK
AGMQDSENIIAVNK
AGNGVILITTK
AGNIEGGGVLGWTYK
AGNPDWYFNGLLGFK
AGNVADVIVGPTAADDPVVLAAAR
AGNVADVIVGPTAADDPVVLAAAR
AGPVLLEPIMK
AGPVLMEPIMK
AGQAITVYQR
AGQFDFDDVTITSTGTAGK
AGQFIILR
AGQPVDVPVFVK
AGQVVGQALPASPGAAAGK
AGQVVGQALPASPGAAAGK
AGSDAIVER
AGSDTVVDSLR
AGSTMEGLAK
AGSTMEGLAK
AGTLTIGDNK
AGTTAEGLSALK
AGTTLVAQALNK
AGTVEVNSAESNDTIGSSTSSGTPALK
AGTVTEGSQNK
AGTVTMDVAK
AGTVTMDVAK
AGTVTMDVTK
AGTVTPDVAK
AGTVTPNVTQAVHEIK
AGTVTPNVTQAVNEIK
AGVAAIFGPGTR
AGVDGLLLVSPYYNK
AGVDPQLVFEAIR
AGVEADLQAVK
AGVIDEFYDSLK
AGVKPENVDEVMFGCILTAAQGQNVAR
AGVKPENVDEVMFGCILTAAQGQNVAR
AGVKPEQVDEVLMGCVIQAAQGQNVAR
AGVKPEQVDEVLMGCVIQAAQGQNVAR
AGVKPEQVDEVLMGCVIQAAQGQNVAR
AGVLETTFK
AGVLETTFR
AGVNAGMDIDAFAPR
AGVNASDCQSWK
AGVPSIVNPFDTYAQEVGVR
AGVPVAPVLNTK
AGVPVGPVISTK
AGVPVGPVLSTK
AGVTAEGIAK
AGVTAEGISK
AGVTAENISK
AGVVEGTVYDAK
AGWDSVLQDAK
AGYTAVVSHR
AGYTTDDIQSFADLKK
AHADELQAK
AHASTAGVAAYLPAVSGFLIEK
AHASTAGVADYLPAVSGFLIQK
AHASTAGVTK
AHASTAVVADYLPAVSGFLIQK
AHASTVGVTK
AHASVAVVTK
AHASVEGVTK
AHGLENDFK
AHGLENDFK
AHLAGDEFPLDVVNALDK
AHLDATTVLSR
AHPADGAGQGLIK
AHSIAAQGGINAAK
AHSIAAQGGINAAK
AHTLTGSK
AIADAIVEATK
AIADLGIDFLAAGIGNIHGK
AIADLGVDFLAAGIGNIHGK
AIADYVAEGASIAALR
AIAEELVNLTVK
AIAEQLVGLTVK
AIAEQLVNLTVK
AIAIGTSHGAYK
AIAIGTSHGAYK
AIATDAGVLMVIK
AIDAGATAFK
AIDAGATAFVK
AIDAGATAYK
AIDAGVDAVHK
AIDGTLSFMVGGK
AIDIGATAFK
AIDKPDVVYNEAR
AIDLGATAFK
AIDLGVAK
AIDLIDEAASK
AIDSMIPIGR
AIDTDKIEATFASDVPADTEITVTK
AIDVVADALQK
AIEDYIPFANLR
AIEFSTLQR
AIEQGLTEVVFDR
AIETGIPK
AIETGLPK
AIETTTSDYDKEK
AIETTTSDYDKEK
AIGAFQNTQFQLADMATK
AIGAFQNTQFQLADMATK
AIGIIINNPEFADVR
AIGIIINNPEFEDVR
AIGIISDR
AIGIISDR
AIGILSDR
AIGILSDR
AIGLVIPELDGK
AIGLVIPELDGK
AIGLVIPELDGK
AIGLVIPELDGK
AIGLVIPELNGK
AIGLVIPELNGK
AIGLVIPELSGK
AIGPDSELK
AIGTIDAALVK
AIGTLDQALMK
AIGTLDQALMK
AIGYDKNNEFTGSNWQIQTAATAR
AIIEAGFYGNNVVK
AIIGLSDLK
AIIVNQSVPGTAEAFTQIK
AIIVNQSVPGTAEAFTQIK
AILDAAVEAGAK
AILDEATDPWGIK
AILDGTVFR
AILEAGADAVK
AILLTAQELNSPVILGVSEGAGK
AILPLQEKDFYEIIK
AILVFPDGTSK
AINAAIGQGVK
AINEGLDVDMDK
AINGSLPQDGAFIR
AINLDALEALAAAR
AINNVSDVR
AINQVSDLR
AIPDFPEPGIIFR
AIQADINR
AISAPAALNNYK
AISDAISDILAK
AISIGTSHGAYK
AISLAIDR
AISQAEIDQFVLEAR
AISTFVAAVSEALAK
AISTFVAAVSEALAK
AITDAFTADTGISVK
AITLTADQLTAAK
AITVGDTTYVFAAK
AIVEDETVK
AIVEGVNMVSK
AIVGLSDLK
AIVIQDENNK
AIVQLTEDSK
AIVRDPQVFLLDEPLSNLDAK
AKAEYTVPESGYPGTVTEADIYSAK
AKESVLEHYNQLK
AKEVAPVAEK
AKFDELTHDLVEK
AKFDELTHDLVER
AKFDELTSDLVER
AKFDELTSDLVER
AKFEDGILK
AKIENETNNITADVLQTK
AKLEAEGAK
AKTDAELQPVYNLVK
AKVDEAPSILK
ALAAELEACK
ALAEQLVNLTVK
ALAETDATTIIGGGDSAAAVNQLGFGDK
ALALAALSTDAVK
ALASSYAGR
ALAYALAIGGAR
ALAYITEYTDR
ALDAPLHIIVANAGLEGSVIVNK
ALDTAGLGIK
ALDTAVEDGGAIK
ALDTGLAYAAGIGGAR
ALEAFQAAADGK
ALEDGDKVTIAGK
ALEDPSSEWGDK
ALEDVIGPSMQGGDFPDVIHLATGR
ALEESNYELEGK
ALEFSTLQR
ALENVTPQVEVK
ALEQANGELEVK
ALFESYER
ALFLDGTTDTIR
ALGFEDWLTNPDFNTADAR
ALGGASGGYTSAR
ALGGYGANK
ALGIDSLSLGTQAGAQAAVSK
ALGIEGLDISNPTSASAAIQTIK
ALGIEGLDISNPTSASAAIQTIK
ALGLQPADLFSTLGR
ALGTSNDPNQDIR
ALGYDQNNEFK
ALIAVPHTYGPLK
ALIEAELEAQKK
ALIEAELEQQKK
ALIEAGADAVK
ALINNMYGGTFTNAEHTK
ALKDQVAEK
ALLAGGINVMEITLR
ALLDEATDPWGIK
ALLDGTVFR
ALLELMGAPFAK
ALLELVGAPFER
ALLEMDPEFRPALK
ALLEPIATLR
ALLEPLATLR
ALLLLEQEGLIK
ALLLLQSAGLIK
ALLQADPDYRPTLK
ALLTESLDIFK
ALLTQVGAPFAR
ALMVYDLIR
ALMVYDLIR
ALMVYDLLR
ALMVYDLLR
ALNAAVEAAR
ALNAINPEVLADLK
ALNALIPFQK
ALNALNPEVLADLK
ALNDAALLK
ALNDLAGIK
ALNDLATIK
ALNDYAPIQSGIMSTIHAYTGDQMILDGPHR
ALNEVGDKIDASEK
ALNIDALEALAAAR
ALNLGGLYFK
ALPEYTSNAVSEMDGVR
ALPEYTSNAVSEMDGVR
ALQACGLEVTSIR
ALQAFVSQPAAK
ALQAVGLEVTLIK
ALQAVGLEVTMIK
ALQAVGLEVTMIK
ALQGEKLDEFIDAGASIVDPSNAQAR
ALQSGIDQLADTVK
ALQSGTSHNFGDGFAK
ALSACGLEVTSIR
ALSDESVQNR
ALSLAAQIIK
ALSLAIDR
ALSLQVGDTADDYQK
ALSQGQIDALNAQLADSQNENAK
ALSTAPATEELQK
ALTDAGKEVEELNLTR
ALTLQIGDTADDFNQLK
ALTLQIGDTSDSFNQLK
ALTNLGLGEAK
ALTSATTIADK
ALTSGVLQIWR
ALTVLELNDLVK
ALTVLELSELVK
ALVAAGPQK
ALVAGGLPAAEVTFR
ALVDGAPGVVK
ALVFVDNHDNQR
ALVFVDNHDNQR
ALVFVDNHDNQR
ALVGLSDLK
ALVPVLPSEEEFPYAIR
ALVTDLIK
ALVTDLLK
ALYWVEVGALPTDTVR
ALYWVEVGAQPTDTVR
ALYWVNVGAQPTDTVR
AMALAALSTDAVK
AMETDNVSEIK
AMGIMNSFVNDIFER
AMGIMNSFVNDIFER
AMGIMNSFVNDIFER
AMGIMNSFVNDIFER
AMIELDGTPNK
AMIQAMDDINASSETISK
AMLELDGTPNK
AMNLAAEQYK
AMQAVVDAGTNK
AMQAVVDAGTNK
AMQDGYITVFTK
AMSDWDKFFETADK
AMSDWDKFFETADK
AMSDWDKFFETADK
AMVTYLLENGQIK
ANADGSIDWDYESSK
ANAFSASAK
ANALTCTPENGK
ANAPLFGTSSDAYK
ANAYGALVSYDASK
ANDMGVICGVTTNPSLIAK
ANDYVTNK
ANEAIDHIDNAINK
ANEAIDHIDNAINK
ANEFETVQDAYDFIK
ANEILGFR
ANEKPAEAPAEATEAK
ANELVQSTK
ANEVQAAIAK
ANFEGECSEVGMYLAMAR
ANFNGECTEVGMYLAMAR
ANIDISDDDLAVIR
ANINAYNFGLTDK
ANINTVEDLISK
ANISHGVGK
ANITINTNNGTGAANGK
ANKNDPENPNTR
ANLDGGGFTGQSQALR
ANLGLAANQAPYIMAFDTNPK
ANLSNLFFGYNGKPR
ANLTGAVATVDVAR
ANNDVTNTANHYGVIYK
ANNEAIAAQNK
ANNVTTEITVNTK
ANPEANVVIK
ANPVILEPIMK
ANPVLLEPIMK
ANPVTWAVGADVVEK
ANQINILDDVNIVASAAAK
ANQLNTNAMNELR
ANSALDESVVSAVDEIKK
ANSANNNEWGK
ANSASITEVDNMIK
ANSASITEVDNMIK
ANSASITEVDNMIK
ANSASITEVDNMIK
ANTNKPVTSK
ANTTVAASDAVTK
ANTTVAASDAVTKK
ANVDALENAQVELK
ANVEEFNPGFTPDNK
ANVEEFNPGFTPDNK
ANVLIFPDLDAGNIGYK
ANVLIFPNLDAGNIGYK
ANVLVFPDLDAGNIGYK
ANVLVNNVK
ANVPASGDTPASNR
ANVSVYNMEGK
ANVSVYNMEGK
ANWDQFNKGDYILIHAYTNK
APAGGYQEFLLNEAR
APAGGYQEFLMNEAR
APAGGYQEFLMNEAR
APANEVVR
APAQDQGGSSDAAK
APAQLAYVMDVFGNAK
APAWENFQDYLK
APDTVTTTVTTGNR
APEGTGIIAGGPAR
APEGTGVIAGGPAR
APEWIAGK
APFNVNIANVGNK
APGEGVVTGYGTVDGR
APIAAGDVTK
APIDTSNPDWLRPYLADPTK
APIEIPAGVTVQVK
APIELPAGVTVQVK
APLAEMFGYVTALR
APNDEEYAK
APNTAAEGTIEVK
APQAGIYTVDFK
APQTDDSYK
APQWTGGGVVFAPTPR
APQWTGGGVVFAPVPR
APQWTHGGIVFAPKPR
APSIHGGSGGR
APTNPYDFK
APVILQVSK
APVILTSR
APVLLTSR
APVSDALSAAYSK
APVTAAANR
APVTAMANQIR
APVYAGDYIEAYGEVTHIGNTSR
APVYAGDYIEAYGEVTHIGNTSR
AQAAQFMVYK
AQAAVLVYR
AQADNDNINK
AQAFSAHINAVTLGTGDK
AQAHIDAGAK
AQAHIDGGAK
AQAHIEAGAK
AQAHIEAGAK
AQAHINAGAK
AQAHINAGAR
AQAHLDAGAK
AQAHLEAGAK
AQAHLEAGAK
AQAHVEAGAK
AQATIAPENVGK
AQAVAAENAANR
AQDIALAYALAIGGAR
AQDIALAYALGIGGAR
AQDIALAYALGIGGAR
AQDLALAYALGIGGAR
AQDLALAYALGIGGAR
AQDMALAYALAIGGAR
AQEWLSPAFDADTR
AQFDQAIHQLEELTGK
AQFVDYLWR
AQGHIDAGAK
AQGHIEAGAK
AQGHLDAGAK
AQGILNEAAQLIK
AQGYVDLQLLGIGR
AQIAEALEAYK
AQIDETTSDFDKEK
AQIEESTSDYDREK
AQIEETTSDFDKEK
AQIEETTSDFDKEK
AQIEETTSDFDREK
AQIEETTSEFDKEK
AQIETTTSDFDKEK
AQIETTTSDFDKEK
AQIETTTSNYDKEK
AQIEVTTSEYDKEK
AQIFADVR
AQISGLEAASK
AQISGLQAAQK
AQITGLATAQK
AQITGLDAAQK
AQITGLDAAQK
AQITGLDAATK
AQITGLEAAQK
AQITGLETAQK
AQITGLNAAQK
AQITGLNAASK
AQITGLQTAQK
AQITGLSAAQK
AQITGLTTAQK
AQIVDDGTAPK
AQLQALYDK
AQNEYWQSIQDQYHFTITR
AQNEYWQSIQDQYHFTITR
AQNVLASFYSGGTK
AQQIVQSVIDSGEK
AQSNAQSSELAMDHSK
AQSVSNYLLSSGLSSAQIQK
AQSVSNYLLSSGLSSAQIQK
AQTEEELAVK
AQTLAAGDVIK
AQTVTFLYR
AQTWLAENANAK
AQVAEALQK
AQVDAGAPVPTDPNHNNDWYGTSK
AQWFDMLQK
AQYDDIASR
AQYDDVASR
AQYEDIAQK
AQYEEIANR
AQYEEIAQR
AQYEEVAR
AQYGNDGTTLVGYK
AQYIGDIWR
AREEITIGTEPVDLDGLNYLAGK
ARLECEINTYR
ASAFSASAK
ASAHITAGAK
ASAHITAGAR
ASDGTVTVSSK
ASDINEEMK
ASDNAQDGISLIQTAEGALEQK
ASDNAQDGISLIQTAEGALEQK
ASENAVLTSR
ASGHVDAFNDPLIDNR
ASGNDIVAPYADKFPGSTFFAGK
ASGNDIVAPYAEK
ASGNDIVAPYAEK
ASGNDVVAPYADKFPGSTFYAGK
ASGNDVVAPYAEK
ASIEKATSDYDKEK
ASIEKATSDYDKEK
ASIEKATSDYDKEK
ASIGATSSDK
ASIQAEIR
ASIYNAMPIEGVEK
ASLDIATDPWGIK
ASLGAIQNR
ASLGAIQNR
ASLGAIQNR
ASLGAIQNR
ASLGALQNR
ASLGALQNR
ASLGALQNR
ASLGALQNR
ASLGAVQNR
ASLGAVQNR
ASLWLGEK
ASLWLGEKDEK
ASLWLGEKDEK
ASLWLGEKDEKGNEK
ASLYNALPIESVK
ASLYNALPLESVK
ASMGALQNR
ASNAGGVATSALEMSQNSER
ASNAPELFAKPDIDGGLIGGASLK
ASNGASDFGNK
ASNGVIIITTK
ASNGVILITTK
ASNIDEDAVNAEINR
ASNIGEVCQFAAAGK
ASNIGQVAQFAAAGK
ASNNDVVAPFADK
ASNSLIPLENYK
ASNVVYDR
ASQGILTVR
ASQGILTVR
ASSVLALLYGVR
ASSVVQALQTR
ASTIFPSFVGHTF
ASTNAEDGVSAVQTAEGALTEVHDMLQR
ASTVASIVK
ASTVASLVK
ASVDAGSVAAEK
ASVEELLQTAK
ASVESGSAAASR
ASVPSGASTGEHEALELR
ASVPSGASTGEHEALELR
ASVPSGASTGENEALELR
ASVPSGASTGVNEALELR
ASWGIQGNDAILSGGYR
ASWTAGAQTAGLYVTGEVYR
ASYDGEEIKDAAVK
ATAATNNEAAAALAAEK
ATAATNNEAAAALAAEKFDENADLVAK
ATAEDISGLAK
ATAENEFVALKK
ATAENLAEAINKDDELK
ATANNTNAVR
ATAPDQAGYEFAQTR
ATAPDQAGYEFMQTR
ATATVPTGSGITLVDSKPSTSVTDK
ATDAAVESISK
ATDAIDLFYYSK
ATDISGDQAHTIVDQTNYNK
ATDLAQAGVAQSK
ATEAAVDAIAK
ATEASQSTANAAAK
ATEGTVLER
ATEIPEAIR
ATEIPEAIRK
ATEIPEAIRK
ATEQFVTPSELK
ATFGAAQNR
ATFGAMQNR
ATFGAVQNR
ATFYEVEDAVALAK
ATGAVAAGGVGDNDAVK
ATGNTPDGR
ATGSASFNQK
ATGTAPTELSK
ATIDSGWLSADHQVGQTGK
ATIDSGWLSADHQVGQTGK
ATIDYVVLDAAK
ATIGQVGNTDWANIQIGK
ATIGSVGNSDHALEQSGK
ATIGSVGNSDHGLESSGK
ATIGTVANGTVTASNDSTVK
ATIGTVANGTVTASNDSTVK
ATIIDPENNPK
ATIIYVTHDQTEAMTLGTR
ATIIYVTHDQTEAMTLGTR
ATISELANLITAQAVTK
ATISELANLITAQAVTK
ATISGEQITAPVMAIR
ATITGLTNFPASTESDPNKR
ATIYIADKK
ATKPYEIHAANSLIPLENYSNYK
ATKPYEIHAANSLIPLENYSNYK
ATLESMAYQVNDVLQAMK
ATLIDPENNPK
ATLTAADASAISSK
ATLVDGSYHPVDSSEIAFK
ATMVTYGGTTLVTGAQALAVQGTQAMYVTSNNR
ATMVTYGGTTLVTGAQALAVQGTQAMYVTSNNR
ATMVTYGGTTLVTGAQALAVQGTQAMYVTSNNR
ATMVTYGGTTLVTGAQALAVQGTQAMYVTSNNR
ATMVTYGGTTLVTGAQALAVQGTQAMYVTSNNR
ATMVTYGGTTVVTGAQTLAVQGTQAMYVTSNNR
ATNIALSDIAAPTVTGVK
ATNIEGATVLGSDNK
ATPDAIASLEGAEK
ATPTGAIAQFAAGGK
ATQAAQDGQTETTR
ATQAAQDGQTETTR
ATQAAQDGQTETTRK
ATQDFLWGFVR
ATQDYDSR
ATQGLANYIIAKDAGEK
ATQGLANYIIK
ATQGLANYILK
ATQQGVAYK
ATQTAVDEAIK
ATTGAAYYLK
ATTHNDEAFWIQVR
ATTQDAEGMIAEGR
ATTQDAEGMIAEGR
ATTTIDEAIKK
ATTVDAEGMIAEGR
ATTVDAEGMIAEGR
ATVAVAASK
ATVEGAPATIK
ATVEGAPATLK
ATVGVVGNSDHALEQSGK
ATVLGGQNVFNLYSFDAPIANRPK
ATVNAGESTVILTK
ATVTIPQGEEGWNQWK
ATYEQIVSDLTDAK
AVAAGYWNLFSFNPALK
AVAAGYWNLFSYNPALK
AVAAGYWNLFSYNPALK
AVADLGIDMLAAGIGNIHGK
AVAEDIHSR
AVAFGEALQPEFK
AVAFGEALQPEWK
AVAGHYAVGQFNINNLEWTK
AVANEAVVTLDLAK
AVATALGINTQNVLWDQPTHTVTILYGQR
AVATALGINTQNVLWDQPTHTVTILYGQR
AVATVDDVAGLK
AVDAIKDAINQVSDVR
AVDCGYWNLFR
AVDETIAMMLDEK
AVDFIVSDEMK
AVEAAVAEVK
AVEAAVASIK
AVECGYWNLFR
AVEDATYQAGAR
AVEEIFGVK
AVEELFGVK
AVEGYGGNIAAAEAVGK
AVEILEALR
AVEIPEAIR
AVEIPEAIRK
AVELLEALR
AVENDPEGR
AVESLADLAK
AVEVEATIGAGTSSEPTAITK
AVFPSIVGRPR
AVGADVNKNETLNVTFMYDGER
AVGELLQNQYR
AVGESVEKPILYYR
AVGESVEKPLLYYR
AVGESVEQPLK
AVGFIGPVDTADADHPAPNVIDGK
AVGYGQGGEFEGWGWETR
AVHGGYAIPAFNFNNMEQLQAIIK
AVIAYEPIWAIGTGK
AVIEEFNPGFVPNNR
AVIETNNER
AVIETNNER
AVIEVAGIK
AVIGLDVTDQR
AVIMTITYDVPADAK
AVISSVIDNIGK
AVIVNQSIPGTTEAFR
AVIVNQSVPGTAEAFK
AVLDGDEWVLNGSK
AVLESVGITDVLAK
AVLESVGVTDVLAK
AVLGIEFGSTR
AVLGLEFGSTR
AVLTDIQDGVFAGK
AVLTDIQDGVFAGR
AVLYDGSYHPVDSSEIAFK
AVLYDGSYHPVDSSEMAFK
AVMAAMGSPLTNK
AVMEAAIEVK
AVMGGEAFQWPAGTYVK
AVMIDTMLAR
AVNAGGVATSALEMAQNSER
AVNAGGVAVSALEMAQNSMR
AVNAGGVAVSALEMAQNSMR
AVNAGGVAVSALEMSQNSER
AVNAGGVAVSALEMSQNSER
AVNAGGVGVSALEMSQNSER
AVNAGGVGVSALEMSQNSER
AVNAGGVSVSELEMAQNAER
AVNAGGVSVSELEMAQNAER
AVNAGGVSVSELEMAQNAER
AVNEASQAQQAQGR
AVNEGMQVSIDK
AVNPINLYGGTK
AVNPVNLYGGTK
AVNTIADAIAQVSK
AVNYDSFSYK
AVQLFGGYGYTR
AVQLHGGYGYIR
AVQLHGGYGYIR
AVQLHGGYGYTR
AVQLHGGYGYTR
AVTEYLETGK
AVTEYLETGKK
AVTEYLETGKK
AVTGDVTNK
AVTIEENQK
AVTNAVNAGLAYFR
AVTNTVDIMDAK
AVVDAELASGK
AVVDAGGAGR
AVVDAGWIGVDHQVGQTGK
AVVDAGWIGVDHQVGQTGK
AVVDFIQSSAEK
AVVDSGWKPK
AVVEDIHAR
AVVEEFNPGFTPDNK
AVVGANWGDEGK
AVVQLFEPSAGINLR
AVVVGGGNVAMDAAR
AVVVGGGNVAMDAAR
AVYEVTLNK
AVYLDYLR
AVYNQLDGMLPAYALR
AWAEANNVPFTYYKPDSDSDEAR
AWDESSAVTFTNLANDSITATAGGQGNQAQGVQVR
AWDESSAVTFTNLANDSITATAGGQGNQAQGVQVR
AWEHIQEIEK
AWEHIQEIEK
AWEHLQEIEK
AWEHLQEIEK
AWGSFDDFVLTPQK
AWIDGSVQTK
AWLDAVGLSVDDIK
AWLDGSVQTK
AWNDQADTNK
AWQEALNTFSK
AWTEADAEK
AYANHTYLVK
AYANHTYLVK
AYDAGIPTFLVDR
AYDAVMVVNGR
AYDELPAVVSK
AYDHELIDASAK
AYDHQLIDQAAEK
AYDHQLVDASAK
AYDHQLVDASAK
AYDHQVIDQSAGK
AYDQAEVDGLNAK
AYEPVSGSK
AYGSAYVAMNSK
AYHDPEYLYDYSNDSQQLDGYR
AYIAHGEVLPVATR
AYIAMEVR
AYIAQGEILPVATK
AYIAQGEVLNVPSK
AYIAQGEVLPVATR
AYIAQGEVLPVK
AYIQAEVK
AYIVPVDSTYSK
AYLTSAGGISPTAAR
AYLVNTGWNGTGK
AYLVQEGLDAK
AYNIPGLSEIDSIEK
AYNTVSPASGK
AYPDAFKENVK
AYPDAFKENVK
AYQYWDLVR
AYTLAEAAEK
AYTPQEISAMILQK
AYVAEGEVLPVATK
AYVAEGEVLPVATR
AYVAQGEVLPVATK
AYVFDALRPTPELSFALR
AYVFESLRPTPELSFALR
AYVFESLRPTPELSYAVR
AYVGNMSAEALGLK
AYVPLAEMFGYSTDLR
AYVTVAEGQK
AYVVLNDNDEK
AYYEGLIK
AYYEVVENGK
AYYPISEIGAGK
CDFNVPIK
CDFNVPLK
CQYEALVETNRR
CQYEALVETNRR
CYDESQAK
DAAAAAIYGAR
DAAAAALYGAR
DAAASSLSSFEINLR
DAADFASSR
DAAPTAADFSALNAFAK
DAAQIIAR
DAASASIYGSR
DAASGAVYGAR
DAASTAIYGAR
DAASTAIYGAR
DAASTALYGAR
DAASTALYGAR
DAATEALAAK
DAATHSYLK
DADAESVTTIVEVSGDTVK
DADAPIFDVADYGVVGDLNK
DADAPIFDVADYGVVGDLNK
DADGNWYGIYK
DADVVIGSVLIPGAATPQLVSTEMVK
DADVVIGSVLIPGAATPQLVSTEMVK
DAEAWFNEK
DAEGKPAANTEIGVR
DAEGKPAANTEIGVR
DAEGNIIYNQGR
DAFDAYLFK
DAFYSYTDAK
DAGIPIIAYDR
DAGLDGVLSEGATK
DAGLDGVLSEGATK
DAGLDVYDQVK
DAGLDVYDQVKK
DAGLDVYDQVKK
DAGLDVYEQVK
DAGLDVYEQVKK
DAGLDVYNQIK
DAGLNNSDLGQVLLVGGSTR
DAGLNVYDQIK
DAGLSASQIDEVILVGGSTR
DAGLTASEIGQVLLVGGSTR
DAGLTASEIGQVLLVGGSTR
DAGLTNADIGQVLLVGGSTR
DAGLTNADIGQVLLVGGSTR
DAGLTNADIGQVLLVGGSTR
DAGLTNADLGQVLLVGGSTR
DAGLTNADLGQVLLVGGSTR
DAGLTNADLGQVLLVGGSTR
DAGLTNSDIGQVLLVGGSTR
DAGLTNSDLGQVLLVGGSTR
DAGMTVTAR
DAGQAVYNAVVLEEVAK
DAGTIAGLNVLR
DAGVEYVIIGHSER
DAGVEYVIIGHSER
DAGVSVTGVNDYDKDTQK
DAGVSVTGVNDYDTDKK
DAGVSVTGVNDYDTDKK
DAGVVLPDGTSNVEAK
DAHQSLIATR
DAHQSLLATR
DAHQSQAATR
DAIGVPEDQLR
DAIIILPTIDLTGEQK
DAINQVSDVR
DAINQVSTTR
DAINYISDVR
DAINYVSDVR
DAINYVSGIR
DAINYVSSIR
DAINYVSSVR
DAISEVIFDR
DAIVIQPTIDLSSEQK
DAIVIQPTLDLSSEQK
DALENIDGDYVTGR
DALEVLDELK
DALGLTYHK
DALLENVTVAADGK
DALLENVTVAEDGK
DALLENVTVDAEGK
DALLENVTVDEAGK
DALLENVTVDKDGK
DAMTGLPIGGAK
DAMTGLPIGGAK
DANLDGVADAGDTLHAWNYR
DANNYEYVQGPSFDEAK
DANQSLIATR
DAQAAGTQVILFDR
DAQAAGVSVILFDR
DAQGNVVYLDK
DAQLVAENIALQLENR
DAQLVAENIALQLENR
DAQLVAENIAQQLENR
DAQLVAENIAQQLENR
DAQSVVIVDYR
DAQSVVIVDYR
DAQSVVLVDYR
DAQSVVLVDYR
DAQTVENAELAGYNK
DASATAIYGSR
DASATAIYGSR
DASATALYGSR
DASATALYGSR
DASEELFK
DASEELFKR
DASFTLKPVGYYNYYPK
DASGTSIVFGSEETPAIIK
DASHIGGDFIGYFK
DASHIGGDFIGYFK
DASNGVQLQGWTDSVGADAYNK
DASSTAIYGSR
DASTIVAINK
DATATYDAQAK
DATLDQLGR
DATSENTVWWTTPEYK
DAVTVLNGLEVFK
DDAATLPTNETAATNK
DDAIEAFKK
DDASGMAIADSLR
DDIASFLPVYLEK
DDNYWGQDASMWGK
DEFVTNYYNATLGTDGPVLK
DEIVDAVAK
DETFAQTQPR
DFEIQGDFPR
DFGSFENFKK
DFIVKPFKPDR
DFIVKPFKPER
DFIVKPFQAER
DFIVKPFQAER
DFLLDMSSAGGQVHFK
DFNAVSNEDAR
DFPSDPVEQLK
DFTWTSAYNVGWNK
DFVSDETYAK
DGAIDPETLTASTK
DGALNLDGLSDVYK
DGANIDGTATK
DGAQPTDTVR
DGDITAYKPTGNTNAK
DGDNVAFK
DGDWTGLLK
DGENLSVGYK
DGETFYYYFNK
DGFQTLVAAAGDVK
DGFVGPGMALNNAWK
DGHDFTVGIPADTPIAQAER
DGHNNTYFIDK
DGIGGATGSSK
DGISLVQTAEGALTEVHDMLNR
DGISLVQTAEGALTEVHDMLNR
DGLMTTVHSVTATQK
DGLMTTVHSVTATQK
DGLTNNDPATQTR
DGLTNTDPANETR
DGLVLDEPANFR
DGNLTGEGVYNVAQFVLNSAK
DGNLTGEGVYNVAQFVLNSAK
DGQAIGIGAGQQSR
DGQNYFAELADNAK
DGQQSLFATR
DGSGVITDDKR
DGSTLTIGDTTYTFAVGK
DGSWNIHISPDAGVATLR
DGTGSWVAQFAAICDK
DGTTTYFWGIPR
DGTVAQVVVQK
DGVAQTLANADLTIADK
DGVASAEETAAGIIAEAEKK
DGVDVEASSK
DGVILGTGYQLLSEGR
DGVIQSTSYQLLSEGR
DGVITIEESK
DGVITVEESK
DGVLINTAR
DGVPSIVNPFDGYALEAAAR
DGVVQQIGAPLYLYNNPINK
DGYEQIAAIFLETAENEKEHAK
DIADEDLWGIITK
DIAHPINSDTR
DIAHPINSETR
DIAHPINSNTR
DIAHPINSNTR
DIDDYFGLDTLK
DIDDYFGLETLK
DIDEYFGLETLK
DIDKPFLMPVEDVFSITGR
DIDKPFLMPVEDVFSITGR
DIDKPFLMPVEDVFSITGR
DIEEYFGLDTLK
DIEEYFGLETLK
DIEKPFLMPIEDVFSISGR
DIETYFPSSILR
DIGAHIINK
DIIAPQLDELNVK
DIIESQNAGTR
DIIESQNAGTR
DIIGITDLR
DIKPTYQGFGDSADALQDGK
DILEASGVDKVPATWAELK
DILGITDLR
DILIEAGLLDR
DILIEAGLLDR
DILNAWTPENTNTDVPR
DINPVKDELEK
DINTAIELLDASGLQPSQVISSKPK
DINVLGAVANVMK
DIPAIASASNLVTEGK
DIPAIASASNLVTEGK
DIQFNGFTEVK
DIRPANTGGGGK
DITGYNAFAIDVDTVDVK
DIVHPISPEAR
DIVVNSAMPASK
DIVVNSAMPASKDDLVILR
DKAQAHINAGAR
DKAQAHINAGAR
DKDGNLTGEGVYNVAQFVLNSAK
DKDGNLTGEGVYNVAQFVLNSAK
DKDKNPVMPVTAK
DKGYGIVSGDGDIWHAVENSSDQGWIVDGK
DKLESTGEGK
DKNQTLSLQR
DKPFLMPVEDVFSITGR
DKPLVWFNR
DKPLVWYNR
DKTDGVLASDFSILSSR
DKTYTTSIQSGK
DKVDGTPSTLK
DKYVTAGNASGINDGAAAIVVMTEEK
DLAAGTAPAQK
DLASICDVFVNDAFGTAHR
DLASLCDVFVNDAFGTAHR
DLATALGVTDITWDQATR
DLDAEVVQGLR
DLDTAIADFK
DLEFGTGGLR
DLEPDLPEPDITR
DLETFLSWADEVRK
DLEYGLGAGLLNDLR
DLGIISGVTNTSFNPGEPLTTAAFAK
DLGIISGVTNTSFNPGEPLTTAAFAK
DLGLFSNEEPIVVK
DLGNAATLGSDDNTYNVFGLYDK
DLGPTVSAR
DLGTEVTAVLVGSGVK
DLIDGSITAVNEGAEVVNK
DLIDGSITAVSEGR
DLIGITDLR
DLIWLSNYNTAGTAK
DLLGITDLR
DLLIGAVTTSAAAADK
DLLSIYNLGSSSAGGSSR
DLNLDGIIAEVK
DLNMDCIVAEIK
DLNNYYVANDATFTK
DLNTDVTAVLLGSGIK
DLNVVGTATPGGSVK
DLPAIASASNLVTEGK
DLPAIASASNLVTEGK
DLPTVTVEQR
DLQVGQTGK
DLSSQIFTVEAGK
DLSTFAFAYNK
DLSVGAQDWR
DLTAITGQK
DLTDEEVKR
DLTDKDEIQYEEAVAVLNR
DLTDKDEIQYEEAVAVLNR
DLTFEPGDAR
DLTPNAGIR
DLVDGAPSTLK
DLVDGAPSTVK
DLVDGAPSTVK
DLVDGAPSVVK
DLWAMVLDLQK
DLWAMVLDLQK
DLWAQVLDLQK
DLWDMVLDLQK
DLWDMVLDLQK
DLYANTVLSGGTTMYPGIADR
DLYANTVLSGGTTMYPGIADR
DLYDLLGSATIR
DMAGLLVPYK
DMAGLLVPYR
DMAGLLVPYR
DMDNVVDLTDMETVDNTLAAR
DMGYAVAVIADSTSR
DMGYDVAVIADSTSR
DMGYDVAVLADSTSR
DMHAASIGIGDISVADQASAAK
DMIQALFFDR
DMPIQAFLLYQEPVLGPVR
DMPIQAFLLYQEPVLGPVR
DMQDMEFTVEHGK
DMQDMEFTVENK
DMQDMEFTVENKK
DMSAYDYIR
DNAGNVSGHTESK
DNEVFTPIDLINAK
DNEVFTPTDLINAK
DNEVFTPVELINAK
DNEYYISALGSK
DNGFNVIVGQR
DNIILAQQVLK
DNIQGITKPAIR
DNIQGITKPAIR
DNLILAQQVLK
DNNFDAYNTLK
DNNYDAYNNLK
DNTGIADFANVLK
DNTISWSNDQGQLIMTGGSR
DNTISWSNDQGQLIMTGGSR
DNVILVTDHVYK
DNVNVVLQYWNR
DPQVFLLDEPLSNLDAK
DPTIPPIIK
DPVGEIILSAR
DPVGEILLSAR
DQASTASIAK
DQGLSEYNIIHLQGVMGSAAQVGR
DQQIKVEEENDANK
DQYEIDALNDR
DRDIAMVFQNYALYPH
DRDIAMVFQNYALYPH
DRPALALASAGK
DRVDDALSATR
DRVEDALNATR
DSAFSTGDTYIISYK
DSAGFINLFGLPIK
DSDGAIHILPAGNLAFNGWK
DSFTVELTEPGSAK
DSGFADTTPK
DSKPEIAVK
DSLATDTDDTTHNVSYVR
DSLATDTDDTTHNVSYVR
DSLAVTVFGLSR
DSLDQIFAQK
DSLENTLTESEAR
DSLENTLTESEAR
DSNQDLLGFVHQIPER
DSPNDYGFDSIEFK
DSSSSSPETADVVTK
DSSYSVAAYNTAAK
DSYTTADGKK
DSYVGDEAQSK
DSYVGDEAQSKR
DTATMLEGNASTFK
DTDAAAAAGK
DTDIAEEMMAYTK
DTDIAEEMMSYTK
DTDIATEMVK
DTDIATEMVK
DTDIATEMVR
DTDKPFLMPIEDVFSITGR
DTDKPFLMPIEDVFSITGR
DTDKPFLMPVEDVFSITGR
DTDKPFLMPVEDVFTITGR
DTDKPFLMPVEDVFTITGR
DTDKPFLMPVEDVFTITGR
DTDKPFLMPVEDVFTITGR
DTDKPFLMPVEDVFTITGR
DTDMASEMVEYSK
DTDMASEMVK
DTDMASEMVK
DTDMATEMINYTK
DTDMATEMVK
DTDMATEMVK
DTDMATEMVK
DTDMATEMVK
DTDMATEMVK
DTDMATEMVK
DTDMATEMVR
DTDMATEMVR
DTDMATEMVR
DTDMATEMVR
DTDMATEMVR
DTDVADEMMAYTK
DTDVAEEMMAYTK
DTDVAEEMMSYVK
DTEATITVNAAR
DTGDMVSNNNVINK
DTGDMVSNNNVINK
DTHGAVASLSSVSK
DTHGAVASLSSVSK
DTILDYAYYK
DTITLDGVTANIK
DTIYGVFNTGATR
DTLGYASLK
DTLLDAQAHPENYPQLTIR
DTLLDAQKHPENYPQLTIR
DTLLDAQKHPENYPQLTIR
DTPAADLGAAVIK
DTPAADLGAAVIK
DTPATDLGAVVVK
DTPATELGAVVVK
DTPNFGSDDNFAGK
DTPPSSVFAVYEELK
DTPPSSVFAVYK
DTSPYKEGDSITVQK
DTVWWTSDEFK
DTWFTPEEWEK
DTYADAAQWEEK
DTYAEAAQWEEK
DTYANVEDWNTK
DTYSEPFLAGQNHYAEFAEMANHVDGK
DVADEVVNSTDNTK
DVADIVESYAVGGK
DVALTAGQGVGK
DVASALGAEVGSSR
DVDCAYLR
DVDEAYMNK
DVDEAYMNK
DVDEAYMNKVELESR
DVDEAYMNKVELESR
DVDGAYMTK
DVDKPFLMPVEDVFSITGR
DVDKPFLMPVEDVFSITGR
DVDKPFLMPVEDVFSITGR
DVDKPFLMPVEDVFSITGR
DVDKPFLMPVEDVFSITGR
DVDVAEEMMAYTK
DVDVTMIAPK
DVDVTMIAPK
DVHSSELGAAAAK
DVHYSHYGR
DVIAAENWQAITDK
DVIIMGFDCNK
DVLSALGIFK
DVNTVLPFGNTLSIVK
DVPAGDIGVGGR
DVPFILLMNDGK
DVPFILLMNDGK
DVPGYATLVQK
DVSGEGVQQALLK
DVSVTGAETAEK
DVTDVFGRPAR
DVTDVFGRPAR
DVTDVFGRPAR
DVTLQPAER
DVTLQPAER
DVTQGGAAIIK
DVTTDINGTSTTFEK
DVVFETLNDAVLAK
DVVIDDTLTFDGK
DVVIDDTLTFDGK
DVVIQDSTSQQK
DVVTDSNGVLK
DVWGTDDPAEIAK
DVWGTDDPAEIAKK
DVYFGIRPEDIVYSDK
DVYFGIRPEDIVYSDK
DVYGTPEDATTVAVGAVIIAR
DVYLVSLDDAHIEK
DVYTNDGSK
DWDAFLATAR
DWDGTSIENVNQLTK
DWDTFNATAATLK
DWDTFNATAITLK
DWIQETYNFTFK
DWLQETYNFTMVQK
DWLQETYNFTMVQK
DWLQETYNFTMVQK
DYAFYPIVIADSR
DYATTFDFLK
DYDKEEFAR
DYDKEEYAR
DYFKEDDALLNKK
DYIALSSHEAYAR
DYIHVVDLAK
DYIHVVDLAK
DYIHVVDLAVGHVK
DYLGLEVEER
DYNLASAASSDVATYFNPLLHTAVFR
DYNLDIASTLDDIGESR
DYQELMNVK
DYSSYYAQIK
DYSYAEGEFHLKPSPNDPNTVWK
DYTGYTFDK
DYTPQEISAMILQK
DYTTDGYTK
DYYWNPSLEPANAYFR
EAAADAQTAIEK
EAAAILDITQYLDR
EAAAQLAGLALEDKEAISGNK
EAAAQLAGLALEDKEAISGNK
EAAEFEAQDK
EAAEILDITQYLDR
EAAETLDITQYLDR
EAAEVYEKR
EAAEYEAQDK
EAAEYEAQDKK
EAAEYEAQDKK
EAAEYEAQDR
EAAEYEAQDRK
EAAGNIKEEVAGK
EAAKEVFGTDDPAEIQNYVK
EAALTETLTK
EAALYASK
EAAQEWIAGK
EAASKEEADDIK
EAASKEEADDIK
EAASKEEADDLK
EAASKEEADDLK
EAASKEEADEIK
EAASKEEADELK
EACGLGLK
EADIFVENLHPGAMDK
EADKEFEINLK
EADKEFEINLK
EADYVIVHGFEANYAAK
EADYVIVHGFEANYAAK
EAECVEADSGR
EAEFLEFAK
EAEGEAEAILK
EAEQFAAEDKK
EAEQYAAEDAR
EAFAENGYNVK
EAFAGNLR
EAFLDLSK
EAFLLQVSK
EAFYGIENAPLIVGGR
EAFYGVENAPVIVGGR
EAFYYFIR
EAGADYVGLDEYIEK
EAGADYVGLDEYLEK
EAGEIAGLK
EAGEIAGLTVK
EAGELAGLK
EAGFDSFPTTWADVEK
EAGGVLDMDTK
EAGGVLDMDTK
EAGGVLDMDTK
EAGIEYTINQIDEYR
EAGIPIIAYDR
EAGIPVILSDR
EAGQIAGLEVK
EAGSIGGEMVR
EAGSVGGQMVK
EAGSVGGQMVK
EAGYTAIVSHR
EAIAMGADK
EAIAMGADK
EAIEAAGGK
EAINVGMQTDLNSALK
EAIQSEINQLVTEIDR
EAITKPVELR
EAITKPVELR
EAITNEFEQLK
EALAMGADK
EALAMGADK
EALGKDEAEELKK
EALGKDEAEELKK
EAMAMGADK
EAPGFVVNR
EAPGLTFELLKPELK
EAPSAAAAGPR
EAQAIYAK
EAQETLEFK
EASGDKTSMAATLGGMWQVYQYNR
EASGTGNMK
EASTLDVDGQK
EATGNITQASK
EATSDLTGER
EATSDLTGER
EAVGEIIR
EAVGELLR
EAVGHQAK
EAVGKDEAEELKK
EAVISAADSK
EAVSKDEAEELK
EAVSKDEAEELKK
EAVSKEEAEELKK
EAWSGDMVVK
EAYDLVAPILTK
EAYLQQYK
EAYNGAGSVVDDVR
EAYPGDVFYLHSR
EAYPGDVFYLHSR
EAYSVWTYR
ECGQEFVFTAGEQEFYAER
EDAALALTAIEGTTLPK
EDGSGKIEALTFQEK
EDGSGKIEALTFQEK
EDGTFRPTETLNR
EDGTLTPVDMAYNTLK
EDMAEVIEDAFR
EDTLGILEAVVEGK
EDTLGILETIVEGK
EDVTNIILNLK
EEAEHAAK
EEALDLFYK
EEGGAEKDVVLR
EEINAAMK
EEINELNR
EELDAFAASSQQK
EELDEFALK
EELDEFGVSSQQK
EELDEFGYNSQK
EELDEFSANSQQK
EELIGVNAGIVK
EEYQTEEGEAK
EFGADTSDIVLK
EFGGSDTFATSQILAAAVK
EFGGSDTYATSQIIAAAVNR
EFGGSDTYATSQIIAAAVNR
EFGGSDTYATSQILAAAIDK
EFGGSDTYATSQILAAAIDK
EFGGSDTYATSQILAAAVNR
EFGGSDTYATSQILAAAVNR
EFGISIPDDQAEK
EFGITIPDEDAEK
EFGLTIPDEDAEK
EFGNSTATTEAELTDAFAR
EFIFTFPNAVK
EFIGAVIGPGGK
EFINTLIK
EFLLDMSPAGK
EFLLDMSPAGR
EFLLDMSPAGR
EFLMYVGTDDGFLER
EFNNPTNPLLVSVR
EFNVIYAENDDMAK
EFNVIYAENDDMAK
EFTPQQVEDLYEIR
EFVNTYLTLTDNKK
EGAAKEEAEELKK
EGADFILGSDPDADR
EGAGIAVSLIDLGNR
EGAGYISNAIAAGTIK
EGAGYISNAIGLGTIK
EGANIVITGR
EGANIVITGR
EGANLVITGR
EGANLVITGR
EGANLVLTGR
EGANLVLTGR
EGASKEEADDIK
EGASKEEADDLK
EGASKEEAEDIKK
EGATKEEAEEIKEK
EGDAIVVSLIDMGGR
EGDLNVYTGDGKENLKDR
EGDVVLLQNTR
EGDWISLDGSTGNIYGER
EGDYVAGANIAGFLK
EGEGDFGYNAR
EGEIFGLYGLVGAGR
EGETAVNWLK
EGFAYYIPLR
EGFEQIAALFLK
EGFPEIGLYWEK
EGFPELAAK
EGGIGVIHK
EGGLGVIHK
EGGLVTAGNASGINDGAAAIVVMSEEK
EGGLVTAGNASGINDGAAAIVVMSEEK
EGGNYTVKDPEK
EGGNYTVKDPEK
EGGVDYSK
EGGVDYSVNNLAGTDGK
EGHYAVGQFNINNLEWTK
EGIAATLGYK
EGISKDDAEALK
EGISKDDAEALK
EGLAKDEAESLKK
EGLHFAIDEVTNK
EGLHFAIDEVTNK
EGLHFALDEVTNK
EGLHFALDEVTNK
EGLMTTVHSTTATQK
EGLMTTVHSTTATQK
EGLMTTVHSTTATQK
EGLMTTVHSTTATQK
EGLNITGNNGDYTFTISGDR
EGLSKDEAENLKK
EGLTVTSAMK
EGMSKDEAENLKK
EGMSKDEAENLKK
EGQEIYSETK
EGQILMSYGPEAFR
EGQTAVEWLK
EGQTYADANAFIQAYK
EGSAFLVLK
EGSGIHFR
EGSIPFQGIVVATIDGSEK
EGSIPFQGIVVATIDGSEK
EGSQGQSAYSATK
EGTHVYEHLFR
EGTTTTPFPEK
EGVAILWK
EGVAKEEAEALKK
EGVASNTLTTSGSNAGLRPGAVK
EGVDVSITGNSTNPTR
EGVEALVEFLK
EGVISDYDMTER
EGVITVDEAK
EGVITVEEAK
EGVPTTSILTITSNVTYGK
EGVPTTSILTITSNVTYGK
EGVPTTSILTITSNVTYGK
EGVSEDEANDIK
EGVSKDDAEALKK
EGVSKEEAEDIKK
EGVTENFQNFYER
EGYDKLPDEALAALEK
EGYDKLPDEALAALK
EGYDKLPDEALAALKK
EGYDKLPDEALAALKK
EGYEQIAAIFLK
EGYEQIAALFLK
EGYMSILNTDQK
EGYMSLLNTDQK
EGYNGDLTSK
EGYNGDLTSR
EGYPEIAEAFK
EGYPEIGLYWEK
EGYPEIGLYWEK
EGYPEIGMYYEK
EGYPEVGLYYEK
EHPNSHVTITGYADK
EHQEEVEVLR
EIAAAAGVDEK
EIAAVPVSDISQALQGK
EIAPNYTER
EIASIVDGPISGEVK
EIDFLGNAVENPVRPFVAILGGAK
EIDFLGNAVENPVRPFVAILGGAK
EIDFQLWR
EIDKPFLMPIEDVFSISGR
EIEDANTTEVQVVK
EIELADAFENMGAQLVK
EIELADPFENMGAQIVK
EIELADPFENMGAQLVK
EIELADPYENMGAQFVR
EIELDDPFENMGAQLVK
EIELEDAFENMGAQLVK
EIELEDPFENMGAQLVK
EIELEDPFENMGAQLVK
EIELEDPFENMGAQLVK
EIETYHNLLEGGQEDFESSGAGK
EIFAKPDVDGGLIGGAALK
EIGANTIR
EIGANTLR
EIGFLYGQYK
EIGFMFGQYK
EIGFMFGQYK
EIGHGALAER
EIGKEPVEVAEAPGFVVNK
EIGKEPVEVNEAPGFVVNK
EIGKTPVEVNEAAGFVVNR
EIGLVNTR
EIGYLFGQYK
EIGYLFGQYR
EIGYLYGQYR
EIGYMFGQYK
EIGYMFGQYK
EIGYMYGQYR
EIIAGIEEEGMK
EIIANESQER
EIIFAPTVYK
EIIIAPTIYK
EILSDVAVILK
EIMNIPDNYK
EINDEIQGQINEYIVK
EINEIANEPVGER
EINEIANEPVGER
EINFLGNAVEDPVRPFVAILGGAK
EINFLGNAVENPVRPFVAILGGAK
EINFLGNAVENPVRPFVAILGGAK
EINFLGNAVENPVRPFVAILGGAK
EIPIFAVPLAK
EIQDGTFASEWIQENR
EIQDGTFASEWIQENR
EIQYLGNAVEVPVRPFVAILGGAK
EISAFIVEK
EITALAPSTMK
EITALAPSTMK
EITGLGLAEAK
EITGLGLGEAK
[truncated: 6,999 more rows]

## Sheet: AL_8W_2
AAAAIQTVK
AAADYLDLPLYK
AAADYLGLPLYK
AAAESLGLPLYSYIGGVNGK
AAAGGLWEFEK
AAAGNIIPSSTGAAK
AAAIIDDAK
AAAINIVPNSTGAAK
AAALKPGEIMLLQNTR
AAANALGTSLYNYIGGVNAK
AAANALGTSLYNYIGGVNAK
AAANESFGYNDEEIVSSDVIGMR
AAANESFGYNDEEIVSSDVIGMR
AAANESFGYNEDEIVSSDVIGMR
AAANESFGYNEDEIVSSDVIGMR
AAANYLDIPLYR
AAANYLDLPLYK
AAANYLDLPLYR
AAAVAVQNAILNNVAAIAQK
AAAVLNAQEYGNYTYANR
AAAVLNAQEYGNYTYANR
AAAVLNAQEYGNYTYANR
AAAVNIVPNSTGAAK
AADAAIIVCSAK
AADAAILVCSAK
AADDAAGLAISEK
AADDAAGLAISEK
AADDAAGLAISEK
AADDAAGLSISEK
AADDAAGLSISEK
AADDAAGLSISEK
AADDAAGLSISEK
AADDAAGLSISESMR
AADDAAGLSVSEK
AADDAAGLTISEK
AADDASGLAISEK
AADIAQYTVDIGTNPDGK
AADIPVIFFNR
AADNAAGLAISEK
AADNAAGLSISEK
AADSDIYYVK
AADSDLYYVK
AADSDLYYVSK
AADTQQVQVSGK
AADVGADLVGK
AADVIMILIPDEK
AAEGTGIIAGGPAR
AAEIDYSPLFDVMK
AAEIGGDMLTVVK
AAEIPEAIR
AAELIAVPDER
AAESNSYFK
AAETLWEGTDKEK
AAEVAEAIR
AAEVFGDQLPQFQAHAK
AAEVPEAIR
AAEVPEAIRK
AAEVTLIGTEK
AAEVTLVGTEK
AAEVVLIGTEK
AAEVYPNDAR
AAFEEAEHAAK
AAFEEAEHAAK
AAFENEFAIAK
AAFFNLEK
AAFSFEVFPPK
AAFSFEVFPPK
AAFSFEVFPPK
AAFSFEVFPPK
AAFTAENGYEASFAYGNPAVGNANEDQVK
AAFTQLTELAK
AAFVDNWAAEK
AAGAAIGSSRPVAETHK
AAGAAIGSSRPVAETLK
AAGAAIGSSRPVAETLK
AAGAAVGSSRPVAETLK
AAGAAVIAVTHAAGSPLTK
AAGAAVVAVTHAAGSPLTK
AAGADGTNAK
AAGADQYLNLENHTWTTDGFIK
AAGAGLGGVLTPTGVGTIIADGK
AAGAGLGGVLTPTGVGTIIADGK
AAGAGLGGVLTPTGVGTIIADGKETLTIEGR
AAGATVIAVTHAAGSPLTK
AAGATVIAVTHAAGSPLTK
AAGDGLWTWTR
AAGDVSNASNK
AAGFDPYEIVK
AAGFENLK
AAGHSMLLFGVNPTGAQVGSVLK
AAGIPIIAYDR
AAGIPTVLINR
AAGIPVIAYDR
AAGNDFLGWVR
AAGSPEVETK
AAGVDAAYIVVSK
AAGVSCVIAETFAR
AAGVTEELNAAGVTVR
AAGYETVLTYSDNDSGR
AAGYNTIVTYSDNKNDQQVNDIQNMLSK
AAIAEGIVPGGGVAYIR
AAIEAGISVYNR
AAIEAGISVYNR
AAIEAGISVYNR
AAIEEGVVAGGGTTYIR
AAIEFEGPVYLR
AAIEMEGPVYLR
AAILYDFLDASK
AAILYDFLDQSK
AAINQVSDIR
AAINQVSDIR
AAINQVSDVR
AAINTVSDVR
AAINTVSGVR
AAINTVSSIR
AAINTVSSTR
AAINYVSDVR
AAITADEIAK
AAITADEIAK
AAIVEVNSETDFVAK
AALDIATDPWGIK
AALEAGVDK
AALEAGVNK
AALEAGVNQLADTVR
AALEAGVNQLADTVR
AALEEAEHAAK
AALEEAEHAAK
AALEEGIVSGGGLALVDASR
AALEFAVAASALK
AALEFGVAASALK
AALESGVNQLADTVR
AALESGVNQLADTVR
AALESGVNQLANTVR
AALESGVNQLSDTVR
AALESGVNQLTDTVR
AALGAEGIGK
AALGAVQNR
AALGTMSGSGYETK
AALIFGNVEPGDSASLMK
AALIFGSLK
AALPASSLK
AALPEANPVLLEPVGELK
AALPEASPVLLEPIGELK
AALQAASLNVFINTK
AALQSEVDQLVTEIDR
AALSSVALGFSFDKTPVADK
AALTADDIAK
AALTADEIAK
AALTADEIAK
AALTADQIAK
AALTAEEIAK
AALVEVNSETDFVAK
AALVGFSEGK
AAMATITNHDDLAAVEAALK
AAMEHGLK
AAMNNQHFR
AAMPEANPVLLEPIGELK
AAMPEANPVLLEPVGELK
AANAGGVATSALEMSQNSER
AANAGGVATSALEMSQNSER
AANAGGVATSALEMTQNSER
AANAGGVATSALEMTQNSER
AANAGGVATSGLEMSQNSER
AANATDNTDDIK
AANDIISYK
AANGTNSVSDR
AANGTQSESDR
AANLDAIHDTVHEMAR
AANLDAIHDTVHEMAR
AANLDAIHDTVHEMAR
AANLDAIHDTVHEMAR
AANLDAIHDTVHEMAR
AANLDAIHDTVHEMAR
AANLPEAMIQNIANGR
AANPTQGPLENSSGK
AANSTEGTAIR
AANVALVGTEK
AANVALVGTEK
AANVTLIGTEK
AANVVLVGTEK
AAPAPAAAPAAGGAAGSIK
AAPGLTGFTK
AAPHGTGHIK
AAPVLLEPIMK
AAQGILTVR
AASDFEALR
AASELWVYDHATDK
AASEPVLK
AASGNIIPSSTGAAK
AASGNIIPSSTGAAK
AASGNIIPSTTGAAK
AASITANGETVFK
AASQFEQIR
AASQFEQLR
AATETGGAAAAK
AATFIGELGR
AATFVGELGR
AATGNIIPSSTGAAK
AATGNIIPSSTGAAK
AATGNIIPSSTGAAK
AATHLASLTDINEAFQVGHDAVMAAEEGK
AATISGGDK
AATLTFNSR
AATNLHVTK
AATNQMPSLNEIK
AATSQFHQTGTTTGR
AATSQFHQTGTTTGR
AAVAAATMR
AAVAATEAAAAAAK
AAVEAANAPK
AAVEAGTSAASK
AAVEAMKDGDVILLENTR
AAVEEGIIAGGGSAYIHAAK
AAVEEGIIAGGGSAYIHASK
AAVEEGIIAGGGSAYIHASK
AAVEEGIIAGGGSAYIHASKK
AAVEEGIIAGGGSAYIHASKK
AAVEEGIIAGGGSAYVHAAK
AAVEEGIIAGGGSAYVHAAK
AAVEEGIISGGGSAYIHASK
AAVEEGIVAGGGTAYLNAIPAVEK
AAVEEGIVPGGGVAYIR
AAVEEGIVPGGGVAYLR
AAVENAVAGITDK
AAVENAVAGITDK
AAVENAVAGK
AAVENAVAGLTDK
AAVENAVAGLTDK
AAVPSGASTGENEALELR
AAVPSGASTGVHEACELR
AAVPSGASTGVNEALELR
AAVPVINDRPDYK
AAVQNEAEGR
AAVQQISDSR
AAWEEAEHAAK
AAWEEAEHAAK
AAYEEAEHAAK
AAYEEAEHAAK
AAYEEAEHAAK
AAYEEAEHASK
AAYEEAEHASK
AAYEFLVLSGVNPNQLEIISYGK
AAYIITGQWAK
ACFVLDAIR
ACGIDGIHLYALNK
ADAANSTHGLTLQIGDTADAFNQLK
ADADKWIADIEAAGGK
ADADKWIADIEAAGGK
ADAGFEIMQK
ADAIADFKK
ADALLGGATYSTADTVRPALQIIK
ADAVAVLK
ADAVEASTTTTK
ADDALWLFPTVYK
ADDTPAVKPVYEIAISDK
ADFNEETAAK
ADGIASAQTVAQQLER
ADGITVESVK
ADGNVENR
ADGTEEIVK
ADGVTVTELTPEAAEEFR
ADIALGNTGR
ADIDYALVEALTK
ADIDYGFAEAATTYGR
ADIDYGFAEADTTYGK
ADIEYGFAEAATTFGR
ADIFAAGDKVDATAISK
ADILNEALNIAR
ADILNEALNLAR
ADIVNEISR
ADIYENQLEFFQR
ADLAEQYLGVK
ADLGAAQNR
ADLGAYQNR
ADLIAYLK
ADLKDVDDSNLGLK
ADLNNENLAALEK
ADNSNKDNTIGNNQR
ADNTEETIR
ADPEWNVILLR
ADPPGSVSIHYGETGFFR
ADQQAGAASLR
ADSGINLAALK
ADSGVNLAALK
ADSGVNLAALK
ADTEALQQAFFAVSEK
ADTEALQQAFYAVSEK
ADTIQDFATGQTRPTGLPK
ADTNTSATVTTVK
ADTVNLTPETASFTSGFQR
ADTVSAGEDSITVDGK
ADTYVVFAVTTPDIGTR
ADVANYLQLFVNR
ADVANYLQLFVNR
ADVATANWATDAAQSR
ADVILAIGTR
ADVQGSAEAVK
ADVQGSVEAVK
ADYTDYSSIDK
ADYTDYSSIDKAPEER
ADYTDYSSIDKAPEER
AEAAAIIYR
AEAAALIYR
AEAAAVIYR
AEAAAVLYR
AEAAGIPVIFFNR
AEAATLLTTMTIGDAAK
AEAAVAIAR
AEAAVILTR
AEAAVIVYR
AEAAVLVYR
AEAAVVIAK
AEAAVVIAK
AEAAVVIAK
AEAAVVLAK
AEAAVVLAK
AEAAVVLAK
AEAESWYR
AEAGVSEEEVK
AEAIGAIATGTAK
AEAIISIADPQFR
AEAQGFEVYTAAEAAK
AEDKYQDVLEEIPR
AEEIGLEPEAK
AEFAAIAAR
AEFAALAAR
AEFATAETEWNLAK
AEFATIAAR
AEFATLAAR
AEFGYENTFYQLK
AEFNEETAAK
AEFTMEFLK
AEGAMTALLK
AEGEAFGKK
AEGVANWFK
AEGVDLSGDK
AEGVDLSNDK
AEGVDVSITGNSTNPTR
AEIAALHNR
AEIAAVLFR
AELDKVYSGDIAAAVGFK
AELDLVEAK
AELINAIAEK
AELINAVAEK
AEMALHDK
AEMPATMIR
AENIEITK
AEQIVQSVINSGK
AEQNDIIIDYR
AETAAEAWGDNYAATK
AETAQQAWGDNYAATK
AETDAYIAAQK
AEVAAIIYR
AEVAAIIYR
AEVAAIIYR
AEVAAILYR
AEVAAILYR
AEVAAILYR
AEVAALIYR
AEVAALIYR
AEVAALIYR
AEVATIFFR
AEVIEFNPGFTPNDK
AEVMTIVNR
AEVMTLVNR
AEWNGAGYTNATTGVK
AEYPIAVER
AEYPLAVER
AFAEQLVNLSVK
AFAEQLVNLTVK
AFAEQLVNLTVK
AFANANDNTK
AFATAEVASNPNNK
AFATNFNPEINIR
AFAVLDLELK
AFDDQCTTANPR
AFDLGTVPVVR
AFDVELIDQSAK
AFDWPVIIR
AFDWPVILR
AFEEGALSLEDVVAYAK
AFIASDPDLVK
AFIITGEGR
AFIITGEGR
AFILTGEGR
AFILTGEGR
AFIPQETATQK
AFIPQETATQK
AFIPQVTATQK
AFIVTDTFLYK
AFLAANSADVSTYYK
AFLSPWYER
AFTDVVADELKK
AFTDVVADELKK
AFTDVVGEELKK
AFTSMDQLSSAIR
AFTTIGTSGVVFAHTSK
AFVDVVTDELK
AFVPLAEMFGYSTDLR
AFVPLAEMFGYSTDLR
AFVPLAEMFGYSTDLR
AFVPLAEMFGYSTELR
AFVPLAEMFGYSTELR
AGAAFVSPFLGR
AGAAGSDALGETGK
AGAANIVPNSTGAAK
AGAAYVSPFLGR
AGACNIVPNSTGAAK
AGADIATVPYK
AGAGTNNIPIDR
AGAGTNNIPLDR
AGAGVNNIPLEK
AGAGVNNIPVDK
AGAINIVPNSTGAAK
AGANEIVIPVER
AGAQNIVPNSTGAAK
AGASMEGMAK
AGATAANQGWLHVAPVTAVNAIEGGQQDK
AGATAANQGWLHVAPVTAVNAIEGGQQDKVNGLTGSGYVGVLR
AGATAANQGWLHVAPVTAVNAIEGGQQDKVNGLTGSGYVGVLR
AGATFVSPFLGR
AGATYVSPFIGR
AGATYVSPFLGR
AGAVNIVPNSTGAAK
AGAVNIVPNSTGAAK
AGDAVSVFK
AGDAVTAYK
AGDDAAGLAISEK
AGDDAAGLAISEK
AGDDAAGLAISEK
AGDDAAGLAISEK
AGDDAAGLAISER
AGDDAAGLTISEK
AGDDANTAFEK
AGDDASGLAVSEK
AGDEIGIHDDDYK
AGDEIGIHDDDYK
AGDEVIVAPGVYR
AGDILVGK
AGDNAAGLAISESMR
AGDNAAGLAVSEK
AGDNAAGLAVSEK
AGDNDTLGK
AGDNIGALLR
AGDQVIYSK
AGDVIEVR
AGDVVAVAEGSR
AGDVVLYAK
AGDYPDVVHLATGR
AGDYPDVVHLATGR
AGEFSDPITWELESAR
AGENAMQMK
AGETVDIVGLTDEKK
AGETVEIVGLSEEKK
AGETVEIVGLTDEK
AGETVEIVGLTDEKR
AGETVEIVGLTDEKR
AGETVEIVGLTEEK
AGEVIGEALPASPGAAAGK
AGEVVGLAGLMGAGR
AGFAGDDAPR
AGFEGGQMPLYR
AGFELALLEK
AGFLGIPVPK
AGFPDVAQNIYNMLR
AGGAAVIATGR
AGGGATTGVTGAVAAGK
AGGILGILNELNK
AGGITAVYSGNSLTIGGVK
AGGNIPALTFLSFR
AGGNYGEIWGTTFTR
AGGNYTNYAR
AGGSDWYVK
AGGYGLGGVLTPTGLGTPVGVGAEDASGTGTK
AGHYAVGQFNINNLEWTK
AGHYAVGQFNINNLEWTK
AGHYAVGQFNINNLEWTK
AGHYAVGQFNINNLEWTK
AGHYAVGQFNINNLEWTK
AGIALNDHFVK
AGIALTDTFVK
AGIDDKYLEQYGK
AGIDENQFFLGYTQIYR
AGIIDTTVPEDAK
AGILDPAK
AGILDPVK
AGINTVEELTNR
AGIPNIGIGR
AGIPYGTTINFTFPGELVHMFDKETEK
AGIQLTPTFVK
AGIQQEIR
AGITATPLDVK
AGKPYFSVASGGGTGR
AGLAVDFR
AGLAVDMFNYGVK
AGLEAALR
AGLGADVAIANADMSR
AGLGALQNR
AGLGLVDGVLR
AGLGLVEGVLR
AGLIALAK
AGLNIDAFAPR
AGLPTIGSYSLQALQNER
AGLSLTDNFVK
AGLSLTDTFVK
AGLSLTENFVK
AGLVVASVQEITK
AGLYEVIGK
AGMGALQNR
AGMGNFLEK
AGMQDSENIIAVNK
AGMQDSENIIAVNK
AGMTGENLLSILETR
AGNFFNQYQPGDVTISFNPNIR
AGNVADVIVGPTAADDPVVLAAAR
AGNVADVIVGPTAADDPVVLAAAR
AGPVLLEPIMK
AGQAITVYQR
AGQEIAHFQYDK
AGQEIAHFQYDK
AGQFIILR
AGQPVDVPVFVK
AGQVIGQALPASPGAAAGK
AGQVVGQALPASPGAAAGK
AGRFDDEIVPVPVK
AGSDTVVDSLR
AGSTMEGLAK
AGTDEASAVR
AGTGDALSEALSR
AGTGDALSEALSR
AGTGIIAGGPVR
AGTTLVAQALNK
AGTVEVNSAESNDTIGSSTSSGTPALK
AGTVTMDVAK
AGTVTMDVAK
AGTVTMDVTK
AGTVTMDVTK
AGTVTPDVAK
AGTVTPNVTQAVNEIK
AGVAAIFGPGTR
AGVDMLTQSVALQYGK
AGVDPELVFQAIK
AGVDPQLVFEAIR
AGVEADLQAVK
AGVEADLQAVKDILEK
AGVEPQSENVWR
AGVGGTGTGVQTQVFVDHETR
AGVIMGDATPNVIFK
AGVKPEQVDEVLMGCVIQAAQGQNVAR
AGVLESSFVAEVK
AGVLETDFR
AGVNAGMDIDAFAPR
AGVPETPYSLAELQNQR
AGVPSIVNPFDTYAQEVGVR
AGVPVAPVLNTK
AGVPVGPVISTK
AGVPVGPVLSTK
AGVTAEGIAK
AGVTAENISK
AGVTVESISK
AGVVEGTVYDAK
AGYTAIVSHR
AGYTAVVSHR
AGYTDLHEAVDGADAVEK
AGYTVDDIQSFADLKK
AGYVGAFTHNWDYPFR
AHADELQAK
AHASQVADDTQR
AHASTAGVAAYLPAVSGFLIEK
AHASTAGVADYLPAVSGFLIQK
AHASTAVVADYLPAVSGFLIQK
AHASTAVVANYLPAVSGFLIQK
AHASTVGVTK
AHASVAVVTK
AHASVEGVTK
AHCSNVGVTK
AHDPNVTDATAIDK
AHDPNVTDATAIDK
AHELLHTSYVK
AHEPFSPGANPSYGAETK
AHLDATTVLSR
AHLLIPEGEENILYNWMLNFQYMSDEYVK
AHLLIPEGEENLLYNWMINFQYMSDEYVK
AHLLLPEGEENILYNWMLNFQYMSDEYVK
AHPADGAGQGLIK
AIAALSSLK
AIADAIVEATK
AIADLGIDFLAAGIGNIHGK
AIADLGIDFLAAGIGNIHGK
AIADLGIDFLAAGIGNIHGK
AIADLGIDFLAAGIGNIHGK
AIADLGVDFLAAGIGNIHGK
AIADLGVDFLAAGIGNIHGK
AIADLGVDFLAAGIGNIHGK
AIADPNWSATLPDETK
AIAEELVNLTVK
AIAEQLVGLTVK
AIAEQLVNLTVK
AIAIGTSHGAYK
AIAQILLDEGYIK
AIATDAGVLMVIK
AIDAGATAFK
AIDAGATAYK
AIDAGVDAVHK
AIDALVPIGR
AIDIGATAFK
AIDKPDVVYNEAR
AIDLGATAFK
AIDLIIENLEK
AIDSMVPIGR
AIDTAILVK
AIDTDKIEATFASDVPADTEITVTK
AIDVVADALQK
AIEELAAQGVEVTK
AIEFSTLQR
AIELSTLQR
AIENAQTTVESR
AIETGIPK
AIETGLPK
AIETTTSDYDKEK
AIETTTSDYDKEK
AIEVLAGYEPR
AIFPGIQGGPLMHVIAAK
AIGAFQNTQFQLADMATK
AIGAFQNTQFQLADMATK
AIGEWFVSEYEGEIPDAVR
AIGIIINNPEFADVR
AIGIIINNPEFEDVR
AIGIISDR
AIGIISDR
AIGILSDR
AIGILSDR
AIGLVIPELDGK
AIGLVIPELDGK
AIGLVIPELDGK
AIGLVIPELDGK
AIGLVIPELNGK
AIGLVIPELNGK
AIGLVIPELNGKLIGSAQR
AIGLVIPELSGK
AIGTIDAALVK
AIGTLDQALMK
AIGTLDQALMK
AIGYDKNNEFTGSNWQIQTAATAR
AIIEAGFYGNNVVK
AIIVNQAVPGTTEAFR
AIIVNQSVPGTAEAFK
AIIVNQSVPGTAEAFTQIK
AIIVNQSVPGTAEAFTQIK
AIIVNQSVPGTTEAFR
AILAFQKPDK
AILDEATDPWGIK
AILDEATDPWGIK
AILDGTVFR
AILEAGADAVK
AILLTAQELNSPVILGVSEGAGK
AILLTAQELNSPVILGVSEGAGK
AILLTAQENNSPVILGVSEGAGK
AINNVSDVR
AINQVSDLR
AIPDFPEPGIIFR
AIPGGSASALNLDSTK
AIQTSDLGINPQNDGR
AISDAISDILAK
AISLAIDR
AISTFVAAVSEALAK
AISYQITPAGIYYR
AITDAFTADTGISVK
AITDVNGVYTGVQDVDIFTTR
AITDVNGVYTGVQDVDLITK
AITDVNGVYTGVQDVDLITK
AITPNEFVAGQAVDTSK
AIVAIPEDAESEEDKIIR
AIVAIPEDAESEEDKIIR
AIVAYAPGDYR
AIVDGAPATVK
AIVDQSSLINPDDEQDDIFR
AIVGGTTDEK
AIVGLSDLK
AIVQLTEDSK
AIVTLTEDSK
AIWGEAIGTGTYQEK
AIYEVTLNK
AKAEAQGLK
AKAPLAEMFGYVTALR
AKDPAEAGNVTFLSGTHYTDAK
AKEIKPLAEK
AKFDELTHDLVEK
AKFDELTHDLVER
AKFDELTSDLVER
AKIENETGNITADVLQTK
AKLEAEGAK
AKTDAELQPVYNLVK
AKVDEAPSILK
ALAASDGDMDK
ALAASDGDMDK
ALADFGDKVSEEEKANIQSK
ALAEELVNLSVK
ALAEQHGSAVEVEEWGSR
ALAEQLVNLTVK
ALAETDATTIIGGGDSAAAVNQLGFGDK
ALAFNAASNK
ALALAALSTDAVK
ALASSYAGR
ALAYALAIGGAR
ALDLALAYAAGIGGAR
ALDTAVEDGGAIK
ALDTAVEEGGAIK
ALEAGVNSLADTVK
ALEAPLYHIVANAGLEGSVIINK
ALEAPLYHIVANAGLEGSVIINK
ALEDPSGEWGDK
ALEDPSSEWGDK
ALEFSTLQR
ALENVTPQVEVK
ALEQANGELEVK
ALESGVNQLADTVR
ALEVEQTGALTK
ALFENVAELGQAHAK
ALFESYER
ALGASPGAACGK
ALGASPGAASGK
ALGDNEVVTNTDK
ALGGYGANK
ALGLQPADLFSTLGR
ALGTSNDPNQDIR
ALIEAELEAQKK
ALIEAGADAVK
ALIEAGVDAVK
ALIETNNER
ALIEVPHTYGPLK
ALINNMYGGTFTNAEHTK
ALINNMYGGTFTNAEHTK
ALIPVLPSEEEFPYAIR
ALIPVLPSEEEFPYAIR
ALIPVLPSEEEFPYAIR
ALIPVLPSEEEFPYAIR
ALKDQVAEK
ALLAGGINVMEITLR
ALLDEATDPWGIK
ALLDEATDPWGIK
ALLDGTVFR
ALLDSLEGSGLK
ALLELMGAPFAK
ALLELVGAPFER
ALLEMDPEFRPALK
ALLEPIATLR
ALLEPIATLR
ALLEPLATLR
ALLEPLATLR
ALLEQVGAPFAR
ALLIAGPSEK
ALLLLEAQGLIK
ALLLLEQEGLIK
ALLLLQDNGILTLK
ALLLLQDNGLITLK
ALLLLQSAGLIK
ALLPVLPSEEEFPYAIR
ALLPVLPSEEEFPYAIR
ALLPVLPSEEEFPYAIR
ALLPVLPSEEEFPYAIR
ALLQADPDYRPTLK
ALLSAADVLEK
ALLTESLDIFK
ALLTESLDIFK
ALLTQVGAPFAR
ALMVYDLIR
ALMVYDLIR
ALMVYDLLR
ALMVYDLLR
ALNAAVEAAR
ALNAINPEVLADLK
ALNALIPFQK
ALNALNPEVLADLK
ALNDAALLK
ALNDLAGIK
ALNDLAPIK
ALNDLATIK
ALNDYAPIQSGIMSTIHAYTGDQMILDGPHR
ALNDYAPIQSGIMSTIHAYTGDQMILDGPHR
ALNDYAPIQSGIMSTIHAYTGDQMILDGPHR
ALNEVGDKIDASEK
ALNEVGDKIDASEK
ALNLDAIHDTVHEMAR
ALNLDAIHDTVHEMAR
ALNLDAIHDTVHEMAR
ALNLDAIHDTVHEMAR
ALQACGLEVTSIR
ALQAVGLEVTLIK
ALQAVGLEVTMIK
ALQAVGLEVTMIK
ALQDAGLGK
ALQGVDFTLR
ALQMFGGYGYTK
ALQNVDFTLR
ALQSEVDQLRDEINR
ALQSGIDQLADTVK
ALQVGSEVDDNNR
ALSACGLEVTSIR
ALSDESVQNR
ALSLAAQIIK
ALSLADTSDFGILR
ALSLAIDR
ALSLELFETK
ALSLQVGDTADDYQK
ALSNLAIEDPAAFK
ALSQGQIDALNAQLADSQNENAK
ALTATNAATFDDVGTGYGWAK
ALTATNAATFNDVGTGYGWAK
ALTDAFTAETGIAVK
ALTDAGMEVEELDLQR
ALTDAGMEVEELNLTR
ALTDAGMEVEQLNLTR
ALTDAGVEVEQLNLTR
ALTGGTPAGATDASVTGK
ALTLQIGDTADDFNQLK
ALTLQIGDTAEDFNQLK
ALTLQIGDTSDDFNQLK
ALTLQIGDTSDSFNQLK
ALTNLGLGEAK
ALTSGVLQIWR
ALTVLELNDLVK
ALTVLELSELVK
ALTVLELSELVK
ALTVLELSELVK
ALTVLELSELVK
ALVAGGLPAAEVTFR
ALVDGAPGVVK
ALVEGAPK
ALVFVDNHDNQR
ALVFVDNHDNQR
ALVGLSDLK
ALVGNYEGTASR
ALVTDLIK
ALVTDLLK
ALVTDLLR
ALVVIGIGGSYLGAR
ALYWVEVGALPTDTVR
ALYWVEVGAQPTDTVR
ALYWVNVGAQPTDTVR
AMAAANLTDKVDSSTQK
AMAATIIAR
AMALAALSTDAVK
AMDEPGMIVAPSK
AMETDNVSEIK
AMETGSLIGAPVVNVR
AMGIMNSFVNDIFER
AMGIMNSFVNDIFER
AMGIMNSFVNDIFER
AMGIMNSFVNDIFER
AMGIMNSFVNDIFER
AMGIMNSFVNDIFER
AMIALDGTPNK
AMIELDGTPNK
AMIVADPGMVQFGYVDR
AMLELDGTPNK
AMLPTEISIGSMEVIGHDGK
AMNLAAEQYK
AMQAVVDAGTNK
AMQAVVDAGTNK
AMQDGYITVFTK
AMSVLELNDLVK
AMSVLELNDLVK
AMTVVLPTGEITHLGATVSK
ANADALENAQVELK
ANAENVNELR
ANAENVTELR
ANAFSASAK
ANANAYYK
ANAVADALVNTYGISR
ANAYGALVSYDASK
ANDALIEIK
ANDDNPNPLGNWLR
ANDLVELFR
ANDMGVICGVTTNPSLIAK
ANDMGVICGVTTNPSLIAK
ANDYVTNK
ANEAIDHIDNAINK
ANEFETVQDAYDFIK
ANEVQAAIAK
ANGKPGAAEGVADRDSAAK
ANINAYNFGLTDK
ANINTVEDLISK
ANISHGVGK
ANLDFLAAVGANR
ANLDGGGFTGQSQALR
ANLEEDGYNSVAK
ANLGMIALQSGDVK
ANLVDVEDSNLGLK
ANMTTAEIAGWLAQAGCSEISK
ANMTTAEIAGWLAQAGCSEISK
ANNDVTNTANHYGVIYK
ANNEAIAAQNK
ANPEANVVIK
ANPVILEPIMK
ANPVLLEPIMK
ANQINILDDVNIVASAAAK
ANSFQATPGGFVYR
ANTDIATWEK
ANTFIFPDINAGNIGYK
ANTFIFPDISAGNIGYK
ANTSDTAYK
ANTVFEIR
ANVDLLEAQLK
ANVEEFNPGFTPDNK
ANVLIFPDLDAGNIGYK
ANVLIFPNLDAGNIGYK
ANVLIFPNLDAGNIGYK
ANVLVFPDLDAGNIGYK
ANVPTLTSVK
ANVSVYNMEGK
ANVSVYNMEGK
ANYEVTEATGK
APAGGYQEFLLNEAR
APAGGYQEFLMNEAR
APAGGYQEFLMNEAR
APAQLAYVMDVFGNAK
APAQLAYVMDVFGNAK
APAWENFQDYLK
APDTVTTTVTTGNR
APEGTGIIAGGPAR
APEGTGVIAGGPAR
APEWIAGK
APGEGVVTGYGTVDGR
APGEGYQAFLMNEAR
APGESTGFMTFNVLK
APIDQMTDAQVEDIK
APIEIPAGVTVQVK
APIELPAGVTVQVK
APLAEMFGYVTALR
APLAEMFGYVTALR
APLAEMFGYVTALR
APLLNLEPGDRETVIQAK
APNDEEYAK
APNSPVAGK
APNTAAEGTIEVK
APQWTGGGVVFAPTPR
APQWTGGGVVFAPVPR
APQWTHGGIALGPKPR
APQWTHGGIALGPKPR
APQWTHGGIVFAPKPR
APTAEDAVALVK
APTNAGTYTYK
APTNPYDFK
APVILQVSK
APVILTSR
APVLLTSR
APVTAAANR
APVTAMANQIR
APVTAMANQIR
APVYAGDYIEAYGEVTHIGNTSR
AQAAVLVYR
AQADNDNINK
AQAEGVPLIFFNR
AQAHIDAGAK
AQAHIDAGAKK
AQAHIDGGAK
AQAHIEAGAK
AQAHINAGAK
AQAHINAGAR
AQAHLDAGAK
AQAHLDAGAKK
AQAHLEAGAK
AQAVAAENAANR
AQDIALAYALAIGGAR
AQDIALAYALGIGGAR
AQDIALAYALGIGGAR
AQDIALAYALGIGGAR
AQDLALAYALGIGGAR
AQDLALAYALGIGGAR
AQDLALAYALGIGGAR
AQFDQAIHQLEELTGK
AQFEAYDSIDKAPEEK
AQGEDVVAGVR
AQGHIDAGAK
AQGHIEAGAK
AQGHLDAGAK
AQGILNEAAQLIK
AQGLDAIHDTVHEMAR
AQGNEIGTSLVDDSKVDYCK
AQIDETTSDFDKEK
AQIEESTSDYDREK
AQIEETTSDFDKEK
AQIEETTSDFDKEK
AQIEETTSDFDR
AQIEETTSDFDREK
AQIEETTSDFDREK
AQIEETTSEFDKEK
AQIEETTSEFDKEK
AQIEETTSEFDREK
AQIETTTSDFDKEK
AQIETTTSDFDKEK
AQIEVTTSEYDKEK
AQIFADVR
AQIFANSVDNAR
AQISGLQAAQK
AQITGLATAQK
AQITGLATAQK
AQITGLDAAK
AQITGLDAAQK
AQITGLDAAQK
AQITGLEAAQK
AQITGLETAQK
AQITGLETAQK
AQITGLNAAQK
AQITGLNAATK
AQITGLQTAQK
AQITGLQVAQK
AQITGLSAAQK
AQITGLTTAQK
AQIVTFLYR
AQLQEIAETK
AQLQEWVDYANK
AQLVYSNDPTDSTK
AQMVTFLWR
AQNVLASFYSSGTK
AQNVLASFYSSGTK
AQPGQFIILR
AQQIVQSVIDSGEK
AQSFAEEYIK
AQSSDYDNER
AQTVTFLYR
AQTWLAENANAK
AQVAEALQK
AQVNATEAAEK
AQWFDMLQK
AQYAGATGPAYFEGNK
AQYAGATGPAYFEGNKEFNK
AQYDDIASR
AQYEEIANR
AQYIGDIWR
AQYYDKDGNK
ASAADVPVIFFNR
ASAAGIPVIFFNR
ASAFSASAK
ASALNLDTTK
ASANQLPDVMFNK
ASDGTVTVSSK
ASDINDEMK
ASDNAQDGISLIQTAEGALEQK
ASDNAQDGISLIQTAEGALEQK
ASENAVLTSR
ASESTNVHTEAEIK
ASFGTAGNNR
ASGESILTAAYPSHVADTQYR
ASGFDDIVAEAQTQLDAFR
ASGLPEDAQAAR
ASGNDIVAPYADKFPGSTFFAGK
ASGNDIVAPYAEK
ASGSLDLVSETK
ASGTTINEK
ASIEKATSDYDKEK
ASIEKATSDYDKEK
ASIGATSSDK
ASINYVSSVR
ASIQAEIR
ASIYNAMPIEGVEK
ASIYNAMPIEGVEK
ASIYNAMPVEGVEK
ASLATDSFLSAASFQETTK
ASLATNSFLSAASFQETTK
ASLDIATDPWGIK
ASLDVATDPWGIK
ASLGAIQNR
ASLGAIQNR
ASLGAIQNR
ASLGAIQNR
ASLGAIQNR
ASLGAIQNR
ASLGALQNR
ASLGALQNR
ASLGALQNR
ASLGALQNR
ASLGALQNR
ASLGALQNR
ASLGAVQNR
ASLGEISDAIEK
ASLWLGEKDEK
ASLWLGEKDEK
ASMGALQNR
ASMQTITNPDDMNALEAALK
ASNAGGVATSALEMSQNSER
ASNAGGVATSALEMSQNSER
ASNAGGVSVSGLEMSQNSER
ASNAPELFAKPDIDGGLIGGASLK
ASNIGEVCQFAAAGK
ASNIGQVAQFAAAGK
ASNIQDKDVILR
ASNVAHGVYTLYDKDGIIIAAMAVGEGSASK
ASNVVYDR
ASPVLLEPIMK
ASQGILTVR
ASQGILTVR
ASSIGADPGDEAK
ASSNAQDGISAVQTAEGALTEVHDMLQR
ASSNAQDGISAVQTAEGALTEVHDMLQR
ASSNAQDGISAVQTAEGALTEVHDMLQR
ASSNAQDGISAVQTAEGALTEVHDMLQR
ASSNAQDGISAVQTAEGALTEVHDMLQR
ASSNAQDGISAVQTAEGALTEVHDMLQR
ASSVLALLSAVK
ASSVLALLSGVK
ASSVLALLYGVR
ASSVVQALQTR
ASTSAFQSR
ASTVASIVK
ASTVASLVK
ASVAAVAGASDK
ASVDAGSVAAEK
ASVEELLQTAK
ASVESGSAAASR
ASVETGSAAASR
ASVPSGASTGENEALELR
ASVPSGASTGVNEALELR
ASVVGAITQTTGEVLER
ASWTAGAQTAGLYVTGEVYR
ASYDGEEIKDAAVK
ASYGEIGDDNVNAR
ATAADIPVIFFNR
ATAATNNEAAAALAAEK
ATAATNNEAAAALAAEKFDENADLVAK
ATAATNNENAAALAAEK
ATAENEFVALKK
ATAGVIVDYK
ATAGVLVDYK
ATAHGDYITLNYDSSAYGYR
ATAPDQAGYEFAQTR
ATASYDEK
ATATQIGEK
ATATVPTGSGITLVDSKPSTSVTDK
ATCEQLAGILAK
ATDAAIEAIK
ATDAAVESISK
ATDAIDLFYYSK
ATDGNVIYK
ATDIAVDALK
ATDIAVDALK
ATDIMFLINQANIR
ATDKPFLMPVEDVFSITGR
ATDKPFLMPVEDVFTITGR
ATDVAVEAIAK
ATEIPEAIR
ATEIPEAIRK
ATEIPEAIRK
ATEQFVTPSELK
ATFDAIEHLLDAGIIAK
ATFGAAQNR
ATFGAMQNR
ATFGAVQNR
ATFGDTLVEDYNVR
ATFYEPADAIALAK
ATGNTPDGR
ATGYDIEGK
ATGYDLEGK
ATGYELEGVAK
ATIDGNDYYGDATSTK
ATIDSGWLSADHQVGQTGK
ATIDSGWLSADHQVGQTGK
ATIGQVGNTDWANIQIGK
ATIGSVGNSDHALEK
ATINALGGNIR
ATISELANLITAQAVTK
ATISELANLITAQAVTK
ATIVDPADDYSVSK
ATLADGTVVYLR
ATLDALLAR
ATLTTDGIEVAR
ATLVDGSYHPVDSSEIAFK
ATMSSATAK
ATNIALSDIAAPTVTGVK
ATPLAAVAQFAAAGK
ATPTGAIAQFAAGGK
ATQAAQDGQTETTR
ATQAAQDGQTETTRK
ATQDFLWGFVR
ATQGLANYFIK
ATQGLANYIIK
ATQGLANYILK
ATQQGVAYK
ATQVELSLTDAR
ATSENAIWVLPHDFTR
ATSFGVVANAGDVLR
ATTHNDEAFWIQVR
ATTLGGQNVFNLYSFDAPIANRPK
ATTQDAEGMIAEGR
ATTQDAEGMIAEGR
ATTTDAEGMIR
ATTVDAEGMIAEGR
ATTVDAEGMIAEGR
ATVAVYPEVTLGQYK
ATVEAAEFHTK
ATVEALGLR
ATVEGAPATIK
ATVEGAPATIK
ATVEGAPATLK
ATVEGAPATLK
ATVEGAPNTLK
ATVEGAPSTLK
ATVEGAPTTIK
ATVEGAPTTLK
ATVEYYEDGKQDTTIK
ATVINLQYDPNR
ATVLGGQNVFNLYSFDAPIANRPK
ATVLNLQYDPNR
ATVSIDASTITK
ATYAAADDVVFSYILKPTK
ATYAIDAIAEALAK
AVAAGYWNLFSFNPALK
AVAAGYWNLFSYNPALK
AVAAGYWNLFSYNPALK
AVADADALIVR
AVADLGIDMLAAGIGNIHGK
AVADLGIDMLAAGIGNIHGK
AVAEDIHAR
AVAEDIHSR
AVAFGEALQPEFK
AVAFGEALQPEWK
AVAGHYAVGQFNINNLEWTK
AVANEAVVTLDLAK
AVASIAVQTPPTK
AVATALGINTQNVLWDQPTHTVTILYGQR
AVATALGINTQNVLWDQPTHTVTILYGQR
AVAVAVANK
AVDCGYWNLFR
AVDGGTLPQDGVVGSGR
AVDKPFLMPVEDVFTITGR
AVDPDGDYSGESWASK
AVEAAVAEVK
AVEAAVASIK
AVEAGYWHLYR
AVECGYWNLFR
AVEDATYQAGAR
AVEDFATKK
AVEEIFGVK
AVEEIFGVK
AVEELFGVK
AVEELFGVK
AVEFSTLQR
AVEGDEEEGQVLGSYDK
AVEILEALR
AVEIPEAIR
AVEIPEAIRK
AVELLEALR
AVESLADLAK
AVFGETIANPALTVLDIEK
AVFPSIVGRPR
AVGDNLTADEK
AVGELLQNQYR
AVGFIGPVDTADADHPAPNVIDGK
AVGIIINNPEFADVR
AVHGGYAIPAFNFNNMEQLQAIIK
AVHGGYAIPAFNFNNMEQLQAIIK
AVHGGYAIPAFNFNNMEQLQAIIK
AVHGGYAIPAFNFNNMEQLQAIIK
AVHGGYAIPAFNFNNMEQLQAIIK
AVHGGYAIPAFNFNNMEQLQAIIK
AVIAYEPIWAIGTGK
AVIDAGIQAGAR
AVIDVTPLIK
AVIEEFNPGFVPNNR
AVISSVIDNIGK
AVITNLDSKPR
AVITTTEGR
AVIVNQSIPGTTEAFR
AVIVNQSVPGTAEAFK
AVLDGDEWVLNGSK
AVLESVGITDVLAK
AVLESVGVTDVLAK
AVLGIEFGSTR
AVLGIGGDEK
AVLGLEFGSTR
AVLTDIQDGVFAGK
AVLVDENNKPIASGAHDWENR
AVLYDGSYHPVDSSEIAFK
AVLYDGSYHPVDSSEIAFK
AVLYDGSYHPVDSSEMAFK
AVMEAAGIK
AVMVYNQAVQK
AVNAGGVATSALEMAQNSER
AVNAGGVATSALEMAQNSER
AVNAGGVAVSALEMAQNSMR
AVNAGGVAVSALEMSQNSER
AVNAGGVAVSALEMSQNSER
AVNAGGVGVSALEMSQNSER
AVNAGGVGVSALEMSQNSER
AVNAGGVSVSELEMAQNAER
AVNAGGVSVSELEMAQNAER
AVNAGGVSVSELEMAQNAER
AVNEGMQVSIDK
AVNPINLYGGTK
AVNPVNLYGGTK
AVQLFGGYGYTR
AVQLHGGYGYIR
AVQLHGGYGYIR
AVQLHGGYGYTR
AVSDNTSATDFTAEEK
AVSEISDGASSQADETQK
AVSPQDEEAR
AVSTQTPDDAAR
AVTNAVNAGLAYFR
AVTNTVDIMDAK
AVTNTVDIMDAK
AVTSTYAPAKEPAAGATNAPFAK
AVVAALEEQLK
AVVADLVTSQTAAGK
AVVDAELASGK
AVVDAGGAGR
AVVDAGWIGADHQVGQTGK
AVVDAGWIGVDHQVGQTGK
AVVDAGWKPK
AVVDALDGMILK
AVVDSGWKPK
AVVEAAGIK
AVVEEFNPGFTPDNK
AVVGANWGDEGK
AVVIQPEGTPADYDMETR
AVVQLFEPSAGINLR
AVVTVTPELR
AVVVSDGKR
AVWGFNGTERPGAVYLASVLATHAQK
AVWGFNGTERPGAVYLASVLATHAQK
AVWGFNGTERPGAVYLASVLATHAQK
AVWGFNGTERPGAVYLASVLATHAQK
AVYQSLIDK
AVYQSLIDKFMESTGAK
AVYYTGNLLDTITAIK
AWAAEHVVGVAQGVDEEIIQGLR
AWADLPLAEK
AWAEANNVPFTYYKPDSDSDEAR
AWDESSAVTFTNLANDSITATAGGQGNQAQGVQVR
AWEGGGEYNVVR
AWEHIQEIEK
AWEHLQEIEK
AWGSFDDFVLTPQK
AWIDGSVQTK
AWIIDPVK
AWIIDPVKYER
AWLDAVGINIDDVK
AWLDGSVQTK
AWQEALNTFSK
AYALTDDEVK
AYANHTYLVK
AYANHTYLVK
AYDAGIPTFLVDR
AYDELPAVVEK
AYDELPAVVSK
AYDHELIDASAK
AYDHQIIDQSAEK
AYDHQLIDQAAEK
AYDHQLIDQSAEK
AYDHQLVDASAK
AYDHQVIDQSAEK
AYDHQVIDQSAEK
AYDHQVIDQSAGK
AYELIQDELRK
AYGMTLWK
AYGSAYAVMNSK
AYGSAYVAMNSK
AYGSVQEAIDSLGDPVPGTDVK
AYIAHGEVLPVATR
AYIAQGEVLPVATR
AYIAQGEVLPVK
AYIIDPVKYER
AYIIDPVKYER
AYILDPVKYER
AYILDPVKYER
AYITGNEIAEK
AYLDANPIVR
AYLEGSWYLTK
AYLETVEER
AYLVNTGWNGSGK
AYLVNTGWNGTGK
AYLVNTGWNGTGKR
AYLVNTGWNGTGKR
AYLVQEGLDAK
AYNDETGRQDVTDVTR
AYNFSQGLAR
AYNIPGLSEIDSIEK
AYSSVQEAIDSLGDYDK
AYTAETGVEVK
AYTLAEAAEK
AYTPETVTGSLDGSK
AYTQETGVEVK
AYTVGDTTYVFAAK
AYVAEGEVLPVATK
AYVAEGEVLPVATR
AYVANEEEYYNK
AYVAQGEVLPVATR
AYVFDALRPTPELSFALR
AYVFESLRPTPELSFALR
AYVFESLRPTPELSYAVR
AYVFPGQGAQFVGMGK
AYVGNMSAEALGLK
AYYEGLIK
AYYEVVENGK
AYYPISEIGAGK
AYYPISEIGAGKPGFSK
AYYPISEIGK
AYYPLSEIGK
CDFNVPIK
CDFNVPLK
CQKEDTLGILETIVEGK
CQYEALVETNRR
CYGADDVR
DAAASSLSSFEINLR
DAAATVGGTVLNVVK
DAAGADLTAINFQAK
DAALSLENYNR
DAAQIIAR
DAASASIYGSR
DAATHSYLK
DAATHSYLKK
DADAPIFDVADYGVVGDLNK
DADAPIFDVADYGVVGDLNK
DADGNWYGIYK
DAEGKPAANTEIGVR
DAFDAYLFK
DAGIAGELK
DAGIPIIAYDR
DAGIPTVLINR
DAGIPVILVDR
DAGIPVLIVDR
DAGITASELGK
DAGLDVYDQVK
DAGLDVYDQVKK
DAGLDVYDQVKK
DAGLDVYEQVK
DAGLDVYEQVKK
DAGLLDADILTNDGK
DAGLNVYDQIK
DAGLNVYDQVK
DAGLPVDQVDQAIDYIR
DAGLPVDQVDQAIEYIR
DAGLTASEIGQVLLVGGSTR
DAGLTASEIGQVLLVGGSTR
DAGLTASELGK
DAGLTNADIGQVLLVGGSTR
DAGLTNADIGQVLLVGGSTR
DAGLTNADIGQVLLVGGSTR
DAGLTNADLGQVLLVGGSTR
DAGLTNADLGQVLLVGGSTR
DAGLTNADLGQVLLVGGSTR
DAGLTNSDIGQVLLVGGSTR
DAGLTNSDLGQVLLVGGSTR
DAGMTVTAR
DAGQAVYNAVVLEEVAK
DAGTQVILFDR
DAGVEYVIIGHSER
DAGVEYVIIGHSER
DAGVVLPDGTSNVEAK
DAHEAVHNAVVLEEVAK
DAHQSLIATR
DAHQSLLATR
DAIGVPEDQLR
DAIIILPTIDLTGEQK
DAINNVSSVR
DAINQVSSVR
DAINYVSDVR
DAINYVSGIR
DAINYVSGIR
DAINYVSGVR
DAINYVSSIR
DAINYVSSVR
DAINYVSSVR
DAITEQHAK
DAIVIQPTIDLSSEQK
DAIVIQPTLDLSSEQK
DALEFGVAASALK
DALENIDGDYVTGR
DALEVLDELK
DALEVLDELKQQLGQIK
DALGLTYHK
DALLENVTVDKDGK
DALNWAVASK
DALSPSDQLTLEVAR
DAMTGLPIGGAK
DAMTGLPIGGAK
DANIPTVLINR
DANQSLIATR
DAPAEIISGLK
DAQAAGTQVILFDR
DAQGNVVYLDK
DAQLVAENIALQLENR
DAQLVAENIAQQLENR
DAQLVAENIAQQLENR
DAQSVVIVDYR
DAQSVVLVDYR
DAQTVENAELAGYNK
DASATAIYGSR
DASATALYGSR
DASEELFK
DASEELFKR
DASGTSIVFGSEETPAIIK
DASGYYVTVAGAR
DASHIGGDFIGYFK
DASHIGGDFIGYFK
DASNNVNTEK
DASSTAIYGSR
DASTIVAINK
DATAAAWAGLVK
DATLDQLGR
DATNVGDEGGFAPNILENK
DAVAYEQSDSEAAK
DAVLSGDMSSLDTTSSK
DAVLSGNTSSLDTTATK
DAVMAQLDEIIR
DAVTVLNGLEVFK
DDASGMAIADSLR
DDDKPETVQK
DDGHIYWIPQFGR
DDIFTAAGYDIK
DDNIVQFAEEYFNK
DDNIVQFAEEYFNK
DDSSIPENR
DDTFTLEVR
DDVTITGFATPNAIK
DDYTYVTNTIYLK
DEGPGFPFFLPK
DETVTETTTAK
DFEIQGDFPR
DFHGINPNSFDGR
DFIVKPFKPDR
DFIVKPFKPER
DFIVKPFQADR
DFIVKPFQADR
DFIVKPFQAER
DFIVKPFQAER
DFLLDMSSAGGQVHFK
DFMSGVSTDVIGK
DFNAVSNEDAR
DFPSDPVEQLK
DFQGISPNAFDGR
DFSGILTEGGTIIGTSR
DFSGILTEGGTILGTSR
DFSVNVISK
DFVINEGDGAFYGPK
DGAEFNGIK
DGALNLDGLSDVYK
DGAQPTDTVR
DGAYLDEQFK
DGDVVLLENTR
DGDWTGLLK
DGDYTMVFTPAFVEAK
DGEEVTDSAEIAK
DGEIVAYK
DGETFYYYFNK
DGFILDGFPR
DGFLLDGFPR
DGFQTLVAAAGDVK
DGFVGPGMALNNAWK
DGGVLEFVAPK
DGHNNTYFIDK
DGIAWLHK
DGIGGATGSSK
DGINWDINEER
DGISLVQTAEGALTEVHDMLNR
DGISLVQTAEGALTEVHDMLNR
DGISVGLEK
DGKTETLTYVK
DGLMTTVHSVTATQK
DGLSVGLEK
DGLTNNDPATQTR
DGLTNSDPANETR
DGLTNSDPANETRYDLQELFAGGK
DGLTNSDPANETRYDLQELFAGGK
DGLTNSDPATQTR
DGLTNTDPANETR
DGLVLDEPANFR
DGLYVEGADSPYVNVIAVK
DGQAIGIGAGQQSR
DGQAIGVGAGQQSR
DGQNYFAELADNAK
DGQQSLFATR
DGSGVITDDKR
DGSGVITDDKR
DGSGYYVTVAGAR
DGSTLTIGDTTYTFAVGK
DGSWNIHISPDAGVATLR
DGSYLDEQFK
DGTALWATK
DGTEIHWIINPNQDGVYQQK
DGTEIHWILNPNQDGVYQQK
DGTGEGVIGATVAEQGNTK
DGTVAQVVVQK
DGTYQTQPETQNLMR
DGVAQTLANADLTIADK
DGVASAEETAAGIIAEAEKK
DGVEALVEFLK
DGVILGTGYQLLSEGR
DGVIQSTSYQLLSEGR
DGVITIEESK
DGVITVEESK
DGVVQQIGAPLYLYNNPINK
DGVYDYTWK
DGWDGDWFVR
DGYEQIAAIFLETAENEKEHAK
DGYLMESK
DHANITLNVLR
DHANITLNVLR
DHHDTGGTDSPFR
DIADEDLWGIITK
DIAHPINSDTR
DIAMQIAALNPR
DIDDYFGLETLK
DIDEYFGLDTLK
DIDEYFGLETLK
DIDKPFLMPVEDVFSITGR
DIDKPFLMPVEDVFSITGR
DIDKPFLMPVEDVFSITGR
DIEEYFGLDTLK
DIEEYFGLETLK
DIEKPFLMPIEDVFSISGR
DIELDDAFENMGAQLVK
DIESIDILK
DIGAHIINK
DIIESQNAGTR
DIIGITDLR
DIKPTYQGFGDSADALQDGK
DILDAAGVEVPTTWAELR
DILDAAGVEVPTTWAELR
DILDAAGVEVPTTWAELR
DILEYGGAK
DILGITDLR
DILIEAGLLDR
DILIEAGLLDR
DILIEAGLLDR
DINVLGAVANVMK
DIVDAGTYDLYVR
DIVHPISPEAR
DIVSVASILVSR
DKAQAHINAGAR
DKAQAHINAGAR
DKDWEFVVK
DKEFSDKEK
DKEFSDKEK
DKFIVLDDNSKDK
DKLAASLQK
DKLDPNPQYMEATIR
DKLDPNPQYMEATIR
DKLDPNPQYMEATIR
DKLESTGEGK
DKPLVWFNR
DKPLVWYNR
DKVDGTPSTLK
DLADQLAEYGADK
DLAMQIAALNPR
DLASICDVFVNDAFGTAHR
DLASLCDVFVNDAFGTAHR
DLATALGVTDITWDQATR
DLDAEVVQGLR
DLEFGTGGLR
DLETFLSWADEVRK
DLETFLSWADEVRK
DLGLFSNEEPIVVK
DLGLIPEGYK
DLGPTVSAR
DLGTDVTAVLIGSGIK
DLGTDVTAVLLGSGIK
DLGTEVTAVLVGSGVK
DLGTEVTAVLVGSGVK
DLIDHSINSVK
DLIDNSITSVQEGSDIVK
DLIGITDLR
DLLGITDLR
DLNLDGIIAEVK
DLNMDCIVAEIK
DLNTDVTAVLIGSGVK
DLNTDVTAVLIGSGVK
DLNTDVTAVLLGSGVK
DLNTDVTAVLLGSGVK
DLNVVGTATPGGSVK
DLPTVTVEQR
DLQIGDFATYTK
DLQVGQTGK
DLSEIGAVGHR
DLSTDVTAVLIGSGVK
DLSTDVTAVLIGSGVK
DLSTFAFAYNK
DLSVGATDWR
DLSVGATDWR
DLTAITGQK
DLTDEEVKR
DLTDKDEIQYEEAVAVLNR
DLTDSNAVAQALR
DLVADKKPAGSK
DLVDGAPSTLK
DLVDGAPSTVK
DLVDGAPSTVK
DLVDGAPSVVK
DLVNDTGALDNNK
DLVYVHTSELDLESDNGNSSR
DLWAMVLDLQK
DLWAQVLDLQK
DLWAQVLDLQK
DLWDMVLDLQK
DLYANTVLSGGTTMYPGIADR
DLYANTVLSGGTTMYPGIADR
DLYDLLGSATIR
DLYDLLGSATIR
DLYDLLGSDTIK
DLYDLLGSTVIR
DMAGLLVPYR
DMGYAVAVIADSTSR
DMGYDVAVIADSTSR
DMGYDVAVLADSTSR
DMHAASIGIGDISVADQASAAK
DMQDMEFTVEHGK
DMQDMEFTVEHGK
DMQDMEFTVENK
DMQDMEFTVENKK
DNAQISDEYK
DNEVFTPIDLINAK
DNIILALQVLK
DNIILAQQVLK
DNIQGITKPAIR
DNIQGITKPAIR
DNLILAQQVLK
DNNYDAYNTLK
DNPLIDDDTIGLK
DNQELLDKFNAGLANIK
DNRYEIVELR
DNRYEIVELR
DNTAVVVSDLTNSK
DNTISWSNDQGQLIMTGGSR
DNTISWSNDQGQLIMTGGSR
DNTISWSNDQGQLIMTGGSR
DNTLTFSLTTVK
DNTPAQQAEAIR
DNTVTVEQYVASVAK
DNVEGYDLMFR
DNVNVVLQYWNR
DNVNVVLQYWNR
DNVNVVLQYWNR
DNVSENTAAAESR
DPFASVGTGVFLHK
DPQVFLLDEPLSNLDAK
DPSGGYSSHQTK
DPSGGYSSHQTK
DPTIPPIIK
DPVGEIILSAR
DPVGEILLSAR
DQACQLALNTLK
DQASTASIAK
DQFGGTIDTGSFVK
DQGLSEYNIIHLQGVMGSAAQVGR
DQGLSEYNIIHLQGVMGSAAQVGR
DRDIAMVFQNYALYPH
DRDIAMVFQNYALYPH
DRDISMVFQNYALFPHMTVYDNIAFGLK
DRPALALASAGK
DRVDDALSATR
DRVEDALNATR
DSAGFINLFGLPIK
DSDGAIHILPAGNLAFNGWK
DSENVIDLTDLEVTDVSK
DSGEFNISILSEK
DSGLDVSYALR
DSGVFFASGSAAEVNTTAHR
DSLATDTDDTTHNVSYVR
DSLENTLTESEAR
DSNQDLLGFVHQIPER
DSNYDAYNALK
DSSMTNFFVWTK
DSTFDQVNAAGGNFK
DSTSINSSGFIK
DSYGQGEGDYFMYADDVK
DSYVGDEAQSK
DSYVGDEAQSKR
DTATMLEGNASTFK
DTDAALAAK
DTDIAEEMMAYTK
DTDIATEMVK
DTDIATEMVR
DTDKPFLLPVEDVFTISGR
DTDKPFLMPIEDVFSITGR
DTDKPFLMPIEDVFSITGR
DTDKPFLMPIEDVFSITGR
DTDKPFLMPIEDVFSITGR
DTDKPFLMPVEDVFSITGR
DTDKPFLMPVEDVFSITGR
DTDKPFLMPVEDVFSITGR
DTDKPFLMPVEDVFTITGR
DTDKPFLMPVEDVFTITGR
DTDKPFLMPVEDVFTITGR
DTDKPFLMPVEDVFTITGR
DTDKPFLMPVEDVFTITGR
DTDKPFLMPVEDVFTITGR
DTDKPFVMPVEDVFSITGR
DTDMADEITAFTK
DTDMASEMVEYSK
DTDMASEMVK
DTDMATEMVK
DTDMATEMVK
DTDMATEMVK
DTDMATEMVK
DTDMATEMVK
DTDMATEMVR
DTDMATEMVR
DTDMATEMVR
DTDPQIIQYYDDLAK
DTDVADEMMAYTK
DTDVAEEMMAYTK
DTDVAEEMMSYVK
DTGDMVSNNNVINK
DTGDMVSNNNVINK
DTGDMVSNNNVINK
DTGSEVIIEIIDDGR
DTHGAVASLSSVSK
DTHGAVASLSSVSK
DTIAYETFK
DTIMEGTGAQSPISIGK
DTITLDGVTANIK
DTIYGVFNTGATR
DTLGYASLK
DTLLDAQK
DTLLDAQKHPENYPQLTIR
DTLVFPNQFR
DTMITAIDLK
DTMITAIDLK
DTPAADLGAAVIK
DTPAADLGAVVVK
DTPATDLGAVVVK
DTPATELGAVVVK
DTPNFGSDDNFAGK
DTPPSSVFAIYK
DTPPSSVFAVYK
DTPPSSVFAVYK
DTTPDQIIAVYK
DTTPGQIIAVYNNTEK
DTVAAINAEDFR
DTVLVGTNAQLK
DTVWWTSDEFK
DTWFTPEEWEK
DTYADAAQWEEK
DTYADASEWDAK
DTYADASEWDTK
DTYANAADWEVK
DTYTNPEEWTVK
DTYTSLEGGK
DVASALGAEVGSSR
DVDDSNIGLAGSPTK
DVDDSNLGLAGSPTK
DVDEAYMNK
DVDEAYMNK
DVDKPFLMPVEDVFSITGR
DVDKPFLMPVEDVFSITGR
DVDKPFLMPVEDVFSITGR
DVDKPFLMPVEDVFSITGR
DVDKPFLMPVEDVFSITGR
DVDVAEEMMAYTK
DVDVTMIAPK
DVDVTMIAPK
DVEAGNMPAEK
DVEGVATACTATK
DVEYGPANAK
DVHSSELGAAAAK
DVHYSHYGR
DVIIMGFDCNK
DVIIMGFDCNK
DVLADPIYNNK
DVLADPLYDNK
DVLADPLYNNK
DVLEALGVFK
DVLGTDDPAEVQSK
DVLSALGIFK
DVNASGNNTALTR
DVNGDALPGGDGIDFTWK
DVNTVLPFGNTLSIVK
DVPAGDIGVGGR
DVPANNQFAGYIAYCQSR
DVPFILLMNDGK
DVPGYATLVQK
DVSGEGVQQALLK
DVTDVFGRPAR
DVTDVFGRPAR
DVWGTDDPAEIAK
DVWVFCEQR
DVYFGIRPEDIVYSDK
DWDAFLATAR
DWDGTSIENVNQLTK
DWDTFNATAATLK
DWIQETYNFTFK
DWLQETYNFTMVQK
DWLQETYNFTMVQK
DWLQETYNFTMVQK
DWLQETYNFTMVQK
DYATALQTLSK
DYATTFDFLK
DYDKEEFAR
DYDKEEYAR
DYDTIALWYNK
DYFKEDDALLNKK
DYIALSSHEAYAR
DYIALSSHEAYAR
DYIHVVDLAK
DYIHVVDLAK
DYIHVVDLAVGHVK
DYNLASAASSDVATYFNPMLHTAVFR
DYNLDIASTLDDIGESR
DYSSYYAQIK
DYSVTANSK
DYTPQEISAMILQK
DYVSDETYAK
EAAEEMLDYK
EAAEFEAQDK
EAAEFEAQDKK
EAAEFEAQDKK
EAAEILDITQYLDR
EAAETLDITQYLDR
EAAEYEAQDK
EAAEYEAQDKK
EAAEYEAQDKK
EAAEYEAQDR
EAAEYEAQDRK
EAAKEVFGTDEPSEIQNYVK
EAALTETLTK
EAASKEEADEIK
EAASKEEADELK
EAATEALAAK
EADILVSAAGVLK
EADKEFEINLK
EADKEFEINLK
EAEAQGFVNLK
EAEGEAEAILK
EAEGQAEAILK
EAEQFAAEDAK
EAEQYAAEDAR
EAEQYAAQDKK
EAEQYAAQDKK
EAFAGNLR
EAFITQVAK
EAFVNVITAGR
EAFYGVENAPVIVGGR
EAFYYFIR
EAGADEAVLK
EAGADYVGLDEYIEK
EAGADYVGLDEYLEK
EAGAEANIDLETR
EAGFDSFPTTWADVEK
EAGFDSFPTTWADVEK
EAGGVLDMDTK
EAGGVLDMDTK
EAGIDEDEPYDLQADGK
EAGIEYTINQIDEYR
EAGIPVILSDR
EAGLTEQFIK
EAGLTEQFIK
EAGSIGGEMVR
EAGSVGGQMVK
EAGSVGGQMVK
EAGVNPDTR
EAGVNYFVEK
EAGYGFATVGSGGGQLLNK
EAGYTAIVSHR
EAIEAAGGK
EAIEQEFNALK
EAILQAEGQK
EAINVGMQTDLNSALK
EAINVGMQTDLNSALK
EAITKPVELR
EAITNEFEQLK
EALGDLGWAGVEFGK
EALGKDEAEELKK
EALGKDEAEELKK
EALGMVETK
EALGMVETR
EALGTWAGSTDPGK
EALSSQISIIGENMNIR
EAMAMGADK
EAMAMGADK
EAPADKQDAPK
EAPGFVVNR
EAPGLTFELLKPELK
EAPSAAAAGPR
EAQETLEFK
EASGTGNMK
EASIYTGITIAEYFR
EASTLDVDGQK
EASVYTGITIAEYFR
EASYEILQDR
EATGNITQASK
EATSDLTGER
EATVTYQTVGGDTK
EATVVNDGDGK
EATYNVAGMDVK
EAVGEIIR
EAVGELLR
EAVGKDEAEELK
EAVGKDEAEELKK
EAVSKDEAEELK
EAVSKDEAEELK
EAVSKDEAEELKK
EAVSKDEAEELKK
EAVSKDEAEEMKK
EAVSKEEAEELKK
EAVVNIGYK
EAWSGDMVVK
EAYDFHQGR
EAYDLVAPILTK
EAYPGDVFYLHSR
[truncated: 8,771 more rows]

## Sheet: AL_8W_3
AAAAGDALASK
AAADLLPNDWDQTSTGR
AAADYLDLPLYK
AAADYLGLPLYK
AAAEAAAPAETAAPEKK
AAAEAVITAK
AAAESLGLPLYSYIGGVNGK
AAAGNIIPSSTGAAK
AAAIIDDAK
AAAINIIPHSTGAAK
AAAINIVPNSTGAAK
AAALKPGEIMLLQNTR
AAANALGTSLYNYIGGVNAK
AAANALGTSLYNYIGGVNAK
AAANESFGYNDEEIVSSDVIGMR
AAANESFGYNEDEIVSSDVIGMR
AAANESFGYNEDEIVSSDVIGMR
AAANYLDIPLYR
AAANYLDLPLYK
AAANYLDLPLYR
AAASAGTSIPNTYLK
AAAVLNAQEYGNYTYANR
AAAVLNAQEYGNYTYANR
AAAVLNAQEYGNYTYANR
AAAVNIVPNSTGAAK
AAAYAPATSNTSAHIASK
AAAYAPATSNTSAHIASK
AADAAAAIGEGLQAFCIPGSVADHR
AADDAAGLAISEK
AADDAAGLAISEK
AADDAAGLAISEK
AADDAAGLSISEK
AADDAAGLSISEK
AADDAAGLSISEK
AADDAAGLSISESMR
AADDAAGLSMSEK
AADDAAGLSVSEK
AADDAAGLTISEK
AADDASGLAISEK
AADGSATHSDFSNGLVIVENTAAPFDSR
AADIAQYTVDIGTNPDGK
AADNAAGLAISEK
AADTQQVQVSGK
AADVIMILIPDEK
AAEGTGIIAGGPAR
AAEGTGLEGK
AAEIGGDMLTVVK
AAEIPEAIR
AAEIYAEGAK
AAELIAVPDER
AAELSGDFK
AAENVLFSHLVK
AAEVAEAIR
AAEVALVGTEK
AAEVPEAIR
AAEVPEAIRK
AAEVTLVGTEK
AAEVVLIGTEK
AAEVYPNDAR
AAFAQLVELAK
AAFEEAEHAAK
AAFEEAEHAAK
AAFEEQTGAK
AAFEGIDQNTVR
AAFEGLDQNTVR
AAFENEFAIAK
AAFFNLEK
AAFSFEVFPPK
AAFTAENGYEASFAYGNPAVGNANEDQVK
AAFTVQGSWEYAK
AAGAAIGSSRPVAETLK
AAGAAIGSSRPVAETLK
AAGAAVIAVTHAAGSPLTK
AAGAAVIAVTHAAGSPLTK
AAGADYVGLEEYIEK
AAGAGLGGVLTPTGVGTIIADGK
AAGATVIAVTHAAGSPLTK
AAGDGLWTWTR
AAGDVSNASNK
AAGFDPYEIVK
AAGFENLK
AAGIPTVLINR
AAGIPVIAYDR
AAGSPEVETK
AAGVVDPAK
AAGYDNLK
AAGYETVLTYSDNDSGR
AAIAEGIVPGGGVAYIR
AAIEAGISVYNR
AAIEAGISVYNR
AAIEEGVVAGGGTTYIR
AAIEEGVVAGGGTTYIR
AAIEFEGPVYLR
AAILYDFLDASK
AAILYDFLDQSK
AAILYDFLDSSK
AAINNGYDMDIK
AAINQVSDIR
AAINQVSDIR
AAINQVSDVR
AAINQVSSVR
AAINTVSDVR
AAINTVSSQR
AAINTVSSTR
AAINTVSSTR
AAINYVSDVR
AAIQAEIGQLMSEVDR
AAITADEIAK
AAIVEVNSETDFVAK
AALATLDDVK
AALDIATDPWGIK
AALEAGVDK
AALEEAEHAAK
AALEEAEHAAK
AALEEGIVSGGGLALVDASR
AALESGVNQLADTVR
AALESGVNQLANTVR
AALESGVNQLSDTVR
AALPEASPVLLEPIGELK
AALTADDIAK
AALTADEIAK
AALTAEEIAK
AALVEVNSETDFVAK
AALVSALNAYNADQSDANWASVR
AAMEHGLK
AAMLAIMNPDDKAGLEAALR
AANAGGVATSALEMSQNSER
AANAGGVATSALEMSQNSER
AANAGGVATSALEMTQNSER
AANAGGVATSALEMTQNSER
AANAGGVATSGLEMAQNSER
AANAGGVATSGLEMSQNSER
AANAGGVATSGLEMSQNSER
AANASGSVDAATK
AANATDNTDDIK
AANGTMSESDR
AANGTNAESDR
AANLDAIHDTVHEMAR
AANLDAIHDTVHEMAR
AANLDAIHDTVHEMAR
AANLDAIHDTVHEMAR
AANLPAQMIENIAK
AANPTQGPLENSSGK
AANVTLIGTEK
AANVTLVGTEK
AANYDSFSYK
AAPAPAAAPAAGGAAGSIK
AAPHGTGHIK
AAPVLLEPIMK
AAQGAVLITTK
AAQGILTVR
AASEKPLSEGGLK
AASEPLQK
AASGNIIPSSTGAAK
AASGNIIPSSTGAAK
AASGNIIPSTTGAAK
AASITANGETVFK
AASQFEQIR
AASQFEQLR
AASSLDRENYLK
AATDAGAAAAER
AATEYPDVK
AATFIGELGR
AATGNIIPSSTGAAK
AATNQMPSLNEIK
AATNQMPSLNEIK
AATNQMPSLNEIK
AATNYVSDVR
AATSQFHQTGTTTGR
AAVAATEAAAAAAK
AAVAATEAQAAATK
AAVAVATMK
AAVEAMKDGDVILLENTR
AAVEAMKDGDVILLENTR
AAVEEGIIAGGGSAYIHAAK
AAVEEGIIAGGGSAYIHASK
AAVEEGIIAGGGSAYIHASK
AAVEEGIIAGGGSAYIHASK
AAVENAVAGITDK
AAVENAVAGITDK
AAVENAVAGLTDK
AAVENAVAGLTDK
AAVGGTGFAK
AAVPSGASTGENEALELR
AAVQNEAEGR
AAVQQISDSR
AAVTVIDGEK
AAWEEAEHAAK
AAWEEAEHAAK
AAYAHEGPVYLR
AAYEEAEHAAK
AAYEEAEHAAK
ACFVLDAIR
ADAANSTHGLTLQIGDTADAFNQLK
ADAESYLGEK
ADALLGGATYSTADTVRPALQIIK
ADANLQYVITDK
ADAVAVLK
ADAVEASTTTTK
ADDLNTELEK
ADDTPAVKPVYEIAISDK
ADFTNPEALLK
ADGIIDNITLWGVR
ADGSETVTVGPIR
ADGTEEIVK
ADGVTVTELTPEAAEEFR
ADGVYTLSVIR
ADGYSSINER
ADIALGNTGR
ADIDYALVEALTK
ADIDYGFAEAATTYGR
ADIDYGFAEADTTYGK
ADIEYGFAEAATTFGR
ADIFAAGDKVDATAISK
ADIVNEISR
ADIWWLR
ADKESWVATVGTGSAINFK
ADLAAYGITDVK
ADLAEQSAVR
ADLAEQYLGVK
ADLEVFDR
ADLGAAQNR
ADLGAYQNR
ADLGNENLEALEK
ADLKDVDDANLGLK
ADLKDVDDANLGLK
ADLKDVDDSNLGLK
ADNSNKDNTIGNNQR
ADNSNKDNTIGNNQR
ADPEWNVILLR
ADQAITVYQR
ADSGVNLAALK
ADTEALQQAFYAVSEK
ADTIQDFATGQTRPTGLPK
ADTVSAGEDSITVDGK
ADVANYLQLFVNR
ADVILAIGTR
ADVQGSVEAVK
ADYTDYSSIDK
ADYTDYSSIDKAPEER
ADYTDYSSIDKAPEER
AEAAGIPVIFFNR
AEAAVIVYR
AEAAVLVYR
AEAEPLPAGSEIGWYDEAK
AEAESWYR
AEDANSGTVTVLSPK
AEDKYQDVLEEIPR
AEDTTINVYATSSK
AEEIGLEPEAK
AEFATAEAEWTLAK
AEFEAIGGDVK
AEFGYENTFYQLK
AEFNEETAAK
AEFTVYTK
AEGAAIIYR
AEGEAFGKK
AEGVANWFK
AEGVDLSNDK
AEGVQVILFDR
AEIAALHNR
AEIQVDVGEAR
AEIVSEIAGATGIDR
AELDKVYSGDIAAAVGFK
AELDLVEAK
AELINAVAEK
AEMALHDR
AEMPATMIR
AEPPQANVGDTVR
AETAAIIYR
AETAQQAWGDNYAATK
AETDAYIAAQK
AEVAAIIYR
AEVAAIIYR
AEVAAIIYR
AEVAAILYR
AEVAAILYR
AEVAAILYR
AEVAALIYR
AEVAALIYR
AEVAALIYR
AEVATIFFR
AEWNGAGYTNATTGVK
AEYPIAVER
AEYPLAVER
AFAEQLVNLSVK
AFAEQLVNLTVK
AFAEQLVNLTVK
AFAGESQAR
AFATNFNPEINIR
AFEGLLNR
AFGAGQSNDR
AFGINIPDDQAEK
AFIASDPDLVK
AFIITGEGR
AFILTGEGR
AFIPQVTATQK
AFLAANSADVSTYYK
AFNNLATLAYANGDYSK
AFTDVVADELK
AFTDVVADELKK
AFTDVVADELKK
AFTDVVEAELK
AFTGDNLAYVEK
AFTSMDQLSSAIR
AFVDVVTDELK
AFVDVVTDELKK
AFVFPGQGAQFVGMGK
AFVIFPDGTSGEINVK
AFVIFPDGTSGEINVK
AFVPLAEMFGYSTDLR
AFVPLAEMFGYSTDLR
AFVPLAEMFGYSTDLR
AFVPLAEMFGYSTDLR
AGAAFVSPFLGR
AGAAGSDALGETGK
AGAANIVPNSTGAAK
AGAANIVPNSTGAAK
AGAAYVSPFLGR
AGADGLLVVTPYYNK
AGAGVNNIPIDK
AGAGVNNIPLDK
AGAGVNNIPVDK
AGAGVVTITDADKADINK
AGAGVVTITDADKADINK
AGAQNIVPNSTGAAK
AGASLEGMAK
AGATAANQGWLHVAPVTAVNAIEGGQQDK
AGATETHAGHENTGIYEWNYNAAANAAGAK
AGATFVSPFLGR
AGATYVSPFIGR
AGATYVSPFLGR
AGAVNIVPNSTGAAK
AGDAAVAER
AGDAVSVFK
AGDDAAGLAISEK
AGDDAAGLAISEK
AGDDAAGLAISEK
AGDDAAGLAISEK
AGDDAAGLAISEK
AGDDAAGLAISEK
AGDDAAGLAISER
AGDDAAGLAISER
AGDDAAGLTISEK
AGDDANTAFEK
AGDDASGLAVSEK
AGDEAAGLAISEK
AGDEIGIHDDDYK
AGDEIGIHDDDYK
AGDILVGK
AGDITGGLPR
AGDNAAGLAISEK
AGDNAAGLAVSEK
AGDNAAGLAVSEK
AGDNAAGLAVSEK
AGDNIGALLR
AGDVIEVK
AGDYPDVVHLATGR
AGEAFLAANAK
AGEFSDPITWELESAR
AGEIPDGWQGLDIGPETVK
AGETVEIVGLTDEKR
AGETVEIVGLTDEKR
AGETVEIVGLTEEK
AGETVEIVGLTEEKK
AGFAGDDAPR
AGFLGIPVPK
AGFLGIPVPK
AGFNAPTLDIK
AGFNQYDELFSLK
AGFVLDAIR
AGGAAVIATGR
AGGITAVYSGNSLTIGGVK
AGGNYTNYAR
AGHYAVGQFNINNLEWTK
AGHYAVGQFNINNLEWTK
AGHYAVGQFNINNLEWTK
AGHYAVGQFNINNLEWTK
AGHYAVGQFNINNLEWTK
AGHYAVGQFNINNLEWTK
AGHYAVGQFNINNLEWTK
AGIALNDHFVK
AGIALTDTFVK
AGIDENQFFLGYTQIYR
AGIDENQFFLGYTQIYR
AGIIDTTVPEDAK
AGILDPAK
AGILDPVK
AGINTVEELTNK
AGINTVEELTNR
AGIQLTPTFVK
AGITGVEIAAR
AGLALNDNFVK
AGLAVDFR
AGLEAALR
AGLGADVAIANADMSR
AGLGALQNR
AGLGLVDGVLR
AGLGLVEGVLR
AGLSLTDNFVK
AGLSLTDTFVK
AGLVVASVQEITK
AGMGALQNR
AGMQDSENIIAVNK
AGNGVILITTK
AGNIEGGGVLGWTYK
AGNVADVIVGPTAADDPVVLAAAR
AGNVADVIVGPTAADDPVVLAAAR
AGPVLLEPIMK
AGPVLMEPIMK
AGQAITVYQR
AGQEIAHFQYDK
AGQNNSVLSK
AGQPVDVPVFVK
AGQVIGQALPASPGAAAGK
AGQVVGQALPASPGAAAGK
AGRFDDEIVPVPVK
AGSDAIVER
AGSIEQATGK
AGSTMEGLAK
AGTDEASAVR
AGTGDALSEALSR
AGTGIIAGGPVR
AGTTIYLAAGTNAANTDEAK
AGTTLVAQALNK
AGTVTEGSQNK
AGTVTMDVAK
AGTVTMDVTK
AGTVTPDVAK
AGVAAIFGPGTR
AGVDPELVFQAIK
AGVGGTGTGVQTQVFVDHETR
AGVIDEFYDSLK
AGVKPEQVDEVLMGCVIQAAQGQNVAR
AGVKPEQVDEVLMGCVIQAAQGQNVAR
AGVLAGYQVVDVK
AGVLETTFK
AGVLETTFR
AGVNAGIDIDAFAPR
AGVNAGIDIDAFAPR
AGVNASDCQSWK
AGVPETPYSLAELQNQR
AGVPSIVNPFDTYAQEVGVR
AGVPSIVNPFDTYAQEVGVR
AGVPVGPVISTK
AGVPVGPVLSTK
AGVTAEGIAK
AGVTAEGISK
AGVTAENISK
AGVVEGTVYDAK
AGWDSVLQDAK
AGYFTHYAGEGTVR
AGYFTHYAGEGTVR
AGYIVTGQWAK
AGYLNTGVWAK
AGYTAIVSHR
AGYTAVISHR
AGYTVDDIQSFADLKK
AHADELQAK
AHASTAGVADYLPAVSGFLIQK
AHASVAGVTK
AHASVAVVTK
AHASVEGVTK
AHDPNVTDATAIDK
AHDPNVTDATAIDK
AHPADGAGQGLIK
AHSIAAQGGINAAK
AIAAGITEVVFDR
AIAAQQNTQFK
AIADLGVDFLAAGIGNIHGK
AIADPNWSATLPDETK
AIADYVAEGASIAALR
AIAEELVNLTVK
AIAEHGADK
AIAEQLVGLTVK
AIAEQLVNLTVK
AIANVLYADGTTGTISIDR
AIAQILLDEGYIK
AIATDAGVLMVIK
AIDAGATAFK
AIDAGATAYK
AIDALVPIGR
AIDASANDAGR
AIDIGATAFK
AIDLGATAFK
AIDLGVAK
AIDLIDEAASK
AIDSMIPIGR
AIDSMVPIGR
AIDVIADALQK
AIDVVADALQK
AIEELNEQNR
AIEFSTLQR
AIEGNEKEIEDR
AIEGNEKEIEDR
AIELAGYVPGK
AIELSTLQR
AIETGEGHAYK
AIETGIPK
AIETGLPK
AIGAFQNTQFQLADMATK
AIGIIINNPEFADVR
AIGIIINNPEFEDVR
AIGIISDR
AIGILSDR
AIGLVIPELDGK
AIGLVIPELDGK
AIGLVIPELDGK
AIGLVIPELDGK
AIGLVIPELNGK
AIGLVIPELNGK
AIGTIDAALVK
AIGTLDQALMK
AIGTLDQALMK
AIGYDKNNEFSGSNWQVR
AIIEAGFYGNNVVK
AIIVNQAVPGTTEAFR
AIIVNQSVPGTAEAFTQIK
AIIVNQSVPGTAEAFTQIK
AILDEATDPWGIK
AILDGTVFR
AILLTAQENNSPVILGVSEGAGK
AILPLQEKDFYEIIK
AINGSLPQDGAFIR
AINNVSDVR
AINTVSDVR
AIPDFPEPGIIFR
AIQADINR
AIQAFDSAQSTTTVVK
AISAPAALNNYK
AISDAISDILAK
AISLAIDR
AISLGVSK
AISQAEIDQFVLEAR
AISTFVAAVSEALAK
AISTFVAAVSEALAK
AITDVNGVYTGVQDVDLITK
AITDVNGVYTGVQDVDLITK
AIVDGAPATVK
AIVDQSSLINPDDEQDDIFR
AIVEDETVK
AIVGLSDLK
AIVQLTEDSK
AKAEAQGLK
AKAESQGLK
AKDPAEAGNVTFLSGTHYTDAK
AKEVAPVAEK
AKFDELTHDLVEK
AKFDELTHDLVER
AKFDELTSDLVER
AKIENETGNITADVLQTK
AKIENETNNITADVLQTK
AKLEAEGAK
AKTDAELQPVYNLVK
AKVEELQAAGK
ALAAGITEVVFDR
ALAEQLVNLTVK
ALAETDATTIIGGGDSAAAVNQLGFGDK
ALAFNAASNK
ALASSYAGR
ALAYALAIGGAR
ALAYALGIGGAR
ALAYITEYTDR
ALDELVVIGYGTVK
ALDNPLVIGTQGWISR
ALDTGLAYAAGIGGAR
ALEDPSSEWGDK
ALEFSTLQR
ALENVTPQVEVK
ALEQANGELEVK
ALFESYER
ALGASPGAACGK
ALGASPGAASGK
ALGDNEVVTNTDK
ALGFEDWLTNPDFNTADAR
ALGGASGGYTAAR
ALGGASGGYTSAR
ALGTSNDPNQDIR
ALGYDQNNEFK
ALIEAELEAQKK
ALIPVLPSEEEFPYAIR
ALLAGGINVMEITLR
ALLDEATDPWGIK
ALLDGTVFR
ALLELMGAPFAK
ALLELVGAPFER
ALLEMDPEFRPALK
ALLEPIATLR
ALLEPIATLR
ALLEPLATLR
ALLEPLATLR
ALLLASEDNRPILK
ALLLLEQEGLIK
ALLLLQSAGLIK
ALLNYLYDR
ALLPVLPSEEEFPYAIR
ALLSAADVLEK
ALLSSATEEAK
ALLTESLDIFK
ALLTQVGAPFAR
ALMVYDLIR
ALMVYDLLR
ALNAALAAAK
ALNAINPEVLADLK
ALNALIPFQK
ALNALNPEVLADLK
ALNDAALLK
ALNDLAGIK
ALNDLAPIK
ALNDLATIK
ALNETLAR
ALNEVGDKIDASEK
ALNEVGDKIDASEK
ALNLDAIHDTVHEMAR
ALQAVGLEVTLIK
ALQAVGLEVTMIK
ALQEELGLNQDEK
ALQTVGLEVK
ALQVGSEVDDNNR
ALSDESVQNR
ALSLAAQIIK
ALSLAIDR
ALSQGQIDALNAQLADSQNENAK
ALSQSQIDALNAQLADEKAEIDR
ALTATNAATFDDVGTGYGWAK
ALTATNAATFNDVGTGYGWAK
ALTDAGMEVEELNLTR
ALTLQIGDTADDFNQLK
ALTLQIGDTAEDFNQLK
ALTNLGLGEAK
ALTVLELNDLVK
ALTVLELSELVK
ALTVLELSELVK
ALTVLELSELVK
ALVAGGLPAAEVTFR
ALVFVDNHDNQR
ALVFVDNHDNQR
ALVGLSDLK
ALVTDLLR
ALYDNLYPSR
ALYSSVAGLK
ALYSSVAGLK
ALYWVEVGALPTDTVR
ALYWVEVGAQPTDTVR
ALYWVNVGAQPTDTVR
AMETQYGENKK
AMGIGDVDISK
AMGIMNSFVNDIFER
AMGIMNSFVNDIFER
AMGIMNSFVNDIFER
AMGIMNSFVNDIFER
AMGIMNSFVNDIFER
AMIDLDGTPNK
AMIELDGTPNK
AMLELDGTPNK
AMNLAAEQYK
AMNLAAEQYKK
AMQAVVDAGTNK
AMQAVVDAGTNK
AMRPIVGLHVEK
AMSDWDKFFETADK
AMSDWDKFFETADK
AMSDWDKFFETADK
AMSVLELNDLVK
AMSVLELNDLVK
AMSVLELNDLVK
AMTVVLPTGEITK
AMTVVLPTGEITK
AMYLALENWAK
ANAFSASAK
ANANAYYK
ANAVADALVNQYGISR
ANAYGALVSYDASK
ANDDGTYTLKK
ANDMGVICGVTTNPSLIAK
ANDYVTNK
ANEAIDHIDNAINK
ANEAIDHIDNAINK
ANEILGFR
ANEVQAAIAK
ANGLSGDAFVLVK
ANINTVEDLISK
ANISHGVGK
ANLDGGGFTGQSQALR
ANLLDTNLPYLK
ANLTGAVATVDVAR
ANLVDVEDSNLGLK
ANNNPYTASIETTGK
ANNQIETIDNVDWTGNETKR
ANPDTQIIVR
ANPEANVVIK
ANPVILEPIMK
ANPVLLEPIMK
ANQINILDDVNIVASAAAK
ANTDIATWEK
ANTFIFPDINAGNIGYK
ANTSDTAYK
ANTVFEIR
ANVDLLEAQLK
ANVEEFNPGFTPDNK
ANVGAPQVAYK
ANVLIFPDLDAGNIGYK
ANVLIFPDLDAGNIGYK
ANVLIFPNLDAGNIGYK
ANVLVFPDLDAGNIGYK
ANVSVYNMEGK
ANVSVYNMEGK
APADYSGDASLK
APAGGYQEFLLNEAR
APAGGYQEFLMNEAR
APAGGYQEFLMNEAR
APAQLAYVMDVFGNAK
APAWENFQDYLK
APDTVTTTVTTGNR
APEGTGIIAGGPAR
APEGTGVIAGGPAR
APETGNYK
APGEGVVTGYGTVDGR
APIAAGDITK
APIAIPAGVEIK
APLAEMFGYVTALR
APNSGEIGYIVDGK
APNTAAEGTIEVK
APQWTGGGVVFAPTPR
APQWTGGGVVFAPVPR
APQWTHGGIVFAPKPR
APSAIILVTDGDNNR
APSDGWDLR
APTGYNQLKDPVDVEVK
APTNAGTYTYK
APTNPYDFK
APVILQVSK
APVILTSR
APVLLTSR
APVSDALSAAYSK
APVTAAANR
APVTAMANQIR
APVYAGDYIEAYGEVTHIGNTSR
APWSTVEKPVVNNVTR
AQAAVLVYR
AQADNDNINK
AQAHIDAGAK
AQAHIDAGAK
AQAHIDAGAKK
AQAHIDGGAK
AQAHIEAGAK
AQAHINAGAR
AQAHLDAGAK
AQAHLDAGAK
AQAHLDAGAKK
AQAHLEAGAK
AQAHVEAGAK
AQATIAPENVGK
AQAVAAENAANR
AQDAAAALK
AQDIALAYALAIGGAR
AQDIALAYALGIGGAR
AQDIALAYALGIGGAR
AQDLALAYALGIGGAR
AQDLALAYALGIGGAR
AQDMALAYALAIGGAR
AQDMALAYALAIGGAR
AQFDQAIHQLEELTGK
AQFEAYDSIDKAPEEK
AQFNYNWNAGAYR
AQGATIVNTAK
AQGHIDAGAK
AQGHIDGGAK
AQGHIEAGAK
AQGHLDAGAK
AQGILNEAAQLIK
AQGNEIGTSLVDDSK
AQGYVDLQLLGIGR
AQIAEALEAYK
AQIEETTSDFDREK
AQIENDKLIAAADAAIK
AQIEQTTSDYDREK
AQIETTTSDFDKEK
AQIFADVR
AQIQNMSLEAIK
AQITGLATAEK
AQITGLATAQK
AQITGLDAAQK
AQITGLDAAQK
AQITGLDAATK
AQITGLEAAQK
AQITGLETAQK
AQITGLETAQK
AQITGLETAQK
AQITGLNAAQK
AQITGLNAASK
AQITGLQTAQK
AQITGLSAAQK
AQITGLTTAQK
AQLQALYDK
AQLQEIAETK
AQLVYSNDPTDSTK
AQMVTFLWR
AQMVTFLWR
AQNLDAIHDTVHEMAK
AQPGQFIILR
AQQIVQSVIDSGEK
AQQIVQSVITSGK
AQSSDYDNER
AQSVYNILTK
AQTVTFLYR
AQVAEALQK
AQYDDIASR
AQYDDVASR
AQYEDIAQK
AQYEEIANR
AQYEEIAQR
AQYEEVAR
AQYIGDIWR
ARLECEINTYR
ARLECEINTYR
ASAAGIPVIFFNR
ASAFSASAK
ASAHITAGAR
ASDNAQDGISLIQTAEGALEQK
ASDNAQDGISLIQTAEGALEQK
ASDNAQDGISLIQTAEGALEQK
ASDVSYGELAEIETR
ASEGETSNFDWR
ASENAILTSR
ASFGTAGNNR
ASGESILTAAYPSHVADTQYR
ASGKPDAAEGAADRDSAAK
ASGNDIVAPYADKFPGSTFFAGK
ASGNDIVAPYAEK
ASGNDVVAPYADKFPGSTFYAGK
ASGSDTGIQGVTTDDVNAVFAGWK
ASGSLDLVSETK
ASIEKATSDYDKEK
ASIGATSSDK
ASIQAEIR
ASIYNAMPIEGVEK
ASIYNAMPIEGVEK
ASIYNAMPVEGVEK
ASLDIATDPWGIK
ASLDVATDPWGIK
ASLGAIQNR
ASLGAIQNR
ASLGAIQNR
ASLGAIQNR
ASLGALQNR
ASLGALQNR
ASLGALQNR
ASLGALQNR
ASLGAVQNR
ASLWLGEK
ASLWLGEKDEK
ASLWLGEKDEKGNEK
ASNAGGVATSALEMSQNSER
ASNAGGVATSALEMSQNSER
ASNAGGVAVSGLEMSQNSER
ASNAGGVAVSGLEMSQNSER
ASNAGGVSVSGLEMSQNSER
ASNAPELFAKPDIDGGLIGGASLK
ASNGVIIITTK
ASNGVILITTK
ASNIGEVCQFAAAGK
ASNIGQVAQFAAAGK
ASNIQDKDVILR
ASNIQDKDVILR
ASNNDVVAPFADK
ASNQSAYDNK
ASNVVYDR
ASQGILTVR
ASQGILTVR
ASSVLALLSGVK
ASSVVQALQTR
ASTIFPSFVGHTF
ASTSAFQSR
ASTVASIVK
ASTVASLVK
ASVAAVAGASDK
ASVDAGSVAAEK
ASVEELLQTAK
ASVESGSAAASR
ASVPSGASTGENEALELR
ASVPSGASTGVNEALELR
ASYGEIGDDNVNAR
ATAANDAAAVEAAK
ATAATNNEAAAALAAEK
ATAENEFVALKK
ATAGDTHLGGEDFDNR
ATAGVIVDYK
ATAGVLVDYK
ATASYDEK
ATASYDEKK
ATATVPTGSGITLVDSKPSTSVTDK
ATDAIDLFYYSK
ATDLAQAGVAQSK
ATEAAVEAIK
ATEIPEAIR
ATEIPEAIRK
ATEQFVTPSELK
ATETAVAAIAK
ATETAVDAIAK
ATFGAAQNR
ATFGAPTVAGASVEAK
ATFGATQNR
ATFGAVQNR
ATFGDTLVEDYNVR
ATGGNNEYR
ATGNTPDGR
ATGTAPTELSK
ATGYDIEGK
ATGYDLEGK
ATIDSGWLSADHQVGQTGK
ATIDSGWLSADHQVGQTGK
ATIGQVGNTDWANIQIGK
ATIIYVTHDQTEAMTLGTR
ATIIYVTHDQTEAMTLGTR
ATILGYMQR
ATISGEQITAPVMAIR
ATITGLTNFPASTESDPNKR
ATLDALLAR
ATLDNGVTVSFPATSAAGSYK
ATLDNGVTVSFPATSAAGSYKNPK
ATLTITAGTATLATK
ATLTTDGIEVAR
ATLVDGSYHPVDSSEIAFK
ATMSSATAK
ATNIALSDIAAPTVTGVK
ATPTGAIAQFAAGGK
ATQAAQDGQTETTRK
ATQAAQDGQTETTRK
ATQDFLWGFVR
ATQGLANYIIAKDAGEK
ATQGLANYIIK
ATQGLANYIIK
ATQGLANYILK
ATQGLANYILK
ATSADDGK
ATSFGVVANAGDVLR
ATTDNEYQHEAK
ATTDNEYQHEAK
ATTQDAEGMIAEGR
ATTQDAEGMIAEGR
ATTTTITNLGNFNVYAK
ATTVDAEGMIAEGR
ATTVDAEGMIAEGR
ATTVDAEGMIK
ATTWNAADFGYFR
ATVEGAPATIK
ATVEGAPATLK
ATVEGAPNTLK
ATVGVVGNSDHALEQSGK
ATVGYSVEALVK
ATVLGGQNVFNLYSFDAPIANRPK
ATVSIDASTITK
ATVTIPQGEEGWNQWK
AVAAGYWNLFSYNPALK
AVAAGYWNLFSYNPALK
AVAAGYWNLFSYNPALK
AVAAITGYDPETAK
AVADADALIVR
AVADLGIDMLAAGIGNIHGK
AVADLGIDMLAAGIGNIHGK
AVAFGEALQPEFK
AVAFGEALQPEWK
AVAGHYAVGQFNINNLEWTK
AVANEAVVTLDLAK
AVANVNGPIAEALK
AVASIETVVEGIR
AVAVAVANK
AVDGGTLPQDGVVGSGR
AVDKPFLMPVEDVFTITGR
AVDNILSDIK
AVDPDGDYSGESWASK
AVEDATYQAGAR
AVEEIFGVK
AVEELFGVK
AVEGDEEEGQVLGSYDK
AVEILEALR
AVELLEALR
AVEQENLAR
AVESLADLAK
AVFPSIVGRPR
AVGDGLWTWYR
AVGDNLTADEK
AVGELLQNQYR
AVGFIGPVDTADADHPAPNVIDGK
AVHGGYAIPAFNFNNMEQLQAIIK
AVIASDANLK
AVIAYEPIWAIGTGK
AVIDVTPLIK
AVIEALSSSFPAAGETK
AVIEEFNPGFVPNNR
AVIEGGLEK
AVISSVIDNIGK
AVITTTEGR
AVIVNQSIPGTTEAFR
AVLDGDEWVLNGSK
AVLESVGITDVLAK
AVLESVGVK
AVLESVGVTDVLAK
AVLGIEFGSTR
AVLGLEFGSTR
AVLTDIQDGVFAGK
AVLTDIQDGVFAGR
AVLYDGSYHPVDSSEIAFK
AVLYDGSYHPVDSSEMAFK
AVMGGEAFQWPAGTYVK
AVNAGGVATSALEMAQNSER
AVNAGGVAVSALEMSQNSER
AVNAGGVAVSALEMSQNSER
AVNAGGVGVSALEMSQNSER
AVNAGGVGVSALEMSQNSER
AVNAGGVSVSELEMAQNAER
AVNEGMQVSIDK
AVNENDLNNK
AVNPINLYGGTK
AVNYDSWSYK
AVQDMLTGDTNSIQSIIKDEVTTK
AVQLFGGYGYTR
AVQLHGGYGYIR
AVQLHGGYGYIR
AVQLHGGYGYTR
AVQLHGGYGYTR
AVSNTVDIMDAK
AVTEYLETGKK
AVTLGYDFK
AVTNAVNAGLAYFR
AVVDAELASGK
AVVDAGGAGR
AVVDSGWKPK
AVVEAAGIK
AVVEEFNPGFTPDNK
AVVVGGGNVAMDAAR
AVVVTPAVDQTVVK
AVYDALVNDYGISASR
AVYLDYLR
AVYQSLIDK
AWADLPLAEK
AWAEANNVPFTYYKPDSDSDEAR
AWEFGGENIR
AWEGGGEYNVIR
AWEGGGEYNVVR
AWEHIQEIEK
AWEHLQEIEK
AWGSFDDFVLTPQK
AWIIDPVK
AWIIDPVKYER
AWIIDPVKYER
AWNNAITAQNK
AWQEALNTFSK
AWTEADAEK
AYAIVVLR
AYANHTYLVK
AYANHTYLVK
AYDAGIPTFLVDR
AYDELPAVVSK
AYDHELIDASAK
AYDHQIIDQSAEK
AYDHQLIDQAAEK
AYDHQLIDQAAEK
AYDHQLIDQSAEK
AYDHQLVDASAK
AYDHQLVDASAK
AYDHQVIDQSAGK
AYDQAEVDGLNAK
AYEPVSGSK
AYGMTLWK
AYHDPEYLYDYSNDSQQLDGYR
AYIAHGEVLPVATR
AYIAMEVK
AYIAQGEVLDVR
AYIAQGEVLPVATK
AYIAQGEVLPVK
AYIDNLNR
AYIIAPEGLTDGMK
AYILAPEGLTDGMK
AYITGNEIAEK
AYLDTYNDGEANAEATKK
AYLEGSWYLTK
AYLPNEENR
AYLTSAGGISPTAAR
AYLVNTGWNGTGK
AYLVNTGWNGTGKR
AYLVQEGLDAK
AYNFSQGLAR
AYNIPGLSEIDSIEK
AYNLIIDSDVSDASR
AYQYWDLVR
AYSSVQEAIDSLGDYDK
AYTAETGVEVK
AYTVGDTTYVFAAK
AYVAEGEVLPVATK
AYVAEGEVLPVATR
AYVAQGEVLPVATK
AYVFDALRPTPELSFALR
AYVFESLRPTPELSYAVR
AYVGNMSAEALGLK
AYVGNMSAEALGLK
AYYEVVENGK
AYYPISEIGAGK
AYYPISEIGAGK
CDFNVPIK
CDFNVPLK
CQLVGDDLFVTNVK
CQYEALVETNR
CQYEALVETNRR
CQYEALVETNRR
CVFESTIK
DAAASSIYGSR
DAAASSLSSFEINLR
DAAASSLYGSR
DAADFASSR
DAAMIISR
DAAQIIAR
DAASAAIYGAR
DAASAALYGAR
DAASTAIYGAR
DAASTAIYGAR
DAASTALYGAR
DAASTALYGAR
DAATHSYLKK
DADAPIFDVADYGVVGDLNK
DADFVTTQFR
DADGNWYGIYK
DAEGKPAANTEIGVR
DAEGKPAANTEIGVR
DAEGVSGSTVGIK
DAEVFDNSTYAGK
DAFDAYLFK
DAFGNSSFYDVIVSR
DAGIPIIAYDR
DAGLDGVLSEGATK
DAGLDVYDQVK
DAGLDVYDQVKK
DAGLDVYDQVKK
DAGLDVYEQVK
DAGLDVYEQVKK
DAGLDVYEQVKK
DAGLDVYNQVK
DAGLNVYDQIK
DAGLNVYDQVK
DAGLPVDQVDQAIDYIR
DAGLTNADIGQVLLVGGSTR
DAGLTNADIGQVLLVGGSTR
DAGLTNADIGQVLLVGGSTR
DAGLTNADLGQVLLVGGSTR
DAGLTNADLGQVLLVGGSTR
DAGLTNADLGQVLLVGGSTR
DAGMTVTAR
DAGQAVYNAVVLEEVAK
DAGVEYVIIGHSER
DAGVEYVIIGHSER
DAGVSVTGVNDYDKDTQK
DAGVSVTGVNDYDTDKK
DAGVSVTGVNDYDTDKK
DAGYNIMSSVNDSYR
DAHQSLIATR
DAHQSLLATR
DAIGVPEDQLR
DAIGVPEDQLR
DAIIILPTIDLTGEQK
DAINNVSSVR
DAINQVSTTR
DAINQVSTVR
DAINYISDVR
DAINYVSDVR
DAINYVSEVR
DAINYVSGIR
DAINYVSGVR
DAINYVSSIR
DAINYVSSVR
DAINYVSTIR
DAIVIQPTIDLSSEQK
DAIVIQPTLDLSSEQK
DALEFGVAASALK
DALEVLDELK
DALGIVVDEVK
DALLENVTVAADGK
DALLENVTVDAAGK
DALLENVTVDKDGK
DAMTGLPIGGAK
DANKIEIAK
DANQSLMATR
DAPDTSIPGELK
DAQAAGVSVILFDR
DAQDNWAGNLANMGAGR
DAQGNVVYLDK
DAQLVAENIALQLENR
DAQLVAENIALQLENR
DAQLVAENIAQQLENR
DAQLVAENIAQQLENR
DAQSVVIVDYR
DAQSVVLVDYR
DAQTVENAELAGYNK
DASATAIYGAR
DASATAIYGSR
DASATALYGSR
DASEELFK
DASEELFKR
DASGTSIVFGSEETPAIIK
DASHIGGDFIGYFK
DASHIGGDFIGYFK
DASSTAIYGAR
DASSTAIYGSR
DASTIVAINK
DATLDQLGR
DATSENTVWWTTPEYK
DAVAAALGVAEVK
DAVLSGDLSSLDTTTTK
DAVPGTDFMPLQVDYR
DAVTVLNGLEVFK
DAYANAVQIR
DAYSYTIGVGTGDDGVLR
DDASGMAIADSLR
DDIFTAAGYDIK
DDNYWGQDASMWGK
DDSSIPENR
DDTFTLEVR
DDVTWVDVDGNEK
DEDGKTVAK
DETFAQTQPR
DFAAQLVNLTVK
DFEIQGDFPR
DFENPWGLK
DFESVIER
DFGLIGLNFSRPNNK
DFIVKPFKPDR
DFIVKPFQADR
DFIVKPFQAER
DFIVKPFQAER
DFLLDMSSAGGQVHFK
DFNAVSNEDAR
DFPSDPVEQLK
DFSVNVISK
DFTWTSAYNVGWNK
DGAEFNGIK
DGAYLDEQFK
DGDVILLENTR
DGDWTGLLK
DGETFYYYFNK
DGFQTLVAAAGDVK
DGHNNTYFIDK
DGIAWLHK
DGINWDINEER
DGISLVQTAEGALTEVHDMLNR
DGISLVQTAEGALTEVHDMLNR
DGISLVQTAEGALTEVHDMLNR
DGKTETLTYVK
DGLITEIR
DGLTNNDPATQTR
DGLTNSDPANETR
DGLTNSKPATETR
DGLTNTDPANETR
DGLVLDEPANFR
DGQAIGIGAGQQSR
DGQNYFAELADNAK
DGQQSLFATR
DGSGVITDDKR
DGSGVITDDKR
DGSTLTIGDTTYTFAVGK
DGSWNIHISPDAGVATLR
DGSYLDEQFK
DGTEIHWIINPNQDGVYQQK
DGTEIHWILNPNQDGVYQQK
DGTEVTVSGK
DGTFDNLSK
DGTGSWVAQFAAICDK
DGTHYMEVSSEDQPGILIDNR
DGTLTINGTEYTVR
DGTMFGAVTQSPLAMGIK
DGTTATGIVDVIVK
DGTTTYFWGIPR
DGVAQTLANADLTIADK
DGVASAEETAAGIIAEAEKK
DGVDVEASSK
DGVILGTGYQLLSEGR
DGVIQSTSYQLLSEGR
DGVITIEESK
DGVVQQIGAPLYLYNNPINK
DGVVQQIGAPLYLYNNPINK
DGVYWVDQQGR
DGWDGDWFVR
DIAGLFSWSAETVNK
DIAHPINAETR
DIDDYFGLDTLK
DIDDYFGLETLK
DIDEYFGLDTLK
DIDKPFLMPVEDVFSITGR
DIDKPFLMPVEDVFSITGR
DIDKPFLMPVEDVFSITGR
DIDVIMVAPK
DIEDYFGLETLK
DIEEYFGLETLK
DIETYFPSSILR
DIGWSQPADAFVGR
DIIESQNAGTR
DIIGITDLR
DILEYGGAK
DILGITDLR
DILIEAGLLDR
DILIEAGLLDR
DILIEAGLLDR
DILNAWTPENTNTDVPR
DINPDLWR
DINVLGAVANVMK
DIQFNGFTEVK
DISQSHNISISGGSDK
DITAPVVLGK
DITTTGGLVNLTK
DIVHPISPEAR
DKAQAHINAGAR
DKAQAHINAGAR
DKLDPNPQYMEATIR
DKPLVWFNR
DKTYTTSIQSGK
DKVDGTPSTLK
DLADKPDGK
DLASICDVFVNDAFGTAHR
DLASLCDVFVNDAFGTAHR
DLATALGVTDITWDQATR
DLEFGTGGLR
DLETFLSWADEVRK
DLGLFSNEEPIVVK
DLGNAATLGSDDNTYNVFGLYDK
DLGNAATLGSDDNTYNVFGLYDK
DLGPTVSAR
DLIDGSITAVNEGAEVVNK
DLIDNSITSVQEGSDIVK
DLIENSITAVR
DLIGITDLR
DLLGITDLR
DLLSQYEYDGDNTPIIR
DLNLDGIIAEVK
DLNMDCIVAEIK
DLNMDCVVAEIK
DLNPDLWR
DLNTDVTAVLIGSGVK
DLNTDVTAVLLGSGVK
DLNVVGTATPGGSVK
DLQIGDFATYTK
DLQVGQTGK
DLSDQVFAVEAGK
DLSSEEGWVEIK
DLSSQIFTVEAGK
DLSTFAFAYNK
DLSVGAQDWR
DLTAPSALLTVR
DLTDKDEIQYEEAVAVLNR
DLTGAVNTVK
DLTVGVPYR
DLVADKKPAGSK
DLVDGAPSTLK
DLVDGAPSTVK
DLVDGAPSTVK
DLVDGAPSVVK
DLVGENANIIFGAK
DLWAQVLDLQK
DLWAQVLDLQK
DLYANTVLSGGTTMYPGIADR
DLYANTVLSGGTTMYPGIADR
DLYANTVLSGGTTMYPGIADR
DLYANTVLSGGTTMYPGIADR
DLYDLLGSATIR
DLYDLLGSTVIR
DMGGQALQIQQR
DMGYAVAVIADSTSR
DMGYDVAVIADSTSR
DMGYDVAVIADSTSR
DMGYDVAVLADSTSR
DMGYDVAVLADSTSR
DMHAASIGIGDISVADQASAAK
DMIQALFFDR
DMQDMEFTVEHGK
DMQDMEFTVENK
DMQDMEFTVENKK
DNAMFDVSVDNSGK
DNAQISDEYK
DNEVFTPIDLINAK
DNEVFTPVELINAK
DNEVPKTWEDLATFAK
DNEYYISALGSK
DNGFNVIVGQR
DNGLTVLEMPSAELSR
DNGTPAAGVGDEGGYAPNLK
DNIQGITKPAIR
DNIQGITKPAIR
DNMLGQQGK
DNTPAQQAEAIR
DNVILVTDHVYK
DNVNVVLQYWNR
DPFASVGTGVFLHK
DPFASVGTGVFLHK
DPQVFLLDEPLSNLDAK
DPSGGYSSHQTK
DQACQLALNTLK
DQAEIDGLNAR
DQGLSEYNIIHLQGVMGSAAQVGR
DQQIKVEEENDANK
DQSEIDNLNDR
DRPALALASAGK
DRSDLRFAAENDFDFVAASFVR
DRVDDALSATR
DSDGAIHILPAGNLAFNGWK
DSFPTNTSDFSTYLNK
DSFTVELTEPGSAK
DSGLDVSYALR
DSGVFFASGSAAEVNTTAHR
DSLENTLTESEAR
DSLENTLTESEAR
DSNNPSSSTTPLR
DSNYDAYNALK
DSQISDKDRK
DSQQNVAATSGFLK
DSSMTNFFVWTK
DSSYSVAAYNTAAK
DSTFDQVNAAGGNFK
DSYGQGEGDYFMYADDVK
DSYPAYYGIK
DSYVGDEAQSK
DSYVGDEAQSKR
DSYVGDEAQSKR
DTAGFEIWFNGER
DTDAAAAAGK
DTDIAEEMMAYTK
DTDKPFLMPIEDVFSITGR
DTDKPFLMPIEDVFSITGR
DTDKPFLMPIEDVFSITGR
DTDKPFLMPVEDVFSITGR
DTDKPFLMPVEDVFTITGR
DTDKPFLMPVEDVFTITGR
DTDKPFLMPVEDVFTITGR
DTDKPFLMPVEDVFTITGR
DTDKPFLMPVEDVFTITGR
DTDMADEITAFTK
DTDMADEMTR
DTDMASEMMNYTK
DTDMASEMVEYSK
DTDMASEMVK
DTDMATEMVK
DTDMATEMVK
DTDMATEMVK
DTDMATEMVK
DTDMATEMVK
DTDMATEMVR
DTDMATEMVR
DTDMATEMVR
DTDVADEMMAYTK
DTDVAEEMMAYTK
DTDVAEEMMSYVK
DTEATITVNAAR
DTGDMVSNNNVINK
DTGDMVSNNNVINK
DTGDMVSNNNVINK
DTHGAVASLSSVSK
DTHGAVASLSSVSK
DTIIVELGEQLK
DTITLDGVTANIK
DTLGILEAIVEK
DTLGYASLK
DTLLDAQKHPENYPQLTIR
DTLLDAQKHPENYPQLTIR
DTMITAIDLK
DTPAADLGAAVIK
DTPATELGAVVVK
DTPPSSIFAIYK
DTPPSSVFAVYEELK
DTPPSSVFAVYK
DTPPSSVFAVYK
DTQIFDLIQQER
DTSVEEITELYK
DTSVEELTELYK
DTVFPTGTYDMGNVSIK
DTVITVVDLPK
DTVLTVVDLPK
DTWFTPEEWEK
DTYADAAQWDEK
DTYADTAQWEEK
DTYAEAAQWEEK
DTYANVEDWNTK
DTYLLPVTWK
DTYTNPEEWTVK
DTYTSLEGGK
DVDKPFLMPVEDVFSITGR
DVDKPFLMPVEDVFSITGR
DVDKPFLMPVEDVFSITGR
DVDKPFLMPVEDVFSITGR
DVDKPFLMPVEDVFSITGR
DVDKPFLMPVEDVFSITGR
DVDSTHYGDTLHLASR
DVDSTHYGDTLHLASR
DVDVAEEMMAYTK
DVDVTMIAPK
DVDVTMIAPK
DVHSSELGAAAAK
DVHYSHYGR
DVIIMGFDCNK
DVILADDVVGPDAQAK
DVLADPIYNNK
DVLADPLYNNK
DVLPDPIYNSK
DVLPDPLYNSK
DVLSALGIFK
DVNITFTSDIK
DVNTVLPFGNTLSIVK
DVPAGDIGVGGR
DVPFILLMNDGK
DVPFILLMNDGK
DVSGEGVQQALLK
DVSVTGAETAEK
DVTGAPTGTDVNLTYDPATR
DVVASMLFR
DVVIQDSTSQQK
DVVIQDSTSQQK
DVWGTDDPAEIAK
DVWGTDDPAEIAKK
DVYFGIRPEDIVYSDK
DVYFGIRPEDIVYSDK
DWDAFLATAR
DWDGTSIENVNQLTK
DWDTFNATAATLK
DWIQETYNFTFK
DWLQETYNFTMVQK
DWLQETYNFTMVQK
DWLQETYNFTMVQK
DWYGALSNK
DYAFYPIVIADSR
DYATALQTLSK
DYATTFDFLK
DYDKEEFAR
DYDKEEFAR
DYFKEDDALLNKK
DYIHVVDLAK
DYIHVVDLAK
DYIHVVDLAVGHVK
DYNLASAASSDVATYFNPLLHTAVFR
DYNLDIASTLDDIGESR
EAAADAQTAIEK
EAAEFEAQDKK
EAAEILDITQYLDR
EAAETLDITQYLDR
EAAEYEAQDK
EAAEYEAQDKK
EAAEYEAQDR
EAAEYEAQDRK
EAAGFVVNR
EAALTETLTK
EAAQEWIAGK
EAATNAEALR
EADNLVVLDADLAEATK
EAECVEADSGR
EAEGEAEAILK
EAEGQAEAILK
EAEQFAAEDAK
EAEQYAAEDAR
EAFITQVAK
EAFYGVENAPVIVGGR
EAFYYFIR
EAGADYVGLDEYINK
EAGEAFAK
EAGEIAGLK
EAGEIAGLTVK
EAGELAGLK
EAGFDSFPTTWADVEK
EAGGVLDMDTK
EAGGVLDMDTK
EAGIDEDEPYDLQADGK
EAGIPIIAYDR
EAGSIGGEMVR
EAGSVGGQMVK
EAGVNYFVEK
EAGYTAIVSHR
EAGYTAIVSHR
EAIDVVGEALK
EAIEAAGGK
EAIEQEFNALK
EAITNEFEQLK
EALGMVETK
EALGTWAGSTDPGK
EALIDQEVINR
EALSFYDSNNSDK
EAMAMGADK
EAMAMGADK
EANKQNEVVK
EAPGFVVNR
EAPGLTFELLKPELK
EAQETLEFK
EASGNISQVAK
EASGTGNMK
EASGTGNMK
EASTLDVDGQK
EASYEILQDR
EATGNITQASK
EATLYTAFK
EATSDLTGER
EATVTYQTVGGDTK
EAVEAVNASK
EAVGEIIR
EAVGELLR
EAVGKDEAEELKK
EAVIAYEPIWAIGTGK
EAVSKDEAEELK
EAVSKDEAEELKK
EAVSKEEAEELKK
EAYDLVAPILTK
EAYPGDVFYLHSR
EAYPGDVFYLHSR
EDALKEAQETLEFK
EDFGYFIDKYDK
EDGVQTIGFVRPATDK
EDLIRDDVLPGTPTMLK
EDMAEVIEDAFR
EDTGLENFSETDYFSIK
EDTLGILETIVEGK
EDTLGILETIVEGK
EDTLGILETIVEGK
EDVDVSITGNSTNPTR
EDVTNIILNLK
EEAALYAFNTLQADLVEYGQR
EEAALYAFNTLQADLVEYGQR
EEAALYAFNTLQADLVEYGQR
EEAALYAFNTLR
EEACLYAFR
EEACQLALNTLK
EEAEHAAK
EEDGTEKDVVLR
EEGATVNYTNVGGVNLAK
EEGGAEKDVVLR
EEGLNVIHLPK
EEINAAMK
EEINELNR
EELDAFAASSQQK
EELDAFGVSSQQK
EELDEFAANSQQK
EELDEFALK
EELDEFGVSSQQK
EELDQFALK
EELIGVNAGIVK
EEQDAFAASSQQK
EFDDAITFK
EFFDYFYEDAR
EFGADTSDIVLK
EFGGSDTFATSQILAAAVK
EFGGSDTFATSQILAAAVK
EFGGSDTYATSQIIAAAVNR
EFGGSDTYATSQIIAAAVNR
EFGGSDTYATSQILAAAIDK
EFGGSDTYATSQILAAAVNR
EFGGSDTYATSQILAAAVNR
EFGITIPDEDAEK
EFGLTIPDEDAEK
EFIFTFPNAVK
EFIGAVIGPGGK
EFILGTNQFPNFTETSEGKR
EFINTLIK
EFLLDMSPAGK
EFLLDMSPAGR
EFLLDMSPAGR
EFLMYVGTDDGFLER
EFLMYVGTDDGFLER
EFNVIYAENDDMAK
EFNVIYAENDDMAK
EFQVGAYSNQTIR
EFSLETSAGR
EFTGPSWQVQVANVTR
EFTPQQVEDLYEIR
EFTQLENAYLPFNR
EGADFILGSDPDADR
EGAGIAVSLIDLGNR
EGAGWALTEK
EGAGYISNAIAAGTIK
EGAGYISTAIGLGTIK
EGANIVITGR
EGANIVITGR
EGANLQYVITDK
EGANLVITGR
EGANLVITGR
EGANLVLTGR
EGANLVLTGR
EGASKEEADDIK
EGASKEEADDLK
EGDAIVVSLIDMGGR
EGDNYAEDFYK
EGDSVLILGANGK
EGDVVLLQNTR
EGDWISLDGSTGNIYGER
EGDYVAGANIAGFLK
EGEIFGLYGLVGAGR
EGETAVNWLK
EGETAVNWLR
EGETTATQITK
EGFAYYIPLR
EGFEQIAALFLK
EGFPELAAK
EGGIGVIHK
EGGLGVIHK
EGGNYTVKDPEK
EGGNYTVKDPEK
EGILDPAK
EGINAAMK
EGISKDDAEALK
EGKYDVTLDIPSLK
EGLHFAIDEVTNK
EGLHFAIDEVTNK
EGLHFALDEVTNK
EGLHFALDEVTNK
EGLMTTVHSTTATQK
EGLMTTVHSTTATQK
EGLMTTVHSTTATQK
EGLMTTVHSTTATQK
EGLSKDEAENLKK
EGLSKDEAENLKK
EGLTVTSAMK
EGMSKDEAENLKK
EGMSKDEAENLKK
EGMSKDEAENLKK
EGNVLTIGDDKITFK
EGQEILVANNLVSVR
EGQEIYSETK
EGQTAVEWLK
EGQTYADANAFIQAYK
EGSLTVGGK
EGSQGQSAYSATK
EGTENANYTVSAWVK
EGTHVYQHLFR
EGTPNLTIAGELFK
EGTTTTPFPEK
EGTVDNNDWENR
EGVAEDYTVK
EGVAILWK
EGVDPNALVVEPYANPFR
EGVDVSITGNSTNPTR
EGVEALVEFLK
EGVITVDEAK
EGVITVEEAK
EGVPTTSILTITSNVTYGK
EGVPTTSILTITSNVTYGK
EGVPTTSILTITSNVTYGK
EGVSEDEANDIK
EGVSKDDAEALKK
EGYDKLPDEALAALEK
EGYDKLPDEALAALEK
EGYMSILNTDQK
EGYMSLLNTDQK
EGYNGDLTSR
EGYPEIAEAFK
EGYPEIGEYWR
EGYPEIGLYWEK
EGYPEIGLYWEK
EGYPEIGLYWEK
EGYPEVGLYYEK
EGYPEVGQYYEK
EIAPTYAER
EIASIVDGAISGEVK
EIASIVDGPISGEVK
EIDAVGHR
EIDFLGNAVENPVRPFVAILGGAK
EIDFLGNAVENPVRPFVAILGGAK
EIDFLGNAVENPVRPFVAILGGAK
EIDFQLWR
EIDLNLGSNVK
EIDTNTQHK
EIEDANTTEVQVVK
EIELADPYENMGAQFVR
EIELEDAFENMGAQLVK
EIELEDPFENMGAQLVK
EIELEDPFENMGAQLVK
EIELEDPFENMGAQLVK
EIFAKPDVDGGLIGGAALK
EIGFLFGQYK
EIGFLYGQYK
EIGFMFGQYK
EIGFMFGQYK
EIGKEPVEVAEAPGFVVNK
EIGKEPVEVNEAPGFVVNK
EIGLVNTR
EIGYLFGQYK
EIGYLFGQYR
EIGYLYGQYK
EIGYLYGQYR
EIGYMFGQYK
EIGYMFGQYK
EIGYMYGQYK
EIGYMYGQYR
EIIANESQER
EIIIAPTIYK
EIIKPGTTISTSEDGVSTGIIK
EIISNASDAIDK
EIISNASDALDK
EILAFELTK
EILPDPLYNSVLVTK
EILPDPVYGSVLVTR
EILSDVAVILK
EINANINR
EINDEIQGQINEYIVK
EINEIANEPVGER
EINFLGNAVENPVRPFVAILGGAK
EINFLGNAVENPVRPFVAILGGAK
EIPIFAVPLAK
EITALAPSTMK
EITALAPSTMK
EITGLGLAEAK
EITGQGLAEAK
EITSIVDGPISGEVK
EITTVGSWVYTLR
EIVAAPVSVFFNIGK
EIVAELLFR
EKAQAHIDAGAK
EKAQAHIDAGAK
EKAQAHIEAGAK
EKAQAHINAGAR
EKAQAHLDAGAK
EKAQAHLDAGAK
EKAQAHLEAGAK
EKAQGHIEAGAK
EKDNFEEVTVK
EKPEVAEVIAVGPGGVVDGK
EKPQQAEVIAVGPGGVVDGK
EKPQQAEVVAVGPGGTVDGK
ELAAFSQFGSELDADTK
ELAAFSQFGSELDADTKEK
ELAALNPGTIVVR
ELADGILPQLR
ELADVLGGVVGASR
ELAILNLAPGETLYSGQTR
ELAILNLAPGETLYSGQTR
ELASFAQFGSELDADTKEK
ELASQEMK
ELASYGDIFVNDAFGTAHR
ELAVESANGTYDNPTDR
ELAVQSANGIYSDEDR
ELAVQSSNGIYTDEDR
ELDFIGGALANPK
ELEKDAPK
ELEKDDPKPR
ELEKDDPKPR
ELEKDEPKPR
ELEQLYIR
ELEVNGVGYR
ELFAKPDVDGGLIGGAALK
ELFLQIVYGR
ELGAEGIGLCR
ELGFDMSK
ELGGNEESQK
ELGGTSIAAGFLGGNAGR
ELGGYGADK
ELGIDVDK
ELGILNNVTGDLGSYATR
ELGLDAIHDTVHEMAR
ELGLNSETAAIFNITSR
ELGLNSETAAIFNITSR
ELGLNSETAAIFNITSR
ELGLNSETATVFNLK
ELGLPPITDEEVEAATYAR
ELGLVNTR
ELGVFGDDYDTPDGTGVR
ELGVPLVTR
ELGVTNELVSYQVK
ELIFTCDNINAEEAYR
ELISNASDAIDK
ELISNASDALDK
ELLAFELTK
ELLAQPDIDGGLIGGASLK
ELLDQYEYDGDNTPIIR
ELLSNASDALDK
ELLTESLDIFK
ELLTFANAGASIITTR
ELMDAVDSYIPTPDR
ELMDAVDSYIPTPDRK
ELPGVAAANDK
ELPGVVAADDK
ELQFYNAQGYALR
ELQNQANVINVTAAK
ELQSLGLDVR
ELQSQISDTSVVLSMDNSR
ELQVGQTGK
ELSAFIVER
ELSPAQVER
ELSSATTTNINLPFITATAEGPK
ELSVLELNDLVK
ELSVLELNELVK
ELTGGIYFGER
ELTGGIYFGK
ELTGGLYFGER
ELTGGLYFGK
ELTVIELNDLVK
ELTVLELNDLVK
ELVAEILFR
ELVAELLFR
ELVDGAPNTVK
ELVDGAPSTIK
ELVDGAPSTLK
ELVDGAPSTVK
ELVDGAPSVIK
ELVDGAPSVVK
ELVEAAPK
ELWATGDTQK
EMASAGLIPGVK
EMASAGLLPGVK
EMGITLDWIR
EMGITLDWIR
EMIAMILAGGQGSR
EMIAMILAGGQGSR
EMIAMLLAGGQGSR
EMIAMLLAGGQGSR
EMSVLELNDLVK
EMVAEIIFR
EMVAEIIFR
EMVAEILFR
EMVAEILFR
EMVDGAPSVVK
EMVDNVPSVVK
ENAELESR
ENATGELNNLR
ENDQIVDVDGK
ENDSVIFFNFRPDR
ENEGYAGR
ENGQPVNTLQR
ENGTPAAGVGDEGGYAPNLK
ENIIIALQAK
ENIQDAEATIR
ENIQDAESAIR
ENIQDAESTIR
ENITIVGYADK
ENLEALEK
ENLELLEK
ENLIIALQAK
ENLLGEIGK
ENLLGELGK
ENLLGQEGK
ENLVGELGK
ENNTLLDFNSTSFSHPK
ENNWEDKFNEAISK
ENPINFGIASIPANEGK
ENPLLVSVR
ENSTLAPER
ENTGTFTGK
ENTIIVDGEGDKAAIDAR
ENTIIVDGEGSSDAISAR
ENTTGIDESK
ENTTIVDGAGEK
ENTVIVDGEGDKEAIQAR
ENTVIVDGEGDKEAIQSR
ENTVIVDGEGDKNAIQSR
ENTVIVDGMGEK
ENVDVSITGNSTNPTR
ENVISEATEGGK
ENVTIGSANSNVEFSLDGK
ENYFSLLDHLGSGR
ENYFSLLDHLGSGR
EPQVFLLDEPLSNLDAK
EPQVFLLDEPLSNLDAK
EPSLGPVFGVK
EPTVEQMAAYDK
EQADKATAEDIK
EQAESQQAAIQR
EQAIDEAQR
EQALAVIEK
EQALDEAQR
EQDEFAAASQQK
EQFIFPEIEYDKIDK
EQGEEEDNANDLISK
EQGFDIQYFTQR
EQGITIDWIR
EQGLDAIHDTVHEMAR
EQGLDAIHDTVHEMAR
EQGVTMDFIR
EQHITITAGSNMSDDDIER
EQHITITAGSNMSDDEIDR
EQHITITAGSNMSDDEIDR
EQIIFPEIEYDK
EQIIFPEIEYDKIDK
EQIIFPEIEYDKIDK
EQIIFPEIEYDKVDK
EQIIFPEIEYDKVDK
EQLIFPEIEYDK
EQLIFPEIEYDKIDK
EQLIFPEIEYDKIDK
EQLIFPEIEYDKVDK
EQLIFPEIEYDKVDK
EQLIFPEIEYDKVEK
EQLIFPEIEYDKVEK
EQLLFPEIEYDK
EQLLFPEIEYDKIDK
EQLLFPEIEYDKIDK
EQNGAAMSLGR
EQNGAAMSLGR
EQNLDAIHDTVHEMAR
EQQDDVIAR
EQVFKNSLTGLPMGGGK
EQVIINTWYGGEMK
EQVIINTWYGGEMK
EQVIINTWYGGEMK
EQVIINTWYGGEMK
EQVIINTWYGGEMK
EQVIINTWYGGEMKK
EQVIINTWYGGEMKK
EQVILNTWYGGEMK
EQVILNTWYGGEMK
EQVILNTWYGGEMK
EQVILNTWYGGEMK
EQVILNTWYGGEMK
[truncated: 6,678 more rows]

## Sheet: CR_3W_1
AAAANIIPSSTGAAK
AAAASGNENYK
AAADYLDLPLYK
AAADYLGLPLYK
AAAESLGLPLYSYIGGVNGK
AAAGNIIPSSTGAAK
AAAGNIIPSSTGAAK
AAAIIDDAK
AAAINIIPHSTGAAK
AAAINIIPHSTGAAK
AAAINIVPNSTGAAK
AAALHDIGK
AAALVETAIK
AAANALGTSLYNYIGGVNAK
AAANALGTSLYNYIGGVNAK
AAANESFGYNDEEIVSSDVIGMR
AAANESFGYNDEEIVSSDVIGMR
AAANESFGYNEDEIVSSDVIGMR
AAANESFGYNEDEIVSSDVIGMR
AAANYLDIPLYR
AAANYLDIPLYR
AAANYLDLPLYK
AAANYLDLPLYR
AAANYLDLPLYR
AAAQNTIPHSTGAAK
AAASDANESVVFDAK
AAAVNIVPNSTGAAK
AADDAAGLAISEK
AADDAAGLAISEK
AADDAAGLAISEK
AADDAAGLSISEK
AADDAAGLSISEK
AADDAAGLSISEK
AADDAAGLSISESMR
AADDAAGLSISESMR
AADDAAGLTISEK
AADDAAGLTISEK
AADDAAGLTISEK
AADDAAGLTISEK
AADDASGLAISEK
AADIAQYTVDIGTNPDGK
AADIIAEGK
AADNAAGLAISEK
AADNAAGLSISEK
AADVDTLGDLVQYNK
AAEAKPGDEK
AAEGTGIIAGGPAR
AAEGTNQWSVK
AAEIYAEGAK
AAELIAVPDER
AAELSGDFK
AAENVLFSHLVK
AAEVAEAIR
AAEVPEAIR
AAEVPEAIR
AAEVPEAIRK
AAEYVEFNDQLQK
AAFAQLVELAK
AAFDHNYAK
AAFEEAEHAAK
AAFEGIDQNAVR
AAFENEFAIAK
AAFFNLEK
AAFTVQGSWEYAK
AAGAAGVIRPSK
AAGAAVGSSRPVAETLK
AAGAAVIAVTHAAGSPLTK
AAGADGTNAK
AAGADQYLNLENHTWTTDGFIK
AAGADYVGLDEYIEK
AAGADYVGLDEYLEK
AAGADYVGLEEYIEK
AAGAGLGGVLTPTGVGTIIADGK
AAGDGLWTWTR
AAGFDPYEIVK
AAGFENLK
AAGGVLDADTK
AAGGVSTTEDAVK
AAGIALTDTFVK
AAGIPTVLINR
AAGIPVIAYDR
AAGNSNLANTTFK
AAGVSVQNVSGTFGTAPK
AAIAALNQQR
AAIAEGIVPGGGVAYIR
AAIALANQSNK
AAIAQAIANK
AAIEAGISVYNR
AAIEFEGPVYLR
AAIGIPEEWLR
AAILYDFLDASK
AAILYDFLDQSK
AAILYDFLDSSK
AAINNGYDMDIK
AAINQVSDIR
AAINQVSDVR
AAINQVSSVR
AAINSVSDVR
AAINTVSDVR
AAINTVSSQR
AAINTVSSTR
AAINYVSDIR
AAINYVSDVR
AAIQAEIGQLMSEVDR
AAIQAEIGQLMSEVDR
AAITADEIAK
AALATNSFLSAASFQETTK
AALAVQAR
AALDIATDPWGIK
AALEAGVNQLADTVR
AALEAGVNQLADTVR
AALEEAEHAAK
AALEEGIVSGGGLALVDASR
AALESGVNQLADTVR
AALESGVNQLANTVR
AALESGVNQLSDTVR
AALESGVNQLTDTVR
AALEYGVAASALK
AALGAVQNR
AALPEASPVLLEPIGELK
AALQSEVDQLVTEIDR
AALQTGSFISAASFQETTK
AALTADDIAK
AALTADEIAK
AALTAEEIAK
AAMDTDDKNVR
AAMEHGLK
AAMGNFAAFDAIPGVETR
AANAGGVATSALEMSQNSER
AANAGGVATSALEMSQNSER
AANAGGVATSGLEMAQNSER
AANAGGVATSGLEMSQNSER
AANEANDVKSEAVETAEK
AANEANDVR
AANGTMSESDR
AANGTNSVSDR
AANGTQSESDR
AANLDAIHDTVHEMAR
AANLDAIHDTVHEMAR
AANLDAIHDTVHEMAR
AANLDAIHDTVHEMAR
AANLDAIHDTVHEMAR
AANLPAQMIENIAK
AANPTQGPLENSSGK
AANVTLIGTEK
AANYVSVGQLYLK
AAPHGTGHIK
AAPVLLEPIMK
AAQAQIIADYQAK
AAQGILTVR
AAQILDNLIAQGK
AASELWVYDHATDK
AASFEFER
AASGNIIPSSTGAAK
AASGNIIPSSTGAAK
AASGNIIPSTTGAAK
AASQFEQIR
AASQFEQLR
AASSGVLVDYK
AATDAGAAAAER
AATFIGELGR
AATGNIIPSSTGAAK
AATNYVSDVR
AATSQFHQTGTTTGR
AATYIGELGR
AAVAATEAAAAAAK
AAVAATEEAAR
AAVDELHK
AAVDYQAKPWLK
AAVEAANAPK
AAVEAGSTSASR
AAVEAGTNAASK
AAVEATNAPK
AAVEEGIIAGGGSAYIHAAK
AAVEEGIIAGGGSAYIHAAK
AAVEEGIIAGGGSAYIHASK
AAVEEGIIAGGGSAYIHASK
AAVEEGIIAGGGSAYIHASKK
AAVEEGIIAGGGSAYVHASK
AAVENAVAGITDK
AAVENAVAGLTDK
AAVGGTGFAK
AAVLATVEK
AAVPSGASTGENEALELR
AAVPSGASTGVNEALELR
AAVPVINDRPDYK
AAVQQISDSR
AAVTVIDGEK
AAWEEAEHAAK
AAWEEAEHAAK
AAWQNPGYTAVSDTDVK
AAWQNPGYTAVSDTDVK
AAYEEAEHAAK
AAYEEAEHAAK
AAYGTVGNDK
AAYIITGQWAK
AAYINTGTWATNAIK
AAYLDTGVWASK
AAYLNANYPTVK
AAYSNPQYTFINWNWGK
AAYTIGGYSGTIK
AAYYVDGIAVNEWK
ACADNGYEVDPEISEFFSTHR
ACFVLDAIR
ACSDNGYEVDPEISEFFSTHR
ADAANSTHGLTLQIGDTADAFNQLK
ADAESYLGEK
ADALLGGATYSTADTVRPALQIIK
ADANLQYVITDK
ADAVLTYLVNSGVSPTR
ADAVYNALGVDVSK
ADDALWLFPTVYK
ADDLNTELEK
ADGIIDNITLWGVR
ADGITGEVLLQNLESR
ADGITVESVK
ADGSETVTVGPIR
ADGVYTLSVIR
ADGYSSINER
ADGYSSINER
ADIALGNTGR
ADIDYALVEALTK
ADIDYGFAEADTTYGK
ADIEYGFAEAATTFGR
ADIVNEIAK
ADIVNEISK
ADKESWVATVGTGSAINFK
ADKVYGYPFGEIK
ADLAAYGITDVK
ADLAEQYLGVK
ADLAEQYLGVK
ADLEAVGGDVR
ADLGAAQNR
ADLGAYQNR
ADLIAYLK
ADLKDVDDANLGLK
ADLKDVDDANLGLK
ADLKDVDDSNLGLK
ADLNDADYK
ADLQAAYEK
ADLTTQEGVQK
ADMTQAVLEGVAFAIR
ADMTQAVLEGVAFAIR
ADMTQAVLEGVAFALR
ADMTQAVLEGVAFALR
ADPEWNVILLR
ADPPGSVSIHYGETGFFR
ADPQWNVILLR
ADQAITVYQR
ADQIATAQTVAQQLER
ADSGINLAALK
ADSVTTQANSYNWR
ADTEALQQAFYAVSEK
ADTEALQQAFYAVSEK
ADTVSAGEDSITVDGK
ADTYFILK
ADVATANWATDAAQSR
ADVILAIGTR
ADVLNEALNQAR
ADVQGSVEAVK
ADVTVEGINEAMK
ADYTDYSSIDKAPEER
ADYTDYSSIDKAPEER
AEAAAVIYR
AEAAAVLYR
AEAAGIPVIFFNR
AEAAVVIAK
AEAAVVLAK
AEAEEIKTK
AEAEPLPAGSEIGWYDEAK
AEAESWYR
AEAGNDAAAIQNK
AEAQGFEVYTAAEAAK
AEAVANTLKK
AEDANSGTVTVLSPK
AEDKYQDVLEEIPR
AEDTTINVYATSSK
AEDYADIDAAPEEKER
AEDYVSEK
AEEIGLEPEAK
AEETTTATVK
AEFATAEAEWTLAK
AEFEAIGGDVK
AEFGYENTFYQLK
AEFTVYTK
AEGAAIIYR
AEGEAFGKK
AEGSASQIYDTNNWNR
AEGTDSAAIPGSDK
AEGVANWFK
AEGVDLSNDK
AEGVQVILFDR
AEIAALHNR
AEIIYVDETTGK
AEIQVDVGEAR
AELDKVYSGDIAAAVGFK
AELGTLTDADLNK
AELINAVAEK
AELISYVQHLGDWNNVR
AEMAAIVYR
AEMALHDR
AENADAINEFDR
AENGLDPNPER
AENLAQAQAIEALENRPVVK
AEPAVADLSSVIVITSTDGAHYGR
AEQAFQLITYLTK
AEQEYATFTQEQVDK
AEQIVQSVINSGK
AEQNDIIIDYR
AESEKEIAK
AETAAEAWGDNYAATK
AETAAIIYR
AETDAYIAAQK
AEVAAIIYR
AEVAAIIYR
AEVAAIIYR
AEVAAILYR
AEVAAILYR
AEVAAILYR
AEVAALIYR
AEVAALIYR
AEVAALIYR
AEVATIFFR
AEVPSGASTGENEAVELR
AEYENYEDYDKVEK
AEYPIAVER
AEYPLAVER
AFADELEENLK
AFAEQLVNLSVK
AFAEQLVNLTVK
AFAGESQAR
AFALAIMEATK
AFATNFNPEINIR
AFDDAVAAEEAAYK
AFDLGTVPVVR
AFDWPVIIR
AFDWPVILR
AFEEGALSLEDVVAYAK
AFEGLLNR
AFGAGQSNDR
AFIASDPDLVK
AFIPQETATQK
AFIPQVTATQK
AFIVADPGMVQFGFVDK
AFIVADPGMVQFGFVDK
AFLAANSADVSTYYK
AFLSPWYER
AFQDAVAAGAAATAAANAANAK
AFQDAVAAGAAATAAANAANAK
AFQGLLER
AFSGLVGDATK
AFTDVVADELK
AFTDVVADELKK
AFTDVVADELKK
AFTDVVADELKK
AFTDVVADELKK
AFTDVVAEELK
AFTDVVAEELKK
AFTDVVEAELK
AFTDVVGEELKK
AFTDVVGEELKK
AFTDVVGEELKK
AFTDVVTEELK
AFTDVVTEELKK
AFTQVQTAANAK
AFTSMDGLTSAIR
AFTSMDQLSSAIR
AFTSMDQLSSAIR
AFVASDPDLVK
AFVDVVTDELK
AFVFPGQGAQFVGMGK
AFVPLAEMFGYSTDLR
AFVPLAEMFGYSTDLR
AGAAFVSPFLGR
AGAANIVPNSTGAAK
AGAAYTNTLWDYAQAGYK
AGAAYVSPFLGR
AGACNIVPNSTGAAK
AGAEGGQIIENPIIANFK
AGAEGGQIIENPILANFK
AGAGVNNIPIDK
AGAGVNNIPLDK
AGAGVNNIPLEK
AGAINIVPNSTGAAK
AGALTEVGAK
AGANEIVIPVER
AGAQNIVPNSTGAAK
AGATAANQGWLHVAPVTAVNAIEGGQQDK
AGATFVSPFLGR
AGATYVSPFIGR
AGATYVSPFLGR
AGAVILEPIMK
AGAVNIVPNSTGAAK
AGAVNIVPNSTGAAK
AGDAAVAER
AGDAITVYQR
AGDDAAGLAISEK
AGDDAAGLAISEK
AGDDAAGLAISEK
AGDDAAGLAISEK
AGDDAAGLAISER
AGDDAAGLTISEK
AGDDAAGLTISEK
AGDDAAGLTISEK
AGDDANTAFEK
AGDDANTAIEK
AGDDASGLAVSEK
AGDEIGIHDDDYK
AGDILVGK
AGDIVPGNSHFDTTK
AGDLADQAK
AGDNAAGLAISEK
AGDNAAGLAISESMR
AGDNAAGLAVSEK
AGDNAAGLAVSEK
AGDNIGALLR
AGDVIEVR
AGDYPDVVHLATGR
AGDYPDVVHLATGR
AGDYVAVVPYTPDNAK
AGDYVAVVPYTTDK
AGEFSDPITWELESAR
AGETVDIVGLTDEKK
AGETVEIVGLSEEK
AGETVEIVGLTDEK
AGETVEIVGLTDEKR
AGETVEIVGLTDEKR
AGETVEIVGLTEEK
AGETVEIVGLTEEKK
AGFAGDDAPR
AGFNAPTLDIK
AGFVLDAIR
AGGFTNGGLNFDSK
AGGGATTGVTGAVAAGK
AGGGATTGVTGAVAAGK
AGGITAVYSGNSLTIGGVK
AGGNYGEIWGTTFTR
AGHYAVGQFNINNLEWTK
AGHYAVGQFNINNLEWTK
AGIALTDTFVK
AGIDENQFFLGYTQIYR
AGIELDESLSPAEK
AGILDPAK
AGILDPVK
AGINTVEELTNK
AGINTVEELTNR
AGIQLTPTFVK
AGITGVEIAAR
AGLAVDFR
AGLEAALR
AGLENLSDWQK
AGLGALQNR
AGLGLVDGVLR
AGLLLDSELGTGK
AGLNFNFNVNEK
AGLSLTDNFVK
AGLSLTDTFVK
AGLVVAAVQQITK
AGLVVASVQEITK
AGMGALQNR
AGMGALQNR
AGNIEGGGVLGWTYK
AGPVLLEPIMK
AGQAITVYQR
AGQEIAHFQYDK
AGQPVDVPVFVK
AGQVIGQALPASPGAAAGK
AGQVVGQALPASPGAAAGK
AGRFDDEIVPVPVK
AGSDAIVER
AGSGATSFAGK
AGSTMEGLAK
AGTAIAGTAK
AGTGDALSEALSR
AGTMTTIHAYTATQK
AGTMTTIHAYTATQK
AGTMTTIHAYTATQK
AGTMTTIHAYTATQK
AGTSASQIAGFTVELGEHLYNGK
AGTSASQISGYTVELGEHLYNGK
AGTTIYLAAGTNAANTDEAK
AGTVITDKQTDGR
AGTVTMDVAK
AGTVTPDVAK
AGTVTPNVTQAVNEIK
AGVAAIFGPGTR
AGVATAQLNYESR
AGVDGLLLVSPYYNK
AGVDPELVFQAIK
AGVDPQLVFEAIR
AGVEADLQAVK
AGVEVGTEK
AGVGTTGNSAISPYSTLGK
AGVLETTFR
AGVNAGMDIDAFAPR
AGVNASDCQSWK
AGVPETPYSLAELQNQR
AGVPSIVNPFDTYAQEVGVR
AGVPVAPVLNTK
AGVPVGPVISTK
AGVPVGPVLSTK
AGVSAIFGPGTR
AGVTAEGIAK
AGVTAETFSPENSK
AGVTGTYYDTK
AGVVEGTVYDAK
AGVVEGTVYDAK
AGVYTFAAPNANVNLELFR
AGWDSVLQDAK
AGYADLPTIDASK
AGYFTHYAGEGTVR
AGYTAIVSHR
AGYTAVISHR
AGYTAVVSHR
AHADELQAK
AHASQVADDTQR
AHASTAGVADYLPAVSGFLIQK
AHASVAGVTK
AHASVAVVTK
AHASVEGVTK
AHIDPNLALVELAGDPR
AHNQAIADQNK
AHPADGAGQGLIK
AHSIAAQGGINAAK
AIAAQQNTQFK
AIAATSETPVIVK
AIADKETEAK
AIADLGVDFLAAGIGNIHGK
AIADVQQGNAQMK
AIADYVAEGASIAALR
AIADYVAEGASIAALR
AIAEELVNLTVK
AIAEHGADK
AIAEQLVGLTVK
AIAEQLVNLTVK
AIAGLSSLK
AIAGTTDEWQDVR
AIAIGTSHGAYK
AIAQILLDEGYIK
AIDAGATAFK
AIDAGATAFVK
AIDAGATAYK
AIDALVPIGR
AIDAMVPIGR
AIDKPDVVYNEAR
AIDLIDMTAAHLAAK
AIDSMIPIGR
AIDSMVPIGR
AIDSMVPIGR
AIDTAILVK
AIDVIADALQK
AIDVVADALQK
AIEAAGYKPGK
AIEAAGYVPGK
AIEDVQQGNR
AIEDYIPFANLR
AIEEEFDVSAAAPVAVAGAAGGDAAAK
AIEELNEQNR
AIEFSTLQR
AIELAGYVPGK
AIETGIPK
AIETGLPK
AIETTTSDYDKEK
AIFKEETLNEGKPEK
AIGAFQNTQFQLADMATK
AIGAFQNTQFQLADMATK
AIGIIINNPEFADVR
AIGIIINNPEFEDVR
AIGIISDR
AIGILSDR
AIGLVIPELDGK
AIGLVIPELDGK
AIGLVIPELDGK
AIGLVIPELDGK
AIGLVIPELNGK
AIGLVIPELNGK
AIGLVIPELSGK
AIGPEPWNVAYVEPSR
AIGTIDAALVK
AIGTLDQALMK
AIGTLDQALMK
AIIEAPFYANNVVK
AIIGLSDLK
AIIVNQAVPGTTEAFR
AIIVNQSVPGTAEAFTQIK
AILDEATDPWGIK
AILDGTVFR
AILLTAQELNSPVILGVSEGAGK
AILSAFDEFVAK
AINIAETADYGVLR
AINNVSDVR
AINQVSDLR
AINTVILPSFEINGK
AINTVSDVR
AIPDFPEPGIIFR
AIPGKDPNAVKDNLVAVK
AIQADINR
AISDAISDILAK
AISEVLAER
AITDAFTADTGISVK
AITDVNGVYTGVQDVNMLTSYEDR
AITVIDGWENNLK
AIVGLSDLK
AIVIQDENNK
AIWGEAIGTGTYQEK
AIYEVMEGRPVTIR
AKAEAQGLK
AKAESQGLK
AKDETGNEDGQGESVK
AKDLAWTVTDVTNPNAPK
AKFDELTHDLVEK
AKFDELTHDLVER
AKFDELTSDLVER
AKFDELTSDLVER
AKIENETNNITADVLQTK
AKLEAEGAK
AKSEAHIK
AKSEAHLK
AKTDAELQPVYNLVK
AKTDAELQPVYNLVK
ALADTVYYVVSR
ALADTVYYVVSR
ALADVLGATVGASR
ALAEAEAIKVEAAANAAK
ALAEQLVNLTVK
ALAETDATTIIGGGDSAAAVNQLGFGDK
ALALAALSTDAVK
ALANNPSDDQVVAALNQLASNVK
ALASSYAGR
ALAYALAIGGAR
ALDKPEIDLIPTGGGDPIIAPR
ALDTAGLGIK
ALDTAVEDGGAIK
ALDTGLAYAAGIGGAR
ALEAANGELEVK
ALEAIDKIK
ALEDPSSEWGDK
ALEDYNTK
ALEFSTLQR
ALENVTPQVEVK
ALEQANGELEVK
ALFEDVNIK
ALFESIPATDVR
ALFESYER
ALGASPGAASGK
ALGDNEVVTNTDK
ALGFEDWLTNPDFNTADAR
ALGFVPGDTTNPSQR
ALGIEGLDISNPTSASAAIQTIK
ALGIITEVVEK
ALGLQPADLFSTLGR
ALGYDQNNEFK
ALGYEDLSK
ALILFETPQDALK
ALIPVLPSEEEFPYAIR
ALLAVDPDFR
ALLDEATDPWGIK
ALLDGTVFR
ALLELVGAPFER
ALLEPIATLR
ALLEPLATLR
ALLEQVGAPFAR
ALLEVDPDFR
ALLPVLPSEEEFPYAIR
ALLQNIETASVFAK
ALLSAADVLEK
ALLSSATEEAK
ALLTESLDIFK
ALLTQVGAPFAR
ALMVYDLIR
ALMVYDLLR
ALNAINPEVLADLK
ALNALIPFQK
ALNALNPEVLADLK
ALNDLAGIK
ALNDLAPIK
ALNDLATIK
ALNELIPYQK
ALNEVGDKIDASEK
ALNEVGDKIDASEK
ALNIAETADYGVLR
ALNIDALEALAAAK
ALNLDAIHDTVHEMAR
ALNVEETGTTK
ALPEYTSNAVSEMDGVR
ALPTEGYEDWQNK
ALQACGLEVTSIR
ALQAFVSQPAAK
ALQAVGLEVTMIK
ALQGVDFTLR
ALQQLATK
ALQSENESLK
ALQSEVDQLRDEINR
ALQSGIDQLADTVK
ALQSNSGITK
ALSLAAQIIK
ALSPEHPQAK
ALSYNVQTIGGEAFTANK
ALTATNAATFNDVGTGYGWAK
ALTETFIK
ALTLQIGDTADDFNQLK
ALTLQIGDTSDSFNQLK
ALTSGVLQIWR
ALTVLELNDLVK
ALTVLELSELVK
ALTVTVTGVDLQEK
ALVAGGLPAAEVTFR
ALVDGAPSK
ALVEAYTK
ALVEGAPK
ALVFVDNHDNQR
ALVFVDNHDNQR
ALVGLSDLK
ALVNNLYGGSYTDAGHTAYTWNSPENVK
ALVNNLYGGSYTNADHTAYTWNSPENVK
ALVTDLLR
ALYAGLPGSASAVPPIVLGHENSGVVTK
ALYDGSYGEAK
ALYEVMEGRPVTIR
ALYQFEQTK
ALYTQNTSK
ALYWLNVGAQPTDTVR
ALYWVEVGAQPTDTVR
ALYWVGVGAEPTETVR
ALYWVNVGAQPTDTVR
AMGIMNSFVNDIFER
AMGIMNSFVNDIFER
AMGIMNSFVNDIFER
AMGNTDNFIIGANNQGNDDVLR
AMIALDGTPNK
AMIALDGTPNK
AMIELDGTPNK
AMIQAMDDINASSETISK
AMLELDGTPNK
AMQAVVDAGTNK
AMQAVVDAGTNK
AMSVLELNDLVK
AMSVLELNDLVK
AMTVVLPTGEITR
ANAAGVPVIFFNR
ANAEEANSAAGLVAR
ANAEIYSVSEDTEFVHK
ANAENEFVALKK
ANAVADALVNQYGISR
ANAVADALVNTYGISR
ANAVANELTGK
ANAYGALVSYDASK
ANAYGALVSYDASK
ANDDNPNPLGNWLR
ANDGQPVYNIAAVSSTTADK
ANDLVELFR
ANDMGVICGVTTNPSLIAK
ANEAIDHIDNAINK
ANEAIDHIDNAINK
ANEDYLEAQR
ANEGVIPFTK
ANEILGFR
ANEVQAAIAK
ANEVTAAIAK
ANGLSGDAFVLVK
ANIIEFNPGFTPDNR
ANINTVEDLISK
ANISHGVGK
ANITEADAYGALIK
ANITEADAYGALIK
ANKNDPENPNTR
ANLEEDGYNSVAK
ANLGEPFTAPVLTK
ANLLDTNLPYLK
ANLLYGEIDSNPMFK
ANLTGAVATVDVAR
ANNEAIAAQNK
ANNNPYTASIETTGK
ANPDKTYTLTGWADNYTGTDAINVR
ANPEANVVIK
ANPVILEPIMK
ANPVLLEPIMK
ANTDIATWEK
ANTFIFPDINAGNIGYK
ANTGWHVAK
ANVDALENAQVELK
ANVDLLEAQLK
ANVDPENR
ANVEEFNPGFTPDNK
ANVFQQSIEESTGGLIK
ANVLIFPDLDAGNIGYK
ANVLVFPDLDAGNIGYK
ANVPTLTSVK
APAGGYQEFLLNEAR
APAGGYQEFLMNEAR
APAGGYQEFLMNEAR
APAGVVYSLEK
APAQLAYVMDVFGNAK
APAWENFQDYLK
APEGTGIIAGGPAR
APEGTGVIAGGPAR
APEGYLNVLTK
APEGYTGDQTLK
APGESTGFMTFNVLK
APGSPVAGK
APIEIPAGVTVQVK
APIELPAGVTVQVK
APLAEAANIAAFK
APLAEMFGYVTALR
APLATIYYPINIYK
APLATIYYPINVYR
APNTAAEGTIEVK
APQWTGGGVVFAPTPR
APQWTGGGVVFAPVPR
APSIHGGSGGR
APTASTAAAK
APTNPYDFK
APVDSVLTGTVK
APVILQVSK
APVILTSR
APVLLTSR
APVSDALSAAYSK
APVTAMANQIR
APVTAMANQIR
APVTVVTAVQTDTAAK
APVYAGDYIEAYGEVTHIGNTSR
AQAAVLVYR
AQADNDNINK
AQAHIDAGAK
AQAHIDAGAKK
AQAHIDGGAK
AQAHIEAGAK
AQAHIEAGAK
AQAHINAGAK
AQAHINAGAR
AQAHLDAGAK
AQAHLDAGAKK
AQAHLEAGAK
AQAHLEAGAK
AQAHVEAGAK
AQAHVEAGAKK
AQATIAPENVGK
AQAVQDLLVNK
AQDIALAYALAIGGAR
AQDIALAYALGIGGAR
AQDIALAYALGIGGAR
AQDLALAYALGIGGAR
AQDLALAYALGIGGAR
AQDMALAYALAIGGAR
AQDMALAYALAIGGAR
AQDVLDIR
AQEGIPADGLNVTASFTK
AQEILDMVK
AQEQFGFLMNAFK
AQEVPEAIRK
AQEVPEAIRK
AQEVPEALRK
AQEVPEALRK
AQFDQAIHQLEELTGK
AQGATIVNTAK
AQGHIDAGAK
AQGHIEAGAK
AQGHLDAGAK
AQGILNEAAQLIK
AQGLDEYNIIHLQGVMGTAAQK
AQGLDEYNIIHLQGVMGTAAQK
AQIAEALEAYK
AQIEETTSDFDKEK
AQIEETTSDFDREK
AQIEETTSEFDKEK
AQIENDKLIAAADAAIK
AQIEQTTSDYDREK
AQIETATSDFDKEK
AQIETTTSNYDKEK
AQIGVVGLAVMGK
AQINPYGMPVK
AQISGLNAAQK
AQITGLATAEK
AQITGLATAQK
AQITGLDAAQK
AQITGLDAATK
AQITGLDAATK
AQITGLEAAQK
AQITGLETAQK
AQITGLETAQK
AQITGLNAAQK
AQITGLNAASK
AQITGLNAATK
AQITGLQTAQK
AQITGLSAAQK
AQIVETAQK
AQLVYSNDPTDSTK
AQNVLASFYSGGTK
AQPGQFIILR
AQQIVQSVIDSGEK
AQQIVQSVITSGK
AQSTEVTDEEVDAEIKK
AQTLAAGDVIK
AQVNATEAAEK
AQVNATEAAEKR
AQVNATEAAEKR
AQYAGATGPAYFEGNKEFNK
AQYDDIASR
AQYDDIASR
AQYDDVASR
AQYEEIANR
AQYEEVAR
AQYEEVAR
AQYIGDIWR
AREEIAEQIR
ARLECEINTYR
ASAADVPVIFFNR
ASAAGIPVIFFNR
ASAALNDAALNPDDIK
ASADYLEAR
ASDGTVTVSSK
ASDINEEMK
ASDLSAAGISVATGSVLNVK
ASDNAQDGISLIQTAEGALEQK
ASDNAQDGISLIQTAEGALEQK
ASDNAQDGISLIQTAEGALEQK
ASDNAQDGISLIQTAEGALEQK
ASDNPQQATMDVR
ASDNPQQATMDVR
ASDYEILTSR
ASEGETSNFDWR
ASENAILTSR
ASENAVLTSR
ASFGNIYAGTEDEER
ASFYADNWNNEAR
ASGESILTAAYPSHVADTQYR
ASGNDIVAPYADKFPGSTFFAGK
ASGNDIVAPYADKFPGSTFFAGR
ASGNDIVAPYAEK
ASGNDVVAPYADKFPGSTFYAGK
ASGNQNSVLSK
ASGSDTGIQGVTTDDVNAVFAGWK
ASIEKATSDYDKEK
ASIGATSSDK
ASINYVSSVR
ASIQAEIGQLMSEVDR
ASIQAEIR
ASIYNAMPIEGVEK
ASIYNAMPVEGVEK
ASLDVATDPWGIK
ASLDVATDPWGIK
ASLGAIQNR
ASLGAIQNR
ASLGAIQNR
ASLGAIQNR
ASLGAIQNR
ASLGALQNR
ASLGALQNR
ASLGALQNR
ASLGALQNR
ASLGALQNR
ASLGAVQNR
ASLGAVQNR
ASLWLGEKDEK
ASLWLGEKDEK
ASLYNALPIESVK
ASLYNALPLESVK
ASNAGGVATSALEMSQNSER
ASNAGGVATSALEMSQNSER
ASNAPELFAKPDIDGGLIGGASLK
ASNGVIIITTK
ASNGVILITTK
ASNIGEVCQFAAAGK
ASNIGQVAQFAAAGK
ASNIQDKDVILR
ASNNDVVAPFADK
ASNSLIPLENYK
ASNVVYDR
ASQGILTVR
ASSNAQDGISAVQTAEGALTEVHDMLQR
ASSNAQDGISAVQTAEGALTEVHDMLQR
ASSVLALLSGVK
ASSVVQALQTR
ASTVASIVK
ASTVASLVK
ASVDAGSVAAEK
ASVESGSAAASR
ASVNLIDFGK
ASVNLLDFGK
ASVPSGASTGENEALELR
ASVPSGASTGVNEALELR
ASVVGAITQTTGEVLER
ASYDGEEIKDAAVK
ATAADIPVIFFNR
ATAEALGLR
ATAEITYHTYK
ATAENEFVVLK
ATAENEFVVLKK
ATATVPTGSGITLVDSKPSTSVTDK
ATDAAIEAIK
ATDLAQAGVAQSK
ATDTVSFNQLNNSMEGLYR
ATEFLQSEITETFGSDK
ATEIPEAIRK
ATEQFVTPSELK
ATETAVDAIAK
ATETDQNQQDKLDAAGVK
ATEVAVEALKK
ATEVAVEALKK
ATFGAAQNR
ATFGATQNR
ATFGAVQNR
ATGNTPDGR
ATGYELEGVAK
ATIDSGWLSADHQVGQTGK
ATIDSGWLSADHQVGQTGK
ATILGYMQR
ATITVNLDDYK
ATKPYEIHAANSLIPLENYSNYK
ATLTAADASAISSK
ATLTITAGTATLATK
ATMSSATAK
ATNFGAVAQFAAAGK
ATPGESLLVEAK
ATPLAAVAQFAAAGK
ATPLAAVAQFAAAGK
ATPTGAIAQFAAGGK
ATPVGAIAQFAAGGK
ATQAAQDGQTETTR
ATQAAQDGQTETTR
ATQAAQDGQTETTRK
ATQAAQDGQTETTRK
ATQDFLWGFVR
ATQGLANYIIK
ATQGLANYILK
ATQGLANYILSVK
ATQIYPNSYR
ATQYANNIDQWVK
ATSFGVVANAGDVLR
ATSYADDLPEGLVFR
ATTQDAEGMIAEGR
ATTVDAEGMIAEGR
ATTVDAEGMIAEGR
ATTWNAADFGYFR
ATVEAAEFHTK
ATVEETKDR
ATVEGAPATIK
ATVEGAPATLK
ATVEGAPNTLK
ATVLGGQNVFNLYSFDAPIANRPK
ATVTEVYTQVLK
ATVTGAYVNDDQHYK
AVAALSSLK
AVADLGIDMLAAGIGNIHGK
AVAEAADNLNIK
AVAFGEALQPEWK
AVAGHYAVGQFNINNLEWTK
AVANEAVVTLDLAK
AVANVNGPIAEALK
AVASIAVQTPPTK
AVATALGINNNNVLWDQPTK
AVAVAEAAQK
AVDKPFLMPVEDVFTITGR
AVDLVADSAK
AVDNILSDIK
AVEAAVAEVK
AVEDATYQAGAR
AVEEIFGVK
AVEELFGVK
AVEGAVLVTK
AVEGDEEEGQVLGSYDK
AVEILEALR
AVEIPEAIRK
AVELLEALR
AVEQTNLAR
AVFEAAGVTELPK
AVFPSIVGRPR
AVGELLQNQYR
AVGFPDFTVLNSDKK
AVGQFNINNLEWTK
AVGSTNITFVSK
AVGTSVQGSWTNATGTIEAK
AVHGGYAIPAFNFNNMEQLQAIIK
AVIATESALK
AVIEVAGIK
AVIGLDVTDQR
AVINPYGLPISLSEK
AVISSVIDNIGK
AVITTTEGR
AVIVNQSIPGTTEAFR
AVIVNQSVPGTAEAFK
AVLDGDEWVLNGSK
AVLEDKDFVK
AVLEDKDFVK
AVLEGDEWVLNGSK
AVLESVGITDVLAK
AVLESVGVTDVLAK
AVLGIEFGSTR
AVLGLEFGSTR
AVLSDIQDGTFAGK
AVLTDIQDGVFAGK
AVLTDIQDGVFAGR
AVLYDGSYHPVDSSEIAFK
AVLYDGSYHPVDSSEMAFK
AVLYDGSYHPVDSSEMAFK
AVMAAMGSPLTNK
AVMEAAIEVK
AVMTSSSSPGVSLK
AVMTSSSSPGVSLK
AVMVYNQAVQK
AVNAGGVAVSALEMAQNSMR
AVNAGGVAVSALEMSQNSER
AVNAGGVAVSALEMSQNSER
AVNAGGVSVSELEMAQNAER
AVNAGGVSVSELEMAQNAER
AVNAGGVSVSELEMAQNAER
AVNAGGVSVSELEMAQNAER
AVNPVNLYGGTK
AVNSEVPIIFLTAK
AVPETAAVTEK
AVQAQLDAVNDKIDALEGALTSK
AVQDMLTGDTNSIQSIIKDEVTTK
AVQLFGGYGYTR
AVQLHGGYGYIR
AVQLHGGYGYIR
AVQLHGGYGYTR
AVQLHGGYGYTR
AVQVGSHFHFYEANER
AVQWTLPVSAGLQFR
AVSNTVDIMDAK
AVSNTVDIMDAK
AVSPQDEEAR
AVTGDVTNK
AVVAPLILAVDR
AVVATSAAEANEK
AVVDAELASGK
AVVDAEMASGK
AVVDSGWKPK
AVVEEFNPGFTPDNK
AVVEEYNPGFTPDNK
AVVEEYNPGFTPNNK
AVVGANWGDEGK
AVVIQDENRDTDVLTEYSSVSTAIR
AVVIQPEGTPADYDMETR
AVVQLFEPSAGINLR
AVVVGGGNVAMDAAR
AVVVTPAVDQTVVK
AVYLDYLR
AVYNQLDGMLPAYALR
AVYQSLIDK
AWAESTGHK
AWDVVNEAISGGPWGQR
AWEFGGENIR
AWEGGGEYNVIR
AWEHIQEIEK
AWEHIQEIEK
AWEHLQEIEK
AWEHLQEIEK
AWNDQADTNK
AWNNAITAQNK
AWQEALNTFSK
AYANHTYLVK
AYANHTYLVK
AYDAGIPTFLVDR
AYDHQLIDQAAEK
AYDHQLVDASAK
AYDHQLVDASAK
AYDHQLVDASAKK
AYDHQLVDASAKK
AYDHQVIDQSAEK
AYEPVSGSK
AYGAEIVLTEGAK
AYGAELVLTEGAK
AYGMTLWK
AYIAHGEVLPVATR
AYIAMEVK
AYIAQGEILPVATK
AYIAQGEVLDVR
AYIAQGEVLNVPSK
AYIAQGEVLPVATK
AYIAQGEVLPVK
AYIDNLNR
AYIIDPVK
AYIIDPVKYER
AYILDPVK
AYILDPVKYER
AYIVPVDSTYSK
AYLDANPIVR
AYLVNTGWNGTGK
AYLVNTGWNGTGKR
AYLVQEGLDAK
AYLYGLPYEYYEK
AYNYDIVADIEK
AYQADGSLVPR
AYQITQFFQPLAR
AYQQYLILR
AYQYWDLVR
AYSLAEAVEK
AYTAETGVEVK
AYTLAEAAEK
AYTVGDTTYVFAAK
AYTVGDTTYVFAAK
AYVAEGEVLPVATK
AYVAEGEVLPVATR
AYVANEEEYYNK
AYVAQGEVLPVATK
AYVAQGEVLPVATR
AYVFESLRPTPELSYAVR
AYVGNMSAEALGLK
AYYPISEIGAGK
AYYPISEIGAGK
AYYPISEIGAGKPGFSK
AYYPISEIGAGKPGFSK
AYYPISEIGK
AYYPLSEIGK
CQLVGDDLFVTNVK
CQYEALVETNR
CQYEALVETNRR
CQYEALVETNRR
CYDESQAK
DAAASSIYGSR
DAAASSLSSFEINLR
DAAASSLYGSR
DAAKPIEAGEDAK
DAAKPIEAGEDAK
DAAPALTQFYVYSVSSEK
DAAQIIAR
DAASGAVYGAR
DAASTAIYGAR
DAASTALYGAR
DAATHSYLKK
DADAPIFDVADYGVVGDLNK
DADGNWYGIYK
DADPSITYTWEK
DAEGKPAANTEIGVR
DAEGKPAANTEIGVR
DAFDANEVVTVDNK
DAFDAYLFK
DAFLGSFLYEYSR
DAGIPIIAYDR
DAGIPIVSIDSEASVDYR
DAGIPTVLINR
DAGIPVILVDR
DAGIPVLIVDR
DAGLDGVLSEGATK
DAGLDGVLSEGATK
DAGLDVYDQVK
DAGLDVYDQVKK
DAGLDVYEQVKK
DAGLDVYEQVKK
DAGLNNSDLGQVLLVGGSTR
DAGLNVYDQIK
DAGLNVYDQVK
DAGLNVYDQVKK
DAGLPVDQVDQAIEYIR
DAGLTASEIGQVLLVGGSTR
DAGLTASEIGQVLLVGGSTR
DAGLTNADIGQVLLVGGSTR
DAGLTNADIGQVLLVGGSTR
DAGLTNADIGQVLLVGGSTR
DAGLTNADIGQVLLVGGSTR
DAGLTNADLGQVLLVGGSTR
DAGLTNADLGQVLLVGGSTR
DAGLTNADLGQVLLVGGSTR
DAGLTNADLGQVLLVGGSTR
DAGLTNSDIGQVLLVGGSTR
DAGLTNSDLGQVLLVGGSTR
DAGTIAGLNVLR
DAGVSVTGVNDYDKDTQK
DAGVSVTGVNDYDTDKK
DAGVSVTGVNDYDTDKK
DAHEAVHNAVVLEEVAK
DAHQSLIATR
DAHQSLLATR
DAIIILPTIDLTGEQK
DAIKEPFAVINADDFYGR
DAINNVSSVR
DAINQVSTVR
DAINTVSDVR
DAINYISDVR
DAINYVSDVR
DAINYVSEVR
DAINYVSGVR
DAINYVSQER
DAINYVSSIR
DAINYVSSTR
DAINYVSSVR
DAINYVSTIR
DALLENVTVDAEGK
DALLENVTVDEAGK
DALLENVTVDKDGK
DALLENVTVDKDGK
DALLENVTVDKDGKIDFADK
DAMTGLPIGGAK
DAMTGLPIGGAK
DANKIEIAK
DAQAAGVSVILFDR
DAQDGISNTFTIIPGALGK
DAQGNVVYLDK
DAQLVAENIALQLENR
DAQLVAENIAQQLENR
DAQLVAENIAQQLENR
DAQSVVIVDYR
DAQSVVLVDYR
DAQTVENAELAGYNK
DASASAVYGVR
DASATAIYGSR
DASATALYGSR
DASATAVYGVK
DASDTLTYTFITPAK
DASEELFK
DASEELFKR
DASFSITSEDIR
DASGTSIVFGSEETPAIIK
DASHIGGDFIGYFK
DASHIGGDFIGYFK
DASNNVNTEK
DASSTAIYGSR
DASTIVAINK
DATIEQLGR
DATLDQLGR
DATLEQLGR
DATNVGDEGGFAPNILENK
DATSENTVWWTTPEYK
DAVVTAHNTAVAAQEAFDAAYK
DAVVTAHNTAVAAQEAFDAAYK
DDASGMAIADSLR
DDYTYVTNTIYLK
DEFVTNYYNATLGTDGPVLK
DEFVTNYYNATLGTDGPVLK
DETFAQTQPR
DFAAQLVNLTVK
DFDAPFLADYELR
DFDAVVVR
DFENPWGLK
DFFDDSSIK
DFIVKPFKPDR
DFIVKPFQADR
DFIVKPFQADR
DFIVKPFQAER
DFKPNQDNGLKDDIPTQANYSALNK
DFKPNQDNGLKDDIPTQANYSALNK
DFNAITNEDAR
DFPSDPVEQLK
DFTWTSAYNVGWNK
DFVYSWQR
DGAEFNGIK
DGAYLDEQFK
DGDWTGLLK
DGFILDGFPR
DGFLLDGFPR
DGGATPVTEGSFSTK
DGGTFQYTVSLDDGTSK
DGHNNTYFIDK
DGHYPNLAYSNVNAVQSSFWR
DGINWDINEER
DGISLVQTAEGALTEVHDMLNR
DGISLVQTAEGALTEVHDMLNR
DGISLVQTAEGALTEVHDMLNR
DGLMTTVHSVTATQK
DGLMTTVHSVTATQK
DGLTNNDPATQTR
DGLTNSDPANETR
DGLTNSDPANETRYDLQELFAGGK
DGLTNTDPANETR
DGLVLDEPANFR
DGNNFGNWTTGK
DGQAIGIGAGQQSR
DGQNYFAELADNAK
DGQQSLFATR
DGSGVITDDKR
DGSGVITDDKR
DGSWNIHISPDAGVATLR
DGTFDNLSK
DGTTTYFWGIPR
DGVAQTLANADLTIADK
DGVILGTGYQLLSEGR
DGVIQSTSYQLLSEGR
DGVIQSTSYQLLSEGR
DGVITIEESK
DGVVQQIGAPLYLYNNPINK
DGVVQQIGAPLYLYNNPINK
DGWDGDWFVR
DGYQVEVPDNWLK
DHANITLNVLR
DHHDTGGTDAPFR
DHHDVSGTDSPFR
DHPIYYAGPAK
DIADEDLWGIITK
DIAHPINSETR
DIDDYFGLETLK
DIDEYFGLDTLK
DIDKPFLMPVEDVFSITGR
DIDKPFLMPVEDVFSITGR
DIDKPFLMPVEDVFSITGR
DIEEYFGLETLK
DIEGLVETSTNLASVK
DIESIDILK
DIETYFPSSILR
DIGLDGVVDWLKK
DIGMQALR
DIHINYANDILTVTGHR
DIIGITDLR
DILDAAGVEVPTTWAELR
DILEYGGAK
DILGITDLR
DILIEAGLLDR
DILNAWTPENR
DILNAWTPENTNTDVPR
DILNAWTPQNAITDVPR
DILNITDLR
DINEASGFNFR
DINVLGAVANVMK
DIPAIASASNLVTEGK
DISQSHNISISGGSDK
DITEASTDSANR
DIVHPISPEAR
DKAQAHIDAGAK
DKAQAHINAGAR
DKAQAHINAGAR
DKASASAVVK
DKEFSDKEK
DKEIITEVNNVTDYHTVK
DKLAASLQK
DKPLVWFNR
DKVASGVADTNYTGK
DKVDGTPSTLK
DKYVGYGLQAK
DLADQLAEYGADK
DLAFGTGGLR
DLATALGVTDITWDQATR
DLATALGVTDITWDQATR
DLATALGVTDITWDQATR
DLAWTVTDVTNPNAPK
DLDKLGVGLQK
DLDTAIADFK
DLEFGTGGLR
DLEGLVETSTNLASVK
DLEYGLGAGLLNDLR
DLGLFSNEEPIVVK
DLGPTVSAR
DLGTEVTAVLVGSGVK
DLGTEVTAVLVGSGVK
DLIDNSITSVQEGSDIVK
DLIENSITAVR
DLIGITDLR
DLKPGEVLLLENLR
DLLGITDLR
DLLIGAVTTSAAAADK
DLLNAWTPENR
DLLNAYDYDGDNTPVIR
DLLSQYDYDGDETPIIR
DLLSSYDFPGDDTPIIK
DLLSSYDYDGDNTPIIR
DLMNIPDNYK
DLNLDGIIAEVK
DLNMDCIVAEIK
DLNMDCIVAEIK
DLNMDCVVAEIK
DLNNVSSTEVK
DLNTDVTAVLIGSGVK
DLNTDVTAVLIGSGVK
DLNTDVTAVLIGSGVK
DLNTDVTAVLLGSGVK
DLNTDVTAVLLGSGVK
DLNTDVTAVLLGSGVK
DLNVVGTATPGGSVK
DLPAIASASNLVTEGK
DLPEVTNWTWK
DLPTIVYNTNHETLK
DLPTVTVEQR
DLPVIASASNIFTEGK
DLPVIASASNIFTEGK
DLQRPEFGDPAFQNR
DLQVGQTGK
DLSDQVFAVEAGK
DLSSEEGWVEIK
DLSSQIFTVEAGK
DLSTFAFAYNK
DLSVGATDWR
DLTDEEVKR
DLTDKDEIQYEEAVAVLNR
DLTTDLIVNGR
DLTYNIFLDK
DLVDDTGALDKNK
DLVDDTGALDKNK
DLVDGAPSTLK
DLVDGAPSTVK
DLVDGAPSVVK
DLVDNAPK
DLWAMVLDLQK
DLWAMVLDLQK
DLWAQVLDLQK
DLWAQVLDLQK
DLWDMVLDLQK
DLYANTVLSGGTTMYPGIADR
DLYANTVLSGGTTMYPGIADR
DLYDLLGSATIR
DLYDLLGSATIR
DMAGLLVPYR
DMIQALFFDR
DMIQALFFDR
DMSNDEIFITR
DMVAGFIR
DNADTLLGADADK
DNAGNVSGHTESK
DNEVFTPIDLINAK
DNEVPKTWEDLATFAK
DNGFNVIVGQR
DNIILAQQVLK
DNIQGITKPAIR
DNIQGITKPAIR
DNLILAQQVLK
DNNYDAYNNLK
DNQLVATDIIDTLENHK
DNTGAIIDYEYTSDNTK
DNTGAIIDYEYTSDNTKDR
DNTITWTDGDNQVIMAGGGR
DNTPAQQAEAIR
DNTWLSDLK
DNVNVVLQYWNR
DNVSENTAAAESR
DNYVAVLTDDAKPFFLK
DPFASVGTGVFLHK
DPFASVGTGVFLHK
DPFASVGTGVFLHK
DPFGLIPVALGHEGTGEIVK
DQACQLALNTLK
DQAEIDGLNAR
DQGLSEYNIIHLQGVMGSAAQVGR
DQGLSEYNIIHLQGVMGSAAQVGR
DQSEIDNLNDR
DRDIAMVFQNYALYPH
DRDIAMVFQNYALYPH
DRPALALASAGK
DRVDDALSATR
DRVEDALNATR
DSAHPYYLSAVIEK
DSAHPYYLSAVIEK
DSENVIDLTDLEVTDVSK
DSFTVELTEPGSAK
DSGGDDRLTFQQVNPPTADQVWAGAR
DSGTITYEGK
DSGVFFASGSAAEVNTTAHR
DSGVSATGIANQK
DSKDLVDGAPK
DSKPEIAVK
DSLAHGENVYLR
DSLENTLTESEAR
DSLLQDGEFTMDLR
DSQISDKDRK
DSQISDKDRK
DSSITSASAADAVVANAYSGTPK
DSSSSSPETADVVTK
DSVYPQSADFTFYGGLYR
DSYPAYYGIK
DSYVGDEAQSK
DSYVGDEAQSKR
DSYVGDEAQSKR
DTDAAAAAGK
DTDAAAAGGK
DTDIAEEMMAYTK
DTDIATEMVK
DTDIATEMVK
DTDIATEMVR
DTDIATEMVR
DTDKPFLMPIEDVFSITGR
DTDKPFLMPIEDVFSITGR
DTDKPFLMPIEDVFSITGR
DTDKPFLMPIEDVFSITGR
DTDKPFLMPVEDVFSITGR
DTDKPFLMPVEDVFSITGR
DTDKPFLMPVEDVFTITGR
DTDKPFLMPVEDVFTITGR
DTDKPFLMPVEDVFTITGR
DTDKPFLMPVEDVFTITGR
DTDKPFVMPVEDVFSITGR
DTDMADEITAFTK
DTDMASEMVEYSK
DTDMASEMVK
DTDMASEMVK
DTDMATEMVK
DTDMATEMVK
DTDMATEMVK
DTDMATEMVK
DTDMATEMVK
DTDMATEMVK
DTDMATEMVR
DTDMATEMVR
DTDMATEMVR
DTDMATEMVR
DTDMATEMVR
DTDMATEMVR
DTDVAEEMMAYTK
DTDVAEEMMSYVK
DTEATITVNAAR
DTESVDYTITR
DTGDMVSNNNVINK
DTGDMVSNNNVINK
DTHGAVASLASVSK
DTHGAVASLSSVSK
DTHGAVASLSSVSK
DTIMEGTGAQSPISIGK
DTITLDGVTANIK
DTLDDDGDKDGNVLHSER
DTLLDAQKHPENYPQLTIR
DTLLDAQKHPENYPQLTIR
DTLVFDSIFDTR
DTMITAIDLK
DTMITAIDLK
DTPAADLGAAVIK
DTPATDLGAVVVK
DTPATELGAVVVK
DTPNFGSDDNFAGK
DTPPSSIFAIYK
DTPPSSVFAVYK
DTSSVTIGNLK
DTVIVGGGPGGYVAAIR
DTVPAQIVAVFK
DTWFTPEEWEK
DTYADAAEWETK
DTYADASEWDTK
DTYAEAAQWEEK
DTYANVEDWNTK
DTYTNPEEWTVK
DVAANGDAVLFVGTK
DVASALGAEVGSSR
DVDAVTTGVADVSIK
DVDAVTTGVADVSIK
DVDCAYLR
DVDEAYMNK
DVDEAYMNK
DVDEAYMNKVELESR
DVDEAYMNKVELESR
DVDKPFLMPVEDVFSITGR
DVDKPFLMPVEDVFSITGR
DVDKPFLMPVEDVFSITGR
DVDKPFLMPVEDVFSITGR
DVDVAEEMMAYTK
DVDVTMIAPK
DVDVTMIAPK
DVETALGILAYNPR
DVFLYALPK
DVIAGATAPVR
DVLADPIYNNK
DVLADPLYNNK
DVLGTDDPAEVQSK
DVNPSTINANPNNYPGGGENNTK
DVPAGDIGVGGR
DVPANNQFAGYIAYCQSR
DVPFILLMNDGK
DVPFILLMNDGK
DVQTALGILAYNPR
DVSGEGVQQALLK
DVVFETLNDAVLAK
DVVGDLGAK
DVVGVGFDSGAVIK
DVVIQDNTSQQK
DVVIQDSTSQQK
DVWGTDDPAEIAK
DVWGTDDPAEIAKK
DVWGTDDPAEIAKK
DVYFGIRPEDIVYSDK
DWDAFLATAR
DWDGTSIENVNQLTK
DWIQETYNFTFK
DWTGTNLSWTLAK
DWTPDPNGYTISK
DYATTFDFLK
DYATTFDFLKR
DYDKEEFAR
DYDKEEFAR
DYDTIALWYNK
DYDTLVTIDGVANDR
DYFGAHTYER
DYFGAHTYER
DYFKEDDALLNKK
DYFKEDDALLNKK
DYIHVVDLAK
DYIHVVDLAK
DYIHVVDLAVGHVK
DYLPQAISYLK
DYNLDIASTLDDIGESR
DYQNDGDSVYR
DYSSYYAQIK
DYSYVLNKK
DYVTTFDFLK
EAAADAQTAIEK
EAAEANGELSAK
EAAEFEAQDKK
EAAEFEAQDKK
EAAEILDITQYLDR
EAAEILDITQYLER
EAAEYEAQDK
EAAEYEAQDKK
EAAEYEAQDR
EAAGFVVNR
EAALTETLTK
EAAQAATVAAENAANTVYYAIGTNK
EAASKEEADEIK
EAASKEEADELK
EAASKEEAEDLKAK
EAASKEEAEGIK
EAASKEEAEGIK
EAATEALAAK
EAEAILADAR
EAECVEADSGR
EAEGEAEAILK
EAEQFAAEDAK
EAEQYAAEDAR
EAEQYAAQDKK
EAEQYAAQDKK
EAFITQVAK
EAFLDLSK
EAFQNNVDVAQAEVDR
EAFVNVITAGR
EAFYGIENAPLIVGGR
EAFYGIENAPLIVGGR
EAFYYFIR
EAGADEAVLK
EAGADYVGLDEYINK
EAGADYVGLDEYIQK
EAGADYVGLDEYLQK
EAGAEANIDLETR
EAGASVIALTDAK
EAGEAFAK
EAGEIAGLK
EAGEIAGLTVK
EAGELAGLK
EAGFDSFPTTWADVEK
EAGGVLDMDTK
EAGGVLDMDTK
EAGIDEDEPYDLQADGK
EAGIEYTINQIDEYR
EAGIPIIAYDR
EAGLNDIVLTGGR
EAGSIGGEMVK
EAGSIGGEMVR
EAGSIGGEMVR
EAGSVGGQMVK
EAGVNYFVEK
EAGYTAIVSHR
EAGYTAIVSHR
EAIAMGADK
EAIEQEFNALK
EAILQAEGQK
EAITKPVELR
EAITKPVELR
EAITNEFEQLK
EAIYTEATK
EAKDVVDGAPK
EAKDVVDSAPK
EALAMGADEAVLVSAR
EALAMGADK
EALGMVETK
EALGTWAGSTDPGK
EALIAAIPDTVK
EALQAEDLEK
EAMAMGADK
EAMAMGADK
EANFVDVAGR
EAPGFVVNR
EAPGLTFELLKPELK
EAQAIYAK
EAQELIDQFTMK
EASGNISQIAK
EATITYVTSGGK
EATIYYTTSGGTEK
EATSDLTGER
EATVVNDGDGK
EAVDSLSDGIDPNTAVK
EAVENDVHVVGVSSLAAGHK
EAVGEIIR
EAVGELLR
EAVGKDEAEELKK
EAVSKDEAEELK
EAVSKDEAEELK
EAVSKDEAEELKK
EAVSKDEAEELKK
EAVVNIGYK
EAYDLVAPILTK
EAYPGDVFYLHSR
EAYPGDVFYLHSR
EDGSGKIEALTFQEK
EDLLAGNSK
EDLYAASIVSDMEK
EDMAEVIEDAFR
EDVTNIILNLK
EDYKPHVPR
EEAALYAFNTLQADLVEYGQR
EEACQLALNTLK
EEAEHAAK
EEALNELIPFQK
EEGATVNYTNVGGVNLAK
EEGLNVITLPK
EEGLNVVTLPK
EEINAAMK
EEINELNR
EELDEFALK
EELDEFGVSSQQK
EELDEFGVSSQQK
EELDQFALK
EELIDYIK
EELIDYLK
EELIGVNAGIVK
EEQDAFAASSQQK
EEVAQEVQRPVVK
EFEPDAPNYTPR
EFFDYFYEDAR
EFGGSDTFATSQILAAAVK
EFGGSDTYATSQIIAAAINR
EFGGSDTYATSQIIAAAVNR
EFGGSDTYATSQIIAAAVNR
EFGGSDTYATSQILAAAIDK
EFGGSDTYATSQILAAAIDK
EFGGSDTYATSQILAAAVNR
EFGGSDTYATSQILAAAVNR
EFGITIPDEDAEK
EFGLTIPDEDAEK
EFIFTFPNAVK
EFINTLIK
EFIPAVEQGLK
EFIQTIIK
EFLLDMSPAGK
EFLLDMSPAGR
EFLLDMSPAGR
EFLMYVGTDDGFLER
EFNNPTNPLLVSVR
EFNVIYAENDDMAK
EFNVIYAENDDMAK
EFNVIYAENDDMAK
EFQVGAYSNQTIR
EFSPENVQK
EFTAALIGPNDGSVYR
EFTPQQVEDLYEIR
EFTQLENAYLPFNR
EFTQLENAYLPFNR
EFVDSLEKPR
EFVINEGDGAFYGPK
EGADGAANISER
EGAEKAEAEDIK
EGAGIDYSVNDLIGAEETGNYLDANAGGK
EGANIVITGR
EGANLQYVITDK
EGANLVITGR
EGANLVLTGR
EGASKEEAEDIKK
EGAVDYAVNNLAGK
EGDSVLILGANGK
EGDVVLLQNTR
EGDYISLDGSTGK
EGDYVAGANIAGFLK
EGEIFGLYGLVGAGR
EGETAVNWLK
EGETAVNWLR
EGFAYYIPLR
EGFEQIAALFLK
EGFEQIAALFTK
EGFPELAAK
EGGIGVIHK
EGGLGVIHK
EGGNYTVKDPEK
EGGVDYSK
EGGVDYTK
EGILDPAK
EGISKDDAEALKK
EGIVDLTDIAESDSDLEK
EGIYVTGFYYPVVPK
EGKYDVTLDIPSLK
EGLEAANYAIGAR
EGLHFAIDEVTNK
EGLHFAIDEVTNK
EGLHFALDEVTNK
EGLHFALDEVTNK
EGLMTTVHSTTATQK
EGLMTTVHSTTATQK
EGLMTTVHSTTATQK
EGLMTTVHSTTATQK
EGLMTTVHSTTATQK
EGLSKDEAENLKK
EGNTVTVK
EGQEIYSETK
EGQTAVDWLK
EGQTAVEWLK
EGQTYADANAFIQAYK
EGSFVIFNPDGTVGQK
EGSLTVGGK
EGSQGQSAYSATK
EGTENANYTVSAWVK
EGTTTTPFPEK
EGVAKEEAEEIQAK
EGVAKEEAEEIQAK
EGVDPNALVVEPYANPFR
EGVDVSITGNSTNPTR
EGVITVDEAK
EGVITVEEAK
EGVPTTSILTITSNVTYGK
EGVPTTSILTITSNVTYGK
EGVSEAEANELKEK
EGVSEDEANDIK
EGVSKDDAEALKK
EGVTENFQNFYER
EGYDKLPDEALAALEK
EGYDKLPDEALAALEK
EGYDKLPDEALAALK
EGYDKLPDEALAALKK
EGYDKLPDEALAALKK
EGYEQIAAIFLK
EGYEQIAALFLK
EGYEQIASLFLK
EGYEQISSIFLK
EGYEQISSIFLK
EGYEQISSLFLK
EGYEQISSLFLK
EGYMSILNTDQK
EGYMSLLNTDQK
EGYNGDLTSK
EGYNGDLTSR
EGYPEIAEAFK
EGYPEIGEYWR
EGYPEIGLYWEK
EGYPEIGLYWEK
EGYPEVGLYYEK
EHIAVAEANR
EHIDKPSDVLK
EHLIQTVCIK
EIAAAAGVDEK
EIAEFDNLTR
EIAGLSLGDAK
EIAPTYAER
EIASIVDGPISGEVK
EIATEADPGFTR
EIDFQLWR
EIDQLKSEINR
EIDTNTQHK
EIEDANTTEVQVVK
EIELADAFENMGAQLVK
EIELDDPFENMGAQLVK
EIELEDAFENMGAQLVK
EIELEDAFENMGAQLVK
EIELEDAFENMGAQLVK
EIELEDPFENMGAQLVK
EIFAKPDVDGGLIGGAALK
EIFVDSILK
EIGANTIR
EIGANTLR
EIGFLFGQYK
EIGFLYGQYK
EIGFMFGQYK
EIGFMFGQYK
EIGHGALAER
EIGKEPVEVAEAPGFVVNK
EIGKEPVEVNEAPGFVVNK
EIGKTPVEVNEAAGFVVNR
EIGLVNTR
EIGYLFGQYK
EIGYLFGQYR
EIGYLYGQYK
EIGYLYGQYR
EIGYMFGQYK
EIGYMFGQYK
EIGYMYGQYR
EIIIAPTIYK
EIIKPGTTISTSEDGVSTGIIK
EILISSEEYLGK
EILPDPIYNSK
EILPDPLYNSVLVTK
EILSDVAVILK
EIMNIPDNYK
EINANINR
EINEIANEPVGER
EINYMYGQYR
EIPIFAVPLAK
EIQHQANVINTTAAK
EIQNQADVINITAAK
EISAFIVEK
EITALAPSTMK
EITALAPSTMK
EITGLGLAEAK
EITGLGLGEAK
EITGQGLAEAK
EITSIVDGPISGEVK
EITTNVGLR
EITTVGSWVYTLR
EIVATDITK
EIVGYEVTDQIAIDK
EIVSGQQGDQVR
EKAQAHIDAGAK
EKAQAHIEAGAK
EKAQAHIEAGAK
EKAQAHLDAGAK
EKAQAHLEAGAK
EKAQAHLEAGAK
EKAQGHIEAGAK
EKDNFETVK
EKPQQAEVIAVGPGGVVDGK
EKPQQAEVIAVGPGGVVDGK
EKPQQAEVVAVGPGGVVDGK
EKRPPEPYK
EKSQGHIDAGAK
EKSQGHIDAGAK
EKSQGHLDAGAK
EKSQGHLDAGAK
ELAAFSQFGSELDADTK
ELAALNPGTIVVR
ELADGILPQLR
ELADVLGGVVGASR
ELAGLSFPENSYK
ELASQEMK
ELAVQSANGIYSDEDR
[truncated: 7,161 more rows]

[truncated: 8 more sheets: CR_3W_2, CR_3W_3, CR_5W_1, CR_5W_2, CR_5W_3, CR_8W_1, CR_8W_2, CR_8W_3]
